# Supplementary material for: Influence of Pistachios on Performance and Exercise-Induced Inflammation, Oxidative Stress, Immune Dysfunction, and Metabolite Shifts in Cyclists: A Randomized, Crossover Trial
Source: PLoS One. 2014 Nov 19;9(11):e113725. doi: 10.1371/journal.pone.0113725 (PMC4237504; doi:10.1371/journal.pone.0113725)
Supplement: Table S1 — Nutrient profile of the 3 oz. (85 g) daily serving size of pistachio nuts used in this study. (XLSX) [file pone.0113725.s004.xlsx]

## Sheet: download
Source: USDA National Nutrient Database for Standard Reference 27 Software v.2.0b
Full Report (All Nutrients)
Report Run at: August 29	2014 11:55 EDT
Nutrient data for: 12151,Nuts, pistachio nuts, raw
Food Group: Nut and Seed Products
Common Name:
Carbohydrate Factor: 4.07 Fat Factor: 8.37 Protein Factor: 3.47 Nitrogen to Protein Conversion Factor: 5.3
Refuse: 47% Refuse Description: Shells
Nutrient	Unit	3.0"oz (49 kernels)"85.05g
Proximates
Water	g	3.33
Energy	kcal	478
Energy	kJ	2000
Protein	g	17.24
Total lipid (fat)	g	38.6
Ash	g	2.47
Carbohydrate, by difference	g	23.4
Fiber, total dietary	g	8.8
Sugars, total	g	6.51
Sucrose	g	5.84
Glucose (dextrose)	g	0.27
Fructose	g	0.2
Lactose	g	0
Maltose	g	0.14
Starch	g	1.42
Minerals
Calcium, Ca	mg	89
Iron, Fe	mg	3.33
Magnesium, Mg	mg	103
Phosphorus, P	mg	417
Potassium, K	mg	872
Sodium, Na	mg	1
Zinc, Zn	mg	1.87
Copper, Cu	mg	1.106
Manganese, Mn	mg	1.021
Selenium, Se	µg	6
Fluoride, F	µg	2.9
Vitamins
Vitamin C, total ascorbic acid	mg	4.8
Thiamin	mg	0.74
Riboflavin	mg	0.136
Niacin	mg	1.106
Pantothenic acid	mg	0.442
Vitamin B-6	mg	1.446
Folate, total	µg	43
Folic acid	µg	0
Folate, food	µg	43
Folate, DFE	µg	43
Vitamin B-12	µg	0
Vitamin A, RAE	µg	18
Retinol	µg	0
Carotene, beta	µg	212
Carotene, alpha	µg	0
Cryptoxanthin, beta	µg	0
Vitamin A, IU	IU	353
Lutein + zeaxanthin	µg	1195
Vitamin E (alpha-tocopherol)	mg	1.96
Tocopherol, beta	mg	0
Tocopherol, gamma	mg	19.22
Tocopherol, delta	mg	0.68
Vitamin D (D2 + D3)	µg	0
Vitamin D	IU	0
Lipids
Fatty acids, total saturated	g	4.725
04:00:00	g	0
06:00:00	g	0
08:00:00	g	0
10:00:00	g	0
12:00:00	g	0
13:00:00	g	0
14:00:00	g	0
15:00:00	g	0
16:00:00	g	4.247
17:00:00	g	0
18:00:00	g	0.405
20:00:00	g	0.037
22:00:00	g	0.037
1 day, 0:00:00	g	0
Fatty acids, total monounsaturated	g	20.259
14:01:00	g	0
16:1 undifferentiated	g	0.402
18:1 undifferentiated	g	19.709
20:01:00	g	0.148
22:1 undifferentiated	g	0
24:1 c	g	0
Fatty acids, total polyunsaturated	g	11.689
18:2 undifferentiated	g	11.469
18:3 undifferentiated	g	0.22
18:04:00	g	0
20:2 n-6 c,c	g	0
20:3 undifferentiated	g	0
20:4 undifferentiated	g	0
20:5 n-3 (EPA)	g	0
22:5 n-3 (DPA)	g	0
22:6 n-3 (DHA)	g	0
Fatty acids, total trans	g	0
Cholesterol	mg	0
Phytosterols	mg	182
Stigmasterol	mg	4
Campesterol	mg	9
Beta-sitosterol	mg	168
Amino Acids
Tryptophan	g	0.23
Threonine	g	0.567
Isoleucine	g	0.759
Leucine	g	1.311
Lysine	g	0.971
Methionine	g	0.285
Cystine	g	0.302
Phenylalanine	g	0.896
Tyrosine	g	0.35
Valine	g	1.046
Arginine	g	1.711
Histidine	g	0.428
Alanine	g	0.777
Aspartic acid	g	1.533
Glutamic acid	g	3.223
Glycine	g	0.805
Proline	g	0.685
Serine	g	1.034
Other
Alcohol, ethyl	g	0
Caffeine	mg	0
Theobromine	mg	0
Flavonoids
Anthocyanidins
Petunidin(5)	mg	0
Delphinidin (5)	mg	0
Malvidin(5)	mg	0
Pelargonidin(5)	mg	0
Peonidin(5)	mg	0
Flavan-3-ols
(+)-Catechin(5)	mg	3
(-)-Epigallocatechin(5)	mg	1.7
(-)-Epicatechin(5)	mg	0.7
(-)-Epicatechin 3-gallate(5)	mg	0
(-)-Epigallocatechin 3-gallate(5)	mg	0.3
(+)-Gallocatechin(5)	mg	0
Flavanones
Hesperetin(5)	mg	0
Naringenin(5)	mg	0
Flavones
Apigenin(5)	mg	0
Luteolin(5)	mg	0
Flavonols
Myricetin(5)	mg	0
Quercetin(5)	mg	1.2
Isoflavones
Daidzein(6)(7)	mg	1.6
Genistein(6)(7)	mg	1.5
Glycitein(7)	mg	0
Total isoflavones(6)(7)	mg	3.1
Formononetin	mg	0
Coumestrol	mg	0
Proanthocyanidin
Proanthocyanidin monomers(8)	mg	9.3
Proanthocyanidin dimers(8)	mg	11.3
Proanthocyanidin trimers(8)	mg	8.9
Proanthocyanidin 4-6mers(8)	mg	35.9
Proanthocyanidin 7-10mers(8)	mg	32.3
Proanthocyanidin polymers (>10mers)(8)	mg	104.2
Sources of Data
1	California Pistachio Commission
2	Western Pistachio Association
3	California Pistachio Commission
4	A. Perry, H. Rasmussen, E.J. Johnson
5	Harnly, J. M., Doherty, R., Beecher, G. R., Holden, J. M., Haytowitz, D. B., and Bhagwat, S., and Gebhardt S.
6	Gentile, C., Tesirier, L., Butera, D., Fazzari, M., Monastero, M., Allegra, M., and Livera, M. A.
7	Thompson, L. U., Boucher, B. A., Liu, Z., Cotterchio, M., and Kreiger, N.
8	Gu, L., Kelm, M.A., Hammerstone, J.F., Beecher, G., Holden, J., Haytowitz, D., Gebhardt, S., and Prior, R.L.
Footnotes
(a)"Unroasted"
LanguaL Code(s)
K0003"NO PACKING MEDIUM USED
N0001"FOOD CONTACT SURFACE NOT KNOWN
C0155"SEED
H0003"NO TREATMENT APPLIED
J0001"PRESERVATION METHOD NOT KNOWN
P0024"HUMAN FOOD, NO AGE SPECIFICATION
A1282"1200 NUT AND SEED PRODUCTS (USDA SR)
G0003"COOKING METHOD NOT APPLICABLE
B1416"PISTACHIO
F0001"EXTENT OF HEAT TREATMENT NOT KNOWN
M0001"CONTAINER OR WRAPPING NOT KNOWN
E0150"WHOLE, NATURAL SHAPE
A0260"NUT OR NUT PRODUCT (US CFR)
