# Supplementary material for: Influence of Pistachios on Performance and Exercise-Induced Inflammation, Oxidative Stress, Immune Dysfunction, and Metabolite Shifts in Cyclists: A Randomized, Crossover Trial
Source: PLoS One. 2014 Nov 19;9(11):e113725. doi: 10.1371/journal.pone.0113725 (PMC4237504; doi:10.1371/journal.pone.0113725)
Supplement: Table S2 — Metabolomics analysis for detectable compounds of known identity. (XLSX) [file pone.0113725.s005.xlsx]

## Sheet: Explanation
	OrigScale		Values are normalized in terms of raw area counts.
			For a single day run, this is equivalent to the raw data.
	ScaledImpData		Each biochemical in OrigScale is rescaled to set the median equal to 1.
			Then, missing values are imputed with the minimum.
	Pathway Heat Map		This is the heat map associated with the statistical analysis of the data.
			Indicates ratios, p- and q-values for each comparison.
			0.55	Green: indicates significant difference (p≤0.05) between the groups shown, metabolite ratio of < 1.00
			0.76	Light Green: narrowly missed statistical cutoff for significance 0.05<p<0.10, metabolite ratio of < 1.00
			1.71	Red: indicates significant difference (p≤0.05) between the groups shown; metabolite ratio of ≥ 1.00
			1.32	Light Red: narrowly missed statistical cutoff for significance 0.05<p<0.10, metabolite ratio of ≥ 1.00
			1.2	Non-colored text and cell: mean values are not significantly different for that comparison
				Blue: indicates significant (p≤0.05) ANOVA effect.
				Light Blue: indicates 0.05<p<0.10 ANOVA effect
		* indicates compounds that have not been officially "plexed" (based on a standard), but we are confident in its identity
	Box Plots - Alpha		Box plots are provided for each biochemical detected, sorted alphabetically by biochemical name.
	Box Plots - Pathway		Box plots are provided for each biochemical detected, sorted by biochemical pathway.

## Sheet: OrigScale
												SAMPLE NAME	APST-00300-GC-01	APST-00301-GC-01	APST-00302-GC-01	APST-00303-GC-01	APST-00304-GC-01	APST-00305-GC-01	APST-00306-GC-01	APST-00307-GC-01	APST-00308-GC-01	APST-00309-GC-01	APST-00310-GC-01	APST-00311-GC-01	APST-00312-GC-01	APST-00313-GC-01	APST-00314-GC-01	APST-00315-GC-01	APST-00316-GC-01	APST-00317-GC-01	APST-00318-GC-01	APST-00319-GC-01	APST-00320-GC-01	APST-00321-GC-01	APST-00322-GC-01	APST-00323-GC-01	APST-00324-GC-01	APST-00325-GC-01	APST-00326-GC-01	APST-00327-GC-01	APST-00328-GC-01	APST-00329-GC-01	APST-00330-GC-01	APST-00331-GC-01	APST-00332-GC-01	APST-00333-GC-01	APST-00334-GC-01	APST-00335-GC-01	APST-00336-GC-01
												CLIENT IDENTIFIER	1A	1B	1C	1D	1E	1F	1G	1H	1I	1J	22A	22B	22C	22D	22E	22F	22G	22H	22I	22J	19A	19B	19C	19D	19E	19F	19G	19H	19I	19J	15A	15B	15C	15D	15E	15F	15G
												SAMPLE ID	1642116	1642135	1642127	1642124	1642141	1642140	1642132	1642122	1642117	1642126	1642139	1642119	1642125	1642134	1642138	1642133	1642123	1642130	1642131	1642118	1642209	1642217	1642218	1642215	1642212	1642233	1642223	1642232	1642211	1642220	1642210	1642226	1642228	1642216	1642219	1642225	1642231
												PARENT SAMPLE ID	1639615	1639616	1639617	1639618	1639619	1639620	1639621	1639622	1639623	1639624	1639625	1639626	1639627	1639628	1639629	1639630	1639631	1639632	1639633	1639634	1639635	1639636	1639637	1639638	1639639	1639640	1639641	1639642	1639643	1639644	1639645	1639646	1639647	1639648	1639649	1639650	1639651
												LC COLUMN	2	1	1	2	2	1	2	2	1	2	2	1	1	2	1	1	1	2	1	2	2	2	1	2	1	1	2	2	2	1	1	1	1	1	2	2	1
												RUN DAY	1	1	1	1	1	1	1	1	1	1	1	1	1	1	1	1	1	1	1	1	2	2	2	2	2	2	2	2	2	2	2	2	2	2	2	2	2
												SUBJECT ID	1	1	1	1	1	1	1	1	1	1	22	22	22	22	22	22	22	22	22	22	19	19	19	19	19	19	19	19	19	19	15	15	15	15	15	15	15
												AGE	28	28	28	28	28	28	28	28	28	28	46	46	46	46	46	46	46	46	46	46	49	49	49	49	49	49	49	49	49	49	27	27	27	27	27	27	27
												GENDER	Male	Male	Male	Male	Male	Male	Male	Male	Male	Male	Male	Male	Male	Male	Male	Male	Male	Male	Male	Male	Male	Male	Male	Male	Male	Male	Male	Male	Male	Male	Male	Male	Male	Male	Male	Male	Male
												RACE	White	White	White	White	White	White	White	White	White	White	White	White	White	White	White	White	White	White	White	White	White	White	White	White	White	White	White	White	White	White	White	White	White	White	White	White	White
												GROUP NUMBER	B	B	B	B	B	A	A	A	A	A	A	A	A	A	A	B	B	B	B	B	B	B	B	B	B	A	A	A	A	A	A	A	A	A	A	B	B
												GROUP DESCRIPTION	Control, Pre-supplement	Control, Pre-exercise	Control, Post-exercise	Control, 1.5 hr Post-exercise	Control, 24 hr Post-exercise	Pistachio, Pre-supplement	Pistachio, Pre-exercise	Pistachio, Post-exercise	Pistachio, 1.5 hr Post-exercise	Pistachio, 24 hr Post-exercise	Pistachio, Pre-supplement	Pistachio, Pre-exercise	Pistachio, Post-exercise	Pistachio, 1.5 hr Post-exercise	Pistachio, 24 hr Post-exercise	Control, Pre-supplement	Control, Pre-exercise	Control, Post-exercise	Control, 1.5 hr Post-exercise	Control, 24 hr Post-exercise	Control, Pre-supplement	Control, Pre-exercise	Control, Post-exercise	Control, 1.5 hr Post-exercise	Control, 24 hr Post-exercise	Pistachio, Pre-supplement	Pistachio, Pre-exercise	Pistachio, Post-exercise	Pistachio, 1.5 hr Post-exercise	Pistachio, 24 hr Post-exercise	Pistachio, Pre-supplement	Pistachio, Pre-exercise	Pistachio, Post-exercise	Pistachio, 1.5 hr Post-exercise	Pistachio, 24 hr Post-exercise	Control, Pre-supplement	Control, Pre-exercise
												CROSSOVER ORDER	B FIRST	B FIRST	B FIRST	B FIRST	B FIRST	B FIRST	B FIRST	B FIRST	B FIRST	B FIRST	A FIRST	A FIRST	A FIRST	A FIRST	A FIRST	A FIRST	A FIRST	A FIRST	A FIRST	A FIRST	B FIRST	B FIRST	B FIRST	B FIRST	B FIRST	B FIRST	B FIRST	B FIRST	B FIRST	B FIRST	A FIRST	A FIRST	A FIRST	A FIRST	A FIRST	A FIRST	A FIRST
PATHWAY SORTORDER	BIOCHEMICAL	SUPER PATHWAY	SUB PATHWAY	COMP ID	PLATFORM	CHEMICAL ID	RI	MASS	PUBCHEM	CAS	KEGG	Group HMDB	CTRL_BL	Ctrl_PreE	Ctrl_PostE0	Ctrl_PostE1_5	Ctrl_PostE24	P_BL	P_PreE	P_PostE0	P_PostE1_5	P_PostE24	P_BL	P_PreE	P_PostE0	P_PostE1_5	P_PostE24	CTRL_BL	Ctrl_PreE	Ctrl_PostE0	Ctrl_PostE1_5	Ctrl_PostE24	CTRL_BL	Ctrl_PreE	Ctrl_PostE0	Ctrl_PostE1_5	Ctrl_PostE24	P_BL	P_PreE	P_PostE0	P_PostE1_5	P_PostE24	P_BL	P_PreE	P_PostE0	P_PostE1_5	P_PostE24	CTRL_BL	Ctrl_PreE
2158	(15:0)-anacardic acid	Xenobiotics	Food component/Plant	40719	LC/MS Neg	100003600	5902	347.3	167551	16611-84-0;	C10759
2168	(15:2)-anacardic acid	Xenobiotics	Food component/Plant	41397	LC/MS Neg	100003472	5567	343.3	11824131	11034-77-8;
1044	1,11-undecanedicarboxylate	Lipid	Fatty acid, dicarboxylate	43027	LC/MS Neg	100004262	3578	243.2	10458	505-52-2;		HMDB02327	3831.1	6010.7	3981.33	6560.31	2583.87	2519.88		10859.9	8584.83	1999.12	2206.58	3848.96	3739.66	8358.9	1882.16	2441.57	2601.32	4969.07	18477.5	3943.51	3817.69	1450.34	3880.23	4168.83					2872.73				6318.68	5217.86			2226.45
1267	1,2-propanediol	Lipid	Ketone bodies	38002	GC/MS	100001176	1041	117		57-55-6;	C00583	HMDB01881	552407	426373	334388	748260	1.08229e+06	698033	1.09229e+06	623120	720522	985181	867898	753395	1.70173e+06	1.13054e+06	442927	1.04115e+06	660597	718974	1222311	1.02668e+06	311154	2.46713e+06	1.76839e+06	903110	601335	926112	600896	502434	546071	1.18779e+06	1381301	731223	770433	634598	1.67976e+06	1.28531e+06	637429
2365	1,3,7-trimethylurate	Xenobiotics	Xanthine metabolism	34404	LC/MS Neg	100001397	1988	209.1	79437	5415-44-1;	C16361	HMDB02123		5042.73	3922.51		3715.99					13028.1		9506.59	6954.9	5850.3	6484.56	6413.19	4764.19	4729.47	2563.08	5284.12	17755.1	6112.49	5995.12	3674.59	6082.69	10897.1	10666.7	11769.7	6450.19	18695.3	2358.24	3288.97	2709.34	1885.69		2735.36	2216.61
2362	1,3-dimethylurate	Xenobiotics	Xanthine metabolism	32391	LC/MS Neg	100001106	1681	195.1	70346	944-73-0 ;		HMDB01857		6119.58	5447.16	3163.95	3139.79					7152.61		3859.77			3806.06	4820.46	4277.29	4409.28	2469.98	2697.19	3958.01	4179.05	5550.86	3496.73	3507.53	8502.38	8219.17	7669.51	5622.73	11804.9	2023.3	2645.61	2835.34			1998.01	4714.14
1378	1,3-dipalmitoylglycerol	Lipid	Diacylglycerol	35728	GC/MS	1730	2637	371.3	68149	26657-95-4_x000D_ ;			26411.7	120265	22845	21136.7	53908.2	68911.7	188057	80568.1	55904.4	106108	92760	132460	49443.8	59961.1	17084.7	71640.2	61122	107243	56675.3	50102.3	36768.5	56797.3	89752.9	36263.7	51333.8	88611	55704.3	74158.9	57767.7	61331.4	67050	40620	44795.7	53827	66231.9	70735.6	66098.9
802	1,5-anhydroglucitol (1,5-AG)	Carbohydrate	Glycolysis, gluconeogenesis, pyruvate metabolism	20675	GC/MS	100000580	1788.7	217.1		154-58-5;	C07326	HMDB02712	18279980	23942474	16476696	23282374	22166198	18818648	21769704	12749170	16963202	23478464	20383502	21400304	21686746	19644710	13189600	20406354	21294596	21828334	22565558	24776010	13081408	15622388	18042176	15887275	14660543	15986609	17293802	18511002	18586724	17754074	27665488	24108174	25863276	27166496	28067862	27895380	28106316
811	1,6-anhydroglucose	Carbohydrate	Glycolysis, gluconeogenesis, pyruvate metabolism	21049	GC/MS	100000939	1679.5	204.1	11412545	498-07-7;		HMDB00640	166863	185084			58711.5	177608	268386	98382.1	167528	275583	131913	620719	1.15339e+06	858636	210351	155276	299550	251521	247910	808168	763053	221616	229131	195653	869584	495564	232400	281457	228290	208802		87269.7	95683.3	80301	1.86425e+06
2363	1,7-dimethylurate	Xenobiotics	Xanthine metabolism	34400	LC/MS Neg	100001399	1607	195.1	91611	33868-03-0;	C16356	HMDB11103		6278.06	7230.99	4429.1						7988.01		8412.11	9100.47	6144.12	8324.09	9929.27	9192.4	7135.38	5719.13	7270.08	9870.89	3808.73	8988.58	7150.55	4578.86	6098.07	5549.27	13746.2	9606.94	8631.17	7334.52	8107.6	9652.52	6815.78	2304.19	7369.14	7205.64
936	10-heptadecenoate (17:1n7)	Lipid	Long chain fatty acid	33971	LC/MS Neg	100001278	5558	267.3	5312435	29743-97-3;			127772	259705	2.04726e+06	1339550	143079	189705	226375	1.97914e+06	1.65913e+06	344084	159171	202761	1.75534e+06	679003	650286	264958	156802	1.62579e+06	1965918	419401	383550	314802	1.23693e+06	673079	217303	378958	284849	1.22981e+06	379935	250513	142498	175204	2646096	761618	372853	118979	512419
948	10-nonadecenoate (19:1n9)	Lipid	Long chain fatty acid	33972	LC/MS Neg	100001277	5775	295.4	5312513	73033-09-7;			61156.2	110016	459231	638233	49060.9	101688	116789	766507	797358	139608	49539.9	89109.6	543648	320483	272228	131205	59369	530974	760712	201910	188244	152781	499337	321700	86379.3	154091	116455	457552	198685	122590	31310.8	71152.8	882476	547529	187428	43384.2	150948
921	10-undecenoate (11:1n1)	Lipid	Medium chain fatty acid	32497	LC/MS Neg	100001197	5086	183.3		1333-28-4;			19219.7	11231.4	84944	70259.6	12531.6	20508.5	27755.8	127194	75685.1	26279.9	37470.2	25042.4	84348.7	58828.8	45295.1	27714	31038.8	102929	69276.3	36280	32386.2	16998.7	80137.7	42388.1	22624.9	24927.9	17586.5	80338	49384.3	22951.4	32432.3	35876.1	106920	61577.8	37874.1	41458.7	35044.7
1025	12,13-DiHOME	Lipid	Fatty acid, dihydroxy	38395	LC/MS Neg	62	5137	313.4	10236635	263399-35-5;	C14829	HMDB04705	6467.01	12909.1	21680.2	13818.1	9335.21	21380.4	15391.2	34434.3	25209.8		11360.8	12839.5	37630.3	33962.1	8687.73	4991.61	8205.16	18389.9	22471.3	10697.2	6490.23	14143.9	19133.3	10035.8	17467.4	7134.74	19471.3	31110.7	19287.4	12633	13492.3	12335.4	46436.6	25742.7	16544	5790.28	12084.6
1020	13-HODE + 9-HODE	Lipid	Fatty acid, monohydroxy	37752	LC/MS Neg	100002196	5270	295.2					24515.7	60191.7	111933	72199.3	31255.7	57956.2	35228	115447	107560	49250.9	15221.9	53096.9	136866	86573.1	51257.4	21498.5	11785.7	62220.2	64098	22153	33669.4	35520.9	89822.6	34497.5	31723.2	44443.7	74645.4	201432	67286.4	35650	26167.7	95629.8	291207	104225	51945	32295.9	51149.8
1066	15-methylpalmitate (isobar with 2-methylpalmitate)	Lipid	Fatty acid, branched	38768	LC/MS Neg	100002945	5698	269.4					105278	130362	578688	677263	126727	148609	230986	774889	836737	271820	142573	200420	642258	451085	362805	178673	131210	596131	752355	324376	297993	306244	625484	519878	182911	265148	216768	656928	298204	216501	136630	144858	1.03445e+06	625584	336204	132994	246531
1011	16-hydroxypalmitate	Lipid	Fatty acid, monohydroxy	39609	LC/MS Neg	100002953	5232	271.3	10466	506-13-8;	C18218		15664.4	19784.7	58238.8	91225.2	20568.6	21027.6	23267.1	116605	102788	29565.9	14708.5	14978	92879.6	52413.5	32142.5	16294.7	20294.2	86199.5	114190	17819.1	22471.2	17894.9	84376.9	44455.5	24965.6	18148.6	21501.5	75420.1	32069.3	21037.4	12868.8	23703.3	104017	62240.5	26442.7	26390.3	26703.7
1068	17-methylstearate	Lipid	Fatty acid, branched	38296	LC/MS Neg	100002356	5987	297.4	3083779	2724-59-6;			14757.1	17986.2	43546.4	69306.3	13475.2	23121.3	18942.1	56961.4	86928.5	19095.7	8383.15	31037.4	38574.4	42930.3	39625.2	18218.3	12038.2	36054.2	57487.4	34133.9	34871.5	29687.6	48838.1	53829.1	26246.6	17743.4	23330.5	48153.5	37217.4	23053.5	17668.4	24670.4	59923.5	91425.1	43889.1	15121.5	25342.1
1307	1-arachidonoylglycerophosphocholine (20:4n6)*	Lipid	Lysolipid	33228	LC/MS Pos	100001551	5554	544.3			C05208		2384828	2476755	2.88217e+06	1.53135e+06	1.75787e+06	2469517	1.74819e+06	1.35315e+06	2.27726e+06	2142010	2.07478e+06	2.51734e+06	1.59308e+06	909453	1.89017e+06	1.99742e+06	2.02205e+06	1.72844e+06	2.00315e+06	3.54073e+06	1.99162e+06	1.59094e+06	1787863	2.10501e+06	1.98644e+06	1.96763e+06	2.01943e+06	1.43706e+06	2.36058e+06	1.5678e+06	3.07152e+06	2585089	2168354	1.80713e+06	1.66611e+06	2.50021e+06	3.00351e+06
1283	1-arachidonoylglycerophosphoethanolamine*	Lipid	Lysolipid	35186	LC/MS Neg	100001571	5731	500.3				HMDB11517	338189	286544	264164	307855	336141	421430	347898	378196	395723	466681	355855	600098	464496	456243	362374	307951	362766	423281	414330	511098	298954	305598	358886	396018	309796	391386	374860	445631	319982	262716	366102	386230	292013	305205	349169	423044	412851
1322	1-arachidonoylglycerophosphoinositol*	Lipid	Lysolipid	34214	LC/MS Neg	100001654	5479	619.4					218071	155998	263514	92855	120488	164718	238142	324511	198622	236676	99542.7	186436	144028	78593.8	87824.9	147876	104557	120402	102813	160739	135587	126669	108660	96926.9	101319	131767	162698	141176	115887	126178	188590	223644	229279	131030	249048	232687	163342
1304	1-dihomo-linoleoylglycerophosphocholine (20:2n6)*	Lipid	Lysolipid	33871	LC/MS Pos	100001553	5696	548.3					368661	185241	189547	73582.8	130210	75623.6	114556	51279.3	371217	99479.7	70951.3	137382	57572	26343.1	26687.7	83966.5	34949.2	59222.1	44131.9	279676	145805	57757.8	110584	65968.9	85084.8	61394.6	73592.2	74505.4	249574	85902	234917	86750.8	102045	57356.9	55841.6	95480.5	54339.5
1311	1-docosahexaenoylglycerophosphocholine (22:6n3)*	Lipid	Lysolipid	33822	LC/MS Pos	100001566	5518	568.4					649818	400264	491951	294845	344475	540950	400366	327204	472666	434744	412720	736973	468237	232165	466033	541033	578192	303604	509800	664550	467210	267382	393831	411289	460027	467060	389526	245607	528939	309656	792393	585429	588508	613463	370170	513626	697520
1333	1-docosahexaenoylglycerophosphoethanolamine*	Lipid	Lysolipid	44633	LC/MS Neg	100002060	5650	524.3					114505	79472.5	80004.6	112185	108841	118578	99658.5	142901	95722.6	165793	164206	182870	217352	207407	213777	153135	159764	196860	158406	235912	162963	137848	140046	160620	124418	176445	126038	155046	119990	106877	155545	158317	155996	143527	145671	193406	190429
1309	1-docosapentaenoylglycerophosphocholine (22:5n3)*	Lipid	Lysolipid	37231	LC/MS Pos	100002063	5584	570.4					115583	98241.9	148852	115986	96039.5	100520	103804	75600.1	130202	97958.6	121451	165598	89431.3	59903.3	116724	131324	142583	119689	128254	193154	168825	112885	136450	110630	147532	143406	108254	75825.9	143684	106001	187592	130193	72574	81751.1	61648.9	103877	138110
1337	1-eicosapentaenoylglycerophosphocholine (20:5n3)*	Lipid	Lysolipid	44563	LC/MS Pos	100005351	5519.6	542.4					191069	219393	296864	210133	171790	194493	111344	181709	203911	120257	310292	273994	193507	169842	205476	223169	401282	243735	264218	384252	208619	187610	245557	232158	233803	265877	206582	140337	197684	131314	324678	206990	143802	137188	151366	288277	338997
1339	1-eicosapentaenoylglycerophosphoethanolamine*	Lipid	Lysolipid	44626	LC/MS Neg	100004552	5560.7	498.4					10756.5	21611.1	21191	14309.3	14910.6	14916	13657	10329.5	12568.3	13732.1	27177.5	23435.3	28218.6	31293.5	34170.8	12763.3	34288.4	31767.8	84613.6	31350.1	22287.4	21594.1	21208	24053.5	30583	22682.4	17303.6	18144	17905	31061.2	24102.5	11302.2	22072.5	6940.91	8562.99	13894.1	51964.3
1305	1-eicosatrienoylglycerophosphocholine (20:3)*	Lipid	Lysolipid	33821	LC/MS Pos	100001552	5600	546.4					2.16795e+06	1.0003e+06	1.37909e+06	785472	909181	1.07277e+06	913882	632020	1.68954e+06	887309	575474	780172	450207	240418	430262	608938	491494	397369	498180	1.21241e+06	918967	681595	1.2058e+06	888966	1.15233e+06	825107	913706	508433	1.83103e+06	684892	1.70118e+06	1.01123e+06	453798	389539	399642	849565	684625
1332	1-eicosatrienoylglycerophosphoethanolamine*	Lipid	Lysolipid	44630	LC/MS Neg	100005371	5777	502.3					27907.7	48608.6	45022.6	49560.1	43795.1	57569.2	56747.6	54466.2	47772.5	58402.8	30311	56075.3	44578.5	35014.3	29095.1	27107	41485.2	41363	43478	42259.7	44684.9	47166	48507.4	55227.4	46429.2	46702.2	56079.3	72375.6	52490.9	34059.1	43688.7	31450.9	20246.7	23937.8	19380.7	39855.2	36457.8
1336	1-eicosenoylglycerophosphocholine (20:1n9)*	Lipid	Lysolipid	44560	LC/MS Pos	100005352	5882.7	550.5					143051	45416.2	92388.5	32303.7	57319.1	45343.9	39418	39070	138296	22454	23358.7	47056.2	47231	18342.5	38709.7	50212	28405.8	24843.1	44972.8	137951	84272.3	17866.6	71844.8	41446.5	43518.1	32764.2		18559.7	114038	34563.9	138309	76505.7	64666.2	31100		36762.9	35532.8
1334	1-linolenoylglycerophosphocholine (18:3n3)*	Lipid	Lysolipid	44562	LC/MS Pos	100005350	5527.9	518.4					341539	442718	378692	253013	233857	356734	259406	201419	265008	230656	116887	237798	130998	77393.3	152416	146227	210755	127585	165766	201757	218206	209077	282572	207820	175398	214766	261987	184341	243906	130928	369321	306969	223205	249037	205278	348075	290922
1364	1-linoleoylglycerol (1-monolinolein)	Lipid	Monoacylglycerol	27447	LC/MS Neg	100001040	6226	279.2	5283469	2277-28-3;			24408.2	87816.7	55332.4	24324.6	24512.6	53963	39726.3	29483.3		23880.6	15577.5	25394.7	40786.6	25533.2	10929.4	25408.1	27416.6	41056.9	29799.8	19319.4			27782	66650.9	19979.3	13531.6	14246.4	23480.5	25533.2	25249.1			37752.2	26696.8	67351.1
1301	1-linoleoylglycerophosphocholine (18:2n6)	Lipid	Lysolipid	34419	LC/MS Pos	100001395	5574	520.4	11988421		C04100		10673682	8724238	8731948	6552077	8.3855e+06	9702156	8.25739e+06	7268492	7404455	8606872	5806690	8652224	7155782	5.3633e+06	6.33181e+06	7.45522e+06	6.55465e+06	5708647	5.59661e+06	8.14355e+06	8825004	6.30368e+06	6623105	6763817	6.70634e+06	6498493	8734406	7013345	8.26638e+06	7.23509e+06	10220512	9048576	8117808	7.57355e+06	7.28612e+06	7.73388e+06	8.03734e+06
1281	1-linoleoylglycerophosphoethanolamine*	Lipid	Lysolipid	32635	LC/MS Neg	100001570	5725	476.3				HMDB11507	720328	695811	485886	440021	572957	1.07423e+06	806830	683059	776839	1.06878e+06	487585	1.26283e+06	869874	844687	436508	572619	616466	482435	467184	583945	657921	641603	528811	577556	469771	682222	1.08343e+06	1.01619e+06	704023	531267	718766	1.00904e+06	611268	686847	602306	777908	617882
1296	1-margaroylglycerophosphocholine (17:0)	Lipid	Lysolipid	33957	LC/MS Pos	100001264	5750	510.4		50930-23-9;		HMDB12108	471931	148380	203735	88071.6	233389	47244.1	132711	162518	584862	225257	148397	264447	115408	51671.1	72860.5	131605	51292	126110	67849.9	696089	284497	124786	264458	211416	128508	38992.6	142081	90212.3	416425	86558.1	322596	175841	139011	72184	98878.3	215262	67484.4
2361	1-methylurate	Xenobiotics	Xanthine metabolism	34395	LC/MS Pos	100001400	1827	183.1	69726	708-79-2;		HMDB03099		45289.3	41037.5	28693.5	24870.3		29822.4	22148.8		95353.7	60537.5	52529.6	46041.6	35610.3	46723.9	62655.7	58260.1	63919.6	79387.9	61145	76615	47258.5	70403.8	56266.4	39159.8	72512.8	46189.3	120805	97747	107947	56981.6	36804.9	26563.2	36674	22729.1	23651.6	29026
2366	1-methylxanthine	Xenobiotics	Xanthine metabolism	34389	LC/MS Pos	100001405	1974	167	80220	6136-37-4;	C16358		53263.4	115695	135640	111044	79966.4	68207.9	48676.9		74023.1	205865	76683.3	101835	113255	56792.6	105464	114157	139908	62599.9	131250	146894	110699	67266.3	71125	85140.5	135318	133214	84556.5	72454.1	91699	167878	115648	145697	95887.4	110090	99146	145341	122655
1289	1-myristoylglycerophosphocholine (14:0)	Lipid	Lysolipid	45453	LC/MS Pos	100001383	5481	468.3	460604	20559-16-4;		HMDB10379	324978	359758	388477	224134	214244	274653	303639	290306	428230	221703	205320	288811	183521	98872.3	199076	397790	217952	196082	309342	324852	232578	238520	369657	286780	168940	216228	170625	128139	246235	163159	510291	304499	307658	276684	337837	481391	330086
1362	1-oleoylglycerol (1-monoolein)	Lipid	Monoacylglycerol	21184	GC/MS	100000924	2181.2	397.4	5283468	111-03-5;		HMDB11567		288291	67838.8		104514	17007.4	40446.7	51245.7	54158.2	74583	61003.7	28239.7	74747.7	62426.1	36294.6	58181.7	42398.9	82109.7	34591.7	39372.8	68785.4	23644.5	28605.4	56170	76651.6	33200.2	62891.4	47564.5	54384.6	23981.6	62394.7	73225.4	40378.3	29841.3		87617.7	67795.5
1299	1-oleoylglycerophosphocholine (18:1)	Lipid	Lysolipid	33960	LC/MS Pos	100001272	5700	522.4	16081932	19420-56-5;			8673739	3.24142e+06	4183583	2.64501e+06	4670281	3.684e+06	3389364	2.33002e+06	8434295	2.76125e+06	2.29063e+06	4.16504e+06	3783571	1.33789e+06	3.38553e+06	3710646	2.80019e+06	1.93303e+06	2253109	8.06269e+06	5206754	2.72494e+06	5766315	2.53054e+06	3.04578e+06	3.23027e+06	2.88043e+06	2600753	7.41788e+06	2.31567e+06	7957069	7015623	3.43687e+06	3.86871e+06	2.28961e+06	3.33803e+06	3.48742e+06
1279	1-oleoylglycerophosphoethanolamine	Lipid	Lysolipid	35628	LC/MS Neg	100001569	5928	478.3	9547071	89576-29-4;		HMDB11506	379445	416303	233489	216473	330963	548900	485469	358317	424781	565229	266289	970245	540417	510794	313768	305670	330519	273582	262603	317077	375430	351966	210476	186070	239059	329998	450649	402223	345926	320956	343354	507947	367916	395339	317293	326782	489752
1338	1-oleoylplasmenylethanolamine*	Lipid	Lysolipid	44621	LC/MS Neg	100005372	6105.2	462.5					18661.1	14744.7	36902.5	22243.5	20214	32531.6	19982.2	38286.3	23089.4	27430.4	25357.9	24216	46497.9	17743.6	22796.4	27107	14210.1	14735.2	38461.6	29082.6	37668.2	22795.8	21969.6	34267.3	27392.6	17416.3	34641.2	30552.1	24509.6	29482.6	10649.6	27705.3	8585.14	21912.8	20253.5	15041.1	28726.6
1294	1-palmitoleoylglycerophosphocholine (16:1)*	Lipid	Lysolipid	33230	LC/MS Pos	100001511	5524	494.3					763504	1.02109e+06	1.15101e+06	702743	493209	613538	622452	552057	837816	471312	359951	527452	345274	183032	383109	314125	445141	332530	543097	690803	390455	431733	641939	554411	430518	407929	427206	384583	612075	333252	884149	556535	516138	505409	369079	611760	779972
1274	1-palmitoleoylglycerophosphoethanolamine*	Lipid	Lysolipid	34565	LC/MS Neg	100001784	5661	450.4					9893.75	20290.9		14587.6	12208.1	18267.9	27694.7	19945.6	10874.6	19010				12983	5109.73	4332.31	13581.3			9514.25	7429.94	16707.4	4793.91		12287.1		14243.1			11976.6	14815.7	8951.5			12542.6	19575.6	14021.8
1358	1-palmitoylglycerol (1-monopalmitin)	Lipid	Monoacylglycerol	21127	GC/MS	100000827	2119.5	371.3	14900	542-44-9;			87146.5	478333	222002	148069	247239	145613	164107	194197	169316	163218	132854	187457	217576	178569	122479	171294	121436	229666	142878	150081	122057	120808	184861	187175	177025	162787	192492	172687	162892	123628	184513	161870	127575	121409	135956	175831	178247
1292	1-palmitoylglycerophosphocholine (16:0)	Lipid	Lysolipid	33955	LC/MS Pos	100001263	5671	496.4	86554	17364-16-8;			16046081	9236013	10171414	7830085	11310840	10010508	8.2135e+06	7523306	17628124	6.56081e+06	6615996	11245936	11050807	3.41794e+06	7534305	11314760	7177945	5.2245e+06	7.50937e+06	17868122	10519685	6559918	14208166	8792989	8656518	7.14527e+06	5.91514e+06	5.95654e+06	15754446	6815041	15424611	12735230	10318143	9345641	6.71074e+06	8.10033e+06	7951810
1272	1-palmitoylglycerophosphoethanolamine	Lipid	Lysolipid	35631	LC/MS Neg	100001567	5940	452.3	9547069			HMDB11503	137699	164000	121985	119561	174172	236595	227888	107811	126762	246183	195550	320566	128209	149106	194942	199024	229385	172376	215519	284810	216933	204918	170937	181228	189094	231240	171457	139749	145482	187886	209813	176032	80892.4	123409	195232	227748	250740
1314	1-palmitoylglycerophosphoinositol*	Lipid	Lysolipid	35305	LC/MS Neg	100001655	5573	571.3					27418.8	11809.4	32783.2	25780.5	32186.6	21565.1	38995	31775.6	28295.8	28490.3	23948.1	31631.6	21630.3	14072.4	16497.2	16896.2	11984.8	21225.1	25617.3	27624.9	35426.7	31490.6	11550	35691.9	25698.9	11341.6	23008.5	18824.1	17637.2	25453.3	28527.9	23197	35181.7		23032.8	26796.1	36713.6
1327	1-palmitoylplasmenylethanolamine*	Lipid	Lysolipid	39270	LC/MS Neg	100003000	6153	436.4								54872	47646.7	73846.1	66310.8	45976.2	48822.2	51862.2	71551.1	90940.8	119718	40750.7	52858.9	46934.4	66875.8	42851.7	93877.7	71257.4	74728.7	59898.1	49128.2	52498.3	46600.6	65630.4	54872	78795.5	59676.8	60058.2	46650.3	58343.5	26008.9		33728.3	45861.4	66831.8
1291	1-pentadecanoylglycerophosphocholine (15:0)*	Lipid	Lysolipid	37418	LC/MS Pos	100002173	5563	482.3					59727.8	135562	144130	91284.3	85388.7	71111.3	67801.9	89383.5	165500	85554.2	142352	138181	97789.5	64994.8	68704.5	90166.3	93463.3	88603.7	137568	171139	124798	90863.7	135267	120790	105714	90587	75531.9	79572.5	138328	80729.2	175813	32828.9	138045	78555.1	65580.8	53974.2	68155.5
1360	1-stearoylglycerol (1-monostearin)	Lipid	Monoacylglycerol	21188	GC/MS	100000932	2186.6	399.4	24699	123-94-4;31566-31-1;	D01947		123344	269442	150356	118528	264009	87758.4	167809	177625	175795	256918	191823	134630	234378	135038	130702	227976	176654	188704	134956	200496	174126	129307	200350	180830	199498	178323	201396	169198	182248	150502	220683	194174	150738	123614	130847	193992	160200
1297	1-stearoylglycerophosphocholine (18:0)	Lipid	Lysolipid	33961	LC/MS Pos	100001271	5844	524.4	497299	19420-57-6;			10777694	3.87875e+06	4.53586e+06	2882287	4.62699e+06	2568101	2792198	2.79093e+06	13832588	2.01406e+06	2.81705e+06	3.50987e+06	5.22704e+06	1.32017e+06	2.19099e+06	4856958	2.86445e+06	1773159	2.92933e+06	11463976	4.52384e+06	2.30231e+06	7204352	3.20524e+06	2.46717e+06	1810517	2.17199e+06	2.4509e+06	6.99135e+06	1.86862e+06	5887170	4786121	2.88605e+06	2.93104e+06	2.31559e+06	2.36281e+06	2.09837e+06
1277	1-stearoylglycerophosphoethanolamine	Lipid	Lysolipid	34416	LC/MS Neg	100001461	6200	480.4	9547068	69747-55-3;		HMDB11130	181721	123463	101063	153798	228544	233024	242281	174550	160312	236242	255886	400896	210057	239937	144494	250860	271143	215910	155088	339100	320057	256404	230273	245022	189452	279663	228637	208274	188468	205369	182543	243732	103962	161259	251300	215817	299224
1317	1-stearoylglycerophosphoinositol	Lipid	Lysolipid	19324	LC/MS Neg	100000656	5800	599.4		796963-93-4;			56979.5	44060.4	74799.9	64743.6	37275.9	40517.3	65319.7	66209	64441.4	69071.8	32307.3	79396.5	66018.7	53176.9	45874.8	48331.5	27812.5	57876.2	71018.7	75505.3	70126.7	50498	49079.9	59645.9	69598.8	79688.4	68774.1	51271.9	62256.2	49370.2	65567.4	65545.4	58041.9	56720.4	48962.5	45146.2	61681.6
1711	2,3-dihydroxyisovalerate	Cofactors and vitamins	Pantothenate and CoA metabolism	38276	GC/MS	100002417	1422	131	677	1756-18-9;	C04039			175999	125169		264816	134391	132195		40041.1	94351		90428.6														29621.4				94661.1	241883	235961	128682	119448	216262	250842
1489	21-hydroxypregnenolone disulfate	Lipid	Sterol/Steroid	37173	LC/MS Neg	100001999	3931	245.3	134595	1164-98-3;	C05485	HMDB04026	7391.62	6698.13	12253.4	11083.3	9748.91	7917.25	8146.59	14047.4	16590.6	8503.95	5382.67	4694.87	6508.08	6900.69	6893.59	4837.17	5246.95	6892.63	8851.59	6614.22	3291.12	5090.84	4642.79	4391.17	3926.29	4990.99	4553.95	4719.54	4647.05	4510.39	11637.6	9201.47	16713.7	16652	10192.9	12650.4	11903.3
319	2-aminobutyrate	Amino acid	Butanoate metabolism	32348	LC/MS Pos	1128	758	104.1	4396916971251	1492-24-6;	C02261	HMDB00650	630034	509210	437696	448788	775941	1.05204e+06	768840	533337	673108	915027	634345	588600	543118	677136	1.47788e+06	709056	621218	392604	621161	1.12255e+06	468551	377071	419570	340713	659362	708494	532571	446088	471683	706700	716502	993018	628912	635467	1.03481e+06	645571	777349
924	2-aminoheptanoate	Lipid	Medium chain fatty acid	43761	LC/MS Pos	100004542	2524.2	146.2	227939	1115-90-8;			87601.8	39641.4	51063.6	38213.2	57186.4	79820.3	68442.6	40334.4	40963	49017.6	74447.8	115974	99909.1	79711.1	82699.5	55452.7	73607.5	45587.1	49681.3	52760	31908.3	34753.5	19853.6	32836.4	37909.8	46457.4	51778.8	43449.1	61838.9	81740.6	40725.3	90911.9	86836	65510.2	102424	42087.2	123783
1058	2-aminooctanoate	Lipid	Fatty acid, amino	43343	LC/MS Pos	100004227	3384	160.1	69522	644-90-6;		HMDB00991	377957	130255	175531	186568	164040	194829	306585	241829	203595	261590	119032	516772	553049	472896	445497	162147	144010	127661	173293	203432	216051	134353	111569	131643	137559	189838	352618	366575	417395	359617	115811	296349	311246	300749	330485	108591	189427
1905	2-aminophenol sulfate	Xenobiotics	Chemical	43266	LC/MS Neg	100004322	1670.8	188	181670				20600	9006.61	10303.2	8170.53	11649.4	16577.5	27223.4	26529.8	21967.9	12122.5	6199.92	12400.3	9975.42	8754.1	7891.2	24523.3	11843.3	13732.6	13780.5	23946.3	4815.15	20071.2	13616.2	10906.6	33134	13897.2	4336.62	4125.54	3194.07	9916.4	26119.1	6092.24	6502.67	5375.82	29191.8	27257.3	25744.3
1308	2-arachidonoylglycerophosphocholine*	Lipid	Lysolipid	35256	LC/MS Pos	100001554	5524	544.3					326645				244645	370109		195754	310149	290846		312778	258200	167123	315648	276688	258143		345658		221431		290846		248491	262794			278159	225138	403671	359232	377197	328906	175725		363089
1284	2-arachidonoylglycerophosphoethanolamine*	Lipid	Lysolipid	32815	LC/MS Neg	100001674	5674	500.3					30697.6	32218.4		28197.8	38328.8	42449.1	42950.7	39815.6	19846.2	61974.4	30906.2	62721.5	51762.2	37829.8	37648.5	26090.9	40443	30230.7	46532.8	70716.9	28738.7	30686.1	33539.1	35943.1	35941.3	39661.2	33269.3	44281.2	42140.3	42196.9	36678.7	44772.7	69208.2	26990.5	31181.1	41047.5	66802
1312	2-docosahexaenoylglycerophosphocholine*	Lipid	Lysolipid	35883	LC/MS Neg	100001565	5800	641.9					12692.6			12323.8	6261.08	15086.6	7765.55				17137.8	27360.1	14159.7				16526.4	13810.5	9144.91		16874.9	11560.2	10465.9	9812.9	8200.12	15583.9	13361.3	13810.5	11074.7		20097.6	20196.8	5193.52		8237.28	29880.2	15676.5
1287	2-docosahexaenoylglycerophosphoethanolamine*	Lipid	Lysolipid	34258	LC/MS Neg	100002061	5600	524.3									9971.87					14641.7				13313.7	27862.7		26358.6	21022.5	35510.4	15740.8	11449.3			19541.6	24959.4	12395.2	10755.7		17652.2	26729.5	18381.7			12713.6	13993.6	15991.7	27679.1
1835	2-ethylhexanoate (isobar with 2-propylpentanoate)	Xenobiotics	Chemical	35490	LC/MS Neg	100002977	3909	143.1					28957.2	34777.5	37019.7	22763.6	30633	28678.5	21754.2	29330	28722.9	21497.2	22009.4	39167.1	32737	28275.8	24657.9	31572.5	20061.6	27334.4	18364.6	31015.6	25716.3	19089.4	27274.8	28260.9	28846.3	36728.7	26434.4	24344.3	28555.1	30987	28975.7	31840	37338.3	29854.6	41752.9	29398.9	20221.5
239	2-hydroxy-3-methylvalerate	Amino acid	Valine, leucine and isoleucine metabolism	36746	LC/MS Neg	100001541	1787	131.1	164623	488-15-3;		HMDB00317	4509.5	5897.61	4903.28	4670.5	8388.75	5757.64	6361.08	3996.71	8065.47	6381.41			4048.34		4410.85		1862.03	4978.13	3577.46		2717.68		3531.83	3137.66	2966.89	2256.91	3684.15	4361.97	3372.6	3993.16	7903.01	9096.28	8506.76	9332.79	12010.9	6880.86	7029.43
1951	2-hydroxyacetaminophen sulfate*	Xenobiotics	Drug	33173	LC/MS Neg	100001791	1703	246.1															1442.94	32983.1	17347.2	13836.6	3222.82					29921.6	367095	124197	78569.5	65769.7	8517.4								3805.79		22666.5		7523.63
273	2-hydroxybutyrate (AHB)	Amino acid	Cysteine, methionine, SAM, taurine metabolism	21044	GC/MS	100000933	1169.4	131	440864	3347-90-8;	C05984	HMDB00008	5.85139e+06	5.47155e+06	6.10466e+06	29888414	8724037	11051502	9647802	12031564	31115664	13297179	3528392	2.67463e+06	13118846	26269628	6345968	4167917	1.93217e+06	10179827	30077274	7.76696e+06	5.31862e+06	3770119	9897655	16213856	8159094	7430306	6.38062e+06	11098713	19100244	7726414	3853564	9995810	22171638	41538616	16236068	4.21922e+06	4489343
1002	2-hydroxydecanoate	Lipid	Fatty acid, monohydroxy	42489	LC/MS Neg	100004089	4826	187.2	21488	5393-81-7;			18302.1	19697.6	22102.4	17529.9	22612.5	20680.7	18118.8	73834.6	41955.4	23903.1	12696.8	63576.4	106380	64260.4	35729.8	14006	10316.5	18510.6	11767.1	7638.51	15434.3	6428.39	15705.4	9995.46	8623.5	8387.32	31609.7	92629.1	57034.4	46635.8	18237.2	63265.6	94109.2	57474.7	44314.2	21077.6	19300.7
1029	2-hydroxyglutarate	Lipid	Fatty acid, dicarboxylate	37253	GC/MS	100002070	1576	247	43	40951-21-1;	C02630	HMDB00606	121016	151513	85400.6	111029	271822	110118	155672	48794.5	86738	267315	85699.1	128241	178909	68113.2	53167	109946	93275.8	146341	102907	135249	119090	67046.5	113950	115647	84558.4	113814	115110	119452	144971	104076	99424.2	109140	95962.7	67601.1	122317	112007	67406.1
1751	2-hydroxyhippurate (salicylurate)	Xenobiotics	Benzoate metabolism	18281	LC/MS Neg	1869	2252	194.1	10253	487-54-7;	C07588	HMDB00840	3687.51	3580.56	3711.43		4802.64	3582.01	5536.45	3436.88	3358.27	6026.59	13449.6	43577	41015.7	23405.4	11018.4	5870.66	26593.5	17314.4	9508.54	7081.33	6404.29	5472.03	5971.01	2958.31	5704.02	21668.3	24674.3	33552.8	9833.53	15591.1	2926.26	7437.82	7234.78	3980.58	3321.73	3855.38	3828.45
2091	2-hydroxyibuprofen	Xenobiotics	Drug	43330	LC/MS Pos	100004169	4470.7	240.1		51146-55-5;																							9858.39		19728.3	25582.5	343642	126726	797743	661446	501803	566393
998	2-hydroxyoctanoate	Lipid	Fatty acid, monohydroxy	22036	LC/MS Neg	100000743	3781	159.2	94180	617-73-2;		HMDB02264	6486.01	4881.64	6432.75	4569.59	3466.95	4560.76	4264.95	7838.5	10736.3	5235.86	3470.99	13930	16300.7	14059.3	7400.39	3456.55	3858.02	5326.98	3262.32	4865.58	2106.51		2368.42	2746.5	1355.02		4904.79	10893.9	7309.28	4473.78	3611.73	5578.07	8176.92	10223	5493.19	2192.85	6009.78
1015	2-hydroxypalmitate	Lipid	Fatty acid, monohydroxy	35675	LC/MS Neg	100001579	5508	271.3	92836	764-67-0;			230187	191228	244869	359492	273904	289046	253447	343517	484179	302890	189152	285994	202872	276714	175528	199454	167751	176438	283017	258144	297945	262922	208381	334023	204106	250922	299086	247948	319714	221333	140746	277798	227583	325288	317147	201102	260669
1012	2-hydroxystearate	Lipid	Fatty acid, monohydroxy	17945	LC/MS Neg	1239	5705	299.4	69417	629-22-1;	C03045		81529.3	69399.7	55450.3	85982.8	78476.8	100017	89821.3	79689.3	98473.3	89026.7	55074.5	76441	47412.1	76704	52258.5	50608.5	45288.2	45427.1	76970	81668.7	90151.9	75422.8	53146.9	110631	67248.2	78251.2	98480	82877	91465.4	68878.4	65013.3	74947.1	45146.2	86119.9	92885.2	60949.1	69496.9
1302	2-linoleoylglycerophosphocholine*	Lipid	Lysolipid	35257	LC/MS Pos	100001557	5544	520.4					2.37573e+06	1.39468e+06	1.55413e+06	959131	914788	1.49566e+06	1.12665e+06	1.14534e+06	1.70361e+06	1.20454e+06	662354	1.67931e+06	945830	560360	827472	790672	966262	486759	704361	1071637	929981	794670	1.01661e+06	807842	844603	898632	1.29742e+06	887482	1.16317e+06	1.02129e+06	1.61655e+06	1.76155e+06	1.49634e+06	1.21695e+06	796499	1.17884e+06	1214032
1282	2-linoleoylglycerophosphoethanolamine*	Lipid	Lysolipid	36593	LC/MS Neg	100001776	5650	476.4					108639	65733.3	50863.8	43972.9	70440.5	117952	88828.5	73244.9	83473.4	98168.6	54664.1	153058	171543	57553.2	35160.8	56205.5	94345.2	42294.8	47205.5	77088.7	68920.8	74839.7	55506.9	59563.1	52810.6	90318	88984.9	108214	69296.1	54724.2	100288	105296	100230	83687.1	50247.4	74389.2	64803.6
1954	2-methoxyacetaminophen glucuronide*	Xenobiotics	Drug	33161	LC/MS Pos	100001795	2069	375										16545.1															16545.1
1952	2-methoxyacetaminophen sulfate*	Xenobiotics	Drug	33178	LC/MS Neg	100001793	1977	260.1																13874.9	8432.05	9178.51						16903.6	46274.9	17913.2	11526.7	10284.9											4734.72
240	2-methylbutyrylcarnitine (C5)	Amino acid	Valine, leucine and isoleucine metabolism	35431	LC/MS Pos	100001509	2439	246.1	6426901	31023-25-3;		HMDB00378	69361.9	72283.1	92157.9	76972.9	94627.3	67130	76865.7	122023	139666	100956	77196.6	90610.4	139214	96210.8	84848.1	44539.8	56010.4	91499	90771.2	61673.5	59494.2	80963.4	112824	88221.7	101684	83328.3	79976.6	160162	102913	101509	72636	81965.4	156356	135047	87236.8	67601.9	63626.9
1290	2-myristoylglycerophosphocholine*	Lipid	Lysolipid	35626	LC/MS Pos	100001563	5450	468.3					45990	41723.9	48744.2	46739.1	36100.3	43490	48814.3	35995.3	58820.7	48528.1	17388.6	51086.2	34984.1		30784.5	55952.2	22750.7	22593.8	38015.8	41259.8	33396	22211.6	44910.8		36772.5	41893.1	28358		36800.1	24404.5	49738.3	41554.8	56726.3		34036.7	62486.1	60401.1
1300	2-oleoylglycerophosphocholine*	Lipid	Lysolipid	35254	LC/MS Pos	100001556	5640	522.4					1.32157e+06	529012	579653	430933	437378	489112	484027	491241	1.09983e+06	442748	465071	682090	706198	255387	439289	444441	351835	268347	353567	1.018e+06	458355	341979	576412	429904	510537	411633	329543	288024	853246	316356	1.08953e+06	887967	570746	475031	349954	474067	459110
1280	2-oleoylglycerophosphoethanolamine*	Lipid	Lysolipid	35687	LC/MS Neg	100001651	5848	478.3					31308	33114.2	25877.8	26844.5	34065.5	48146.6	45041.7	47975.8	47700.3	63039.5	27962.7	111696	63888.5	52331.9	34883.1	28008.4	36210.9	27769.5	29604.8	34947	39034.7	41369.7	18604.5	24354.6	27311.9	31089.1	67559.5	66045.9	40972.9	29262.3	29315.6	57878.5	41014.5	40157.2	33368.9	33566.1	50199
2273	2-oxindole-3-acetate	Xenobiotics	Food component/Plant	40479	LC/MS Neg	100003109	2063.5	190.2	3080590	2971-31-5;																													2770.47			3578.61
1295	2-palmitoleoylglycerophosphocholine*	Lipid	Lysolipid	35819	LC/MS Pos	100001561	5482	494.3					102799	98770.1	138350	95040.1	87450.6	98156.4	95173.2	97300	115106	83674	72202.2	97011.7	84197.7	63902.6	81742.6	104129	84605.3	76919.8	94919.6	107123	95794.4	105056	103109	97151.4	73094.4	81819.2	98779	89892.2	105254	94497.2	106775	94420.6	95716.1	105342	88719.7	81012.8	86811.7
1293	2-palmitoylglycerophosphocholine*	Lipid	Lysolipid	35253	LC/MS Pos	100001562	5604	496.3					1.94963e+06	1.17272e+06	1.3043e+06	648570	1116978	1.07874e+06	887905	597704	2.0135e+06	616853	616080	1.08293e+06	734664	305900	871584	979610	849712	481204	970401	1377586	1.15661e+06	514290	1.53347e+06	668896	921951	877320	467193	544362	1.37663e+06	769576	1.45515e+06	1.33769e+06	1.11426e+06	936356	560346	628991	1.01217e+06
1273	2-palmitoylglycerophosphoethanolamine*	Lipid	Lysolipid	35688	LC/MS Neg	100001652	5790	452.3					16162.6	18032	20629.7	15596.9	16817.5	27678.3	35605.5	20387.5	16838	38451.6	21327.1	40598.5	17592.2	13886.7	23356.2	24996.7	24794.5	18903.6	21539	38246.4	30435.7	20881.8	18322.8	17799.3	17476.5	29027.5	28456.6	21837.8	11429.1	16121.7	21075	25679.7	9962.87	16012.9	19235.1	23991.7	28190.1
1885	2-piperidinone	Xenobiotics	Chemical	43400	LC/MS Pos	100004295	2034	100.1	12665	675-20-7;			311169	96510.1	144381	163766	291414	148803	268210	315895	383194	103532	296762	310175	316738	325882	149560	125795	139680	162360	158246	110337	93585.9	154153	117188	83069.7	119397	61133.3	98041.3	95920.2	67225.4	60316.6	1.7621e+06	935769	988139	1.23517e+06	2.50174e+06	1.8721e+06	572981
1298	2-stearoylglycerophosphocholine*	Lipid	Lysolipid	35255	LC/MS Pos	100001555	5780	524.4	10208382				636528	272827	302613	199757	323446	146702	206877	190449	969352	182999	180971	236186	197934	99440.2	122574	249069	143695	160822	171969	759554	363435	148765	373957	228694	173070	122712	173941	148296	583147	135763	400380	336821	270551	219095	174637	151048	177552
115	3-(4-hydroxyphenyl)lactate	Amino acid	Phenylalanine & tyrosine metabolism	32197	LC/MS Neg	240	1395	181.1	9378	6482-98-0;	C03672	HMDB00755	104755	127352	150110	152008	184222	107557	122064	136375	182815	198666	80921.4	95079.1	134894	149095	102286	65335.9	85882	114227	147960	85395.8	71592.1	69313.4	128347	128596	96571.8	88331.4	64905.4	133403	129534	100941	100349	121069	171941	195371	172704	103072	95746.8
1953	3-(cystein-S-yl)acetaminophen*	Xenobiotics	Drug	34365	LC/MS Pos	100001797	1960	271.2	5233914								19356.9							62368.6	62384	32917.1	16420.5				35714.7	65390.9	98713.1	24951.2	22271.1	43315									35714.7
2086	3-(N-acetyl-L-cystein-S-yl) acetaminophen*	Xenobiotics	Drug	18299	LC/MS Pos	2048	2622	313.1	83967	52372-86-8;															18516							38317.2	46740.1		10093
2169	3,4-dimethoxycinnamic acid	Xenobiotics	Food component/Plant	37454	LC/MS Pos	100001976	3981	209.2	717531	2316-26-9;																							270666	50116.3	28965.3		63981.9	98334.4	119147	32000.2	37581.2	137607
2364	3,7-dimethylurate	Xenobiotics	Xanthine metabolism	34399	LC/MS Neg	100001398	1432	195.1	83126	13087-49-5;		HMDB01982	1300.29				3142.2						1218.94	3713.6	3938.11	2647.88	2773.02		1426.48				2710.45
167	3-[3-(sulfooxy)phenyl]propanoic acid	Amino acid	Phenylalanine & tyrosine metabolism	45415	LC/MS Neg	100005391	1291.9	245.1	187488	86321-32-6;										3705.94	3033.5	3454.29		6258.54	5795.77	4954.66	2101.41		2963.72	3007.31			1910.16	2933.28	3454.29	1977.03		6845.6	6068.99	7720.03	2484.2	14607.6		1848.6	6060.85	3281.55	1854.77	1781.6	4200.93
1045	3-carboxy-4-methyl-5-propyl-2-furanpropanoate (CMPF)	Lipid	Fatty acid, dicarboxylate	31787	LC/MS Neg	100001178	2815	239.1	123979	86879-39-2;			17499.6	16344	21199.7	20377.9	17352.8	12864.8	13167.1	17928.2	19487.1	13836.2	221882	222349	241536	253897	249444	235787	209995	240947	256402	208494	485009	343752	431571	425460	389893	254298	218312	256356	243695	209439	14086	15994.4	14486.9	19959	15893.1	18759.2	16388.8
1163	3-dehydrocarnitine*	Lipid	Carnitine metabolism	32654	LC/MS Pos	100001508	1020	160.2	6991982	10457-99-5;	C02636	HMDB12154	303910	232059	306287	320033	346869	263330	306903	275445	252820	269330	220959	248927	228353	214375	200786	248272	260527	235557	248564	295529	327858	345883	410280	353988	316082	289113	307611	394658	332161	257458	109970	142282	151370	136480	233195	171207	134133
233	3-hydroxy-2-ethylpropionate	Amino acid	Valine, leucine and isoleucine metabolism	32397	GC/MS	100001170	1269	247.1	188979	4374-62-3;		HMDB00396	50965.7	66714.1	78514.8	132984	95984.3	61394.4	84748.5	55512.9	132847	114360	65627.8	62840.2	113513	89929	71816.8	38061.8	46746.3	108324	105091	58035.9	48752.6	45649.3	101414	95166.9	49819.8	57264.9	56646.9	125689	135332	98463.3	35075.6	50895.4	126168	145341	93066.7	37381.8	49357.7
1264	3-hydroxybutyrate (BHBA)	Lipid	Ketone bodies	542	GC/MS	254	1203.5	116.9	441	625-72-9;	C01089	HMDB00357	5.17203e+06	5006367	10637046	95164464	3.95651e+06	8982911	10620944	42622264	141089920	11678679	2.92298e+06	4041285	46907896	112302320	17287824	25899960	3.12929e+06	24574968	107241480	7796652	3.02482e+06	2.06472e+06	19039160	32040660	2.51823e+06	5.53104e+06	4.84089e+06	22114348	31464292	5.12125e+06	3.12198e+06	16711527	89715936	172620848	42264568	3565688	5.6042e+06
1003	3-hydroxydecanoate	Lipid	Fatty acid, monohydroxy	22053	LC/MS Neg	100000997	4681	187.2	26612	5561-87-5;		HMDB02203	15019	9298.27	25443.1	47452.5	8189.8	10114.6	10617.5	57173.5	48454.8	10396.2	5948.53	13750.3	86075.5	49652.7	28179	13724.5	6748.31	38115.3	63051.7	12234	33954.7	8229.16	43290.2	16364.3	9601.58	9931.81	14778.2	56536.7	22053.7	12670.1	9269.73	13991	37967.7	42461.3	10348.1	8210.32	11561.7
1752	3-hydroxyhippurate	Xenobiotics	Benzoate metabolism	39600	LC/MS Neg	100002122	1670	194.1	450268	1637-75-8;		HMDB06116	17404	16242.9	22584.1	9043.19	12797.2	6974.55	8726.06	13131.5	8658.96	28565.3	4175.47	17879.3	15286.8	7946.64	8997.28	6918.66	12184.6	15024	7353.27	7266.46	11142.7	22217.4	18435.7	7499.28	8449.67	39734.3	34154.9	21652.9	7162.92	69762.5	5385.23	6833.48	10085	3585.72	5713.74	5712.53	22102.9
230	3-hydroxyisobutyrate	Amino acid	Valine, leucine and isoleucine metabolism	1549	GC/MS	111	1205	177.11	11966314	2068-83-9;	C06001	HMDB00336	475140	851386	818438	1510924	889329	512191	737042	1331365	2.0854e+06	956076	573935	817676	2.4322e+06	2.38195e+06	704741	625787	498214	1.3345e+06	1.76627e+06	697174	506608	577759	1.35044e+06	778089	692297	688300	621912	1.83447e+06	1.13784e+06	1.05435e+06	459540	859609	1.90371e+06	1.70744e+06	1.10379e+06	526137	590246
999	3-hydroxyoctanoate	Lipid	Fatty acid, monohydroxy	22001	LC/MS Neg	100000773	3463	159.2	26613	88930-08-9;		HMDB01954	4652.15	4073.8	7604.03	9428.19	3112.88	3898.58	3220.92	11852.1	11234.2	3491.87	2441.57	7821.38	19443.1	22942.5	8796.91	6108.33	2331.33	7949.38	13665	3934.38	10878.4	4102.45	15282.6	6821.39	4486.15	5503.16	5066.95	26080.3	11193.8	5280.54	4722.09	8471.87	21882.6	29568.8	6890.97	4318.28	5499.46
995	3-hydroxypropanoate	Lipid	Fatty acid, monohydroxy	42103	GC/MS	115	1187.1	177.1	5459847	503-66-2;	C01013	HMDB00700	88572.9	165370	115076	120010	230334	156807	214977	70485.9	119363	164576	130686	204495	314582	104010	114952	74645.2	132175	215664	167606	155339	79951.4	91705.3	130014	107549	104199	133501	117719	242886	258648	125235	204882	148159	219478	152896	223510	240966	139355
1017	3-hydroxysebacate	Lipid	Fatty acid, monohydroxy	31943	LC/MS Neg	100001145	1285	217.2	3017884	73141-46-5;		HMDB00350	5301.59	4580.72	7450.87	25587.2	3532.85	4773.66	4975.12	33751	46100.4	6051.6	2812.85	6548.9	26157	56556.1	7817.56	9114.66		11807.5	66054.8	4736.17	8800.93	2861.37	7222.35	7685.2		5638.15	4824.65	11301.1	7336.76	7564.98		3366.65	18202.1	29950.2	3187.84		2826.17
200	3-indoxyl sulfate	Amino acid	Tryptophan metabolism	27672	LC/MS Neg	100000467	2258	212	10258	2642-37-7;		HMDB00682	579466	428156	528023	406312	679036	566933	967452	778227	691615	698012	809751	836843	671651	528088	784212	347279	613153	614117	492731	637726	580421	693584	643065	520944	821430	446984	608779	659443	581105	741005	742017	713596	659014	539521	682417	685338	390361
138	3-methoxytyrosine	Amino acid	Phenylalanine & tyrosine metabolism	12017	LC/MS Pos	1342	1765	212.1	9307	300-48-1;		HMDB01434	87171	76967.5	94152	109525	69150.4	57172.8	69741.8	78445.9	27560.8	64776	38628.5	76195.2	61373.3	108204	52657.4	49904.5	46359.6	35130.8	44747.1	93960.7	124434	53857.5	39804.5	79785.4	52184.7	93797.5	81448.4	67080.2	93432.4	52251.6	49052	66846.2	41423.1	71861	91831.5	47344.4	95310.4
1747	3-methyl catechol sulfate 1	Xenobiotics	Benzoate metabolism	42494	LC/MS Neg	100004112	2779.2	203					5999.7	24555.7	20818.2	13555.6	13890.2	3936.36	4518.69	7602.26		59760	5440.59	50963.9	34377.3	26747.3	10765.2	5760.3	7908.36	7516.5	4984.13	6604.46	21827	11349.5	7680.48	6339.76	12391.9	18860.9	16652.9	10711.8	8136.25	24266.7		2298.64	1880.75	1590.78	1219.61	680.458
210	3-methyl-2-oxobutyrate	Amino acid	Valine, leucine and isoleucine metabolism	21047	LC/MS Neg	100000936	1489	115.1	49	3715-29-5;	C00141	HMDB00019	44834.7	64471.8	64895.8	91654.9	69683	61729.8	70563.9	84779	102731	67131.5	55818.6	49854.7	79894.7	83482.2	79512.7	64383.5	60900.1	73113.7	89535.4	69982.6	65834.7	62777.3	92889.6	69391.4	60883.2	52749.2	70274.2	96201.4	57602	63648.7	54606.7	77977.1	83775	92935.6	95787.4	57896.2	62543.6
211	3-methyl-2-oxovalerate	Amino acid	Valine, leucine and isoleucine metabolism	15676	LC/MS Neg	100000036	2106	129.2	47	51829-07-3;	C00671	HMDB03736	209464	228853	186837	310604	330915	218230	266708	268343	361513	259331	175743	212760	186028	254897	231408	181473	211203	193246	224351	229256	180988	198195	261416	217707	206725	189042	266031	286782	222389	205330	200285	322589	244781	387669	283508	230354	247720
246	3-methylglutarylcarnitine (C6)	Amino acid	Valine, leucine and isoleucine metabolism	37060	LC/MS Pos	100001742	1900	290.1	128145	102673-95-0;		HMDB00552	14163.5	19777.9	20059.2	21313			20963.2	18253.7	18585		21128.7	32726.5	47635.9	24843.3	22752.9	33081.6	27972.1	56180.9	51407.4	42646.5	15633.8		27619.7	13968.9	18154.9	20974.3	28144.1	29569.4	24531.6
59	3-methylhistidine	Amino acid	Histidine metabolism	15677	LC/MS Neg	100000042	911	168.1	649696971061	368-16-1;	C01152	HMDB00479	26585.9	21245.9	16415.6	19971.1	83492.5	45323.3	50169.2	37027.9	33226.1	75405.3	67952.5	80453.7	62990.9	57739.4	42944.1	17582.9	28913.9	29836.1	29240.8	21489.8	112321	35127	31212.9	30252.6	66449.4	55831.9	59301.8	53224.3	48690.9	111990		3178.5	4809.6				2156.6
2367	3-methylxanthine	Xenobiotics	Xanthine metabolism	32445	LC/MS Pos	100001108	1866	167.1	70639	1076-22-8 ;	C16357	HMDB01886	41986.1	124614	138988	98110.8	131283				81645.4	191995	151513	259808	297163	122402	190615	55944.1	159671	145378	157861	151927	194338	108454	206164	187916	131123	279852	193084	145378	212273	287857	105642	128758	110851		150443	206282	115260
150	3-phenylpropionate (hydrocinnamate)	Amino acid	Phenylalanine & tyrosine metabolism	15749	LC/MS Neg	100000010	2830	149.1		501-52-0;	C05629	HMDB00764	6262.91	4032.52	4661.08	5306.05	4236.68	3940.78	3568.61	4160.78	1632.66	4136.81	6828.33	8419.2		4248.55	6131.89	6116.67	8214.29	2782.09		15792.3	4454.81	5143.3	2452.95	3019.39	10687.9	9153.93	4540.7	3154.72	3239.18	2716		6386.65	3220.62	4816.22	5296.33	2586	2870.95
1949	4-acetamidophenol	Xenobiotics	Drug	12032	GC/MS	1383	1626.1	206	1983	103-90-2;	C06804	HMDB01859							43582.7		37775.8			354812	209366	103453						305001	1.35162e+06	221334	138483	156410		31206.7
1946	4-acetaminophen sulfate	Xenobiotics	Drug	37475	LC/MS Neg	2049	1779	230.1	83939	10066-90-7;32113-41-0;	C06804	HMDB01859											968.244	21569.3	14585.8	12559	2145.73					18189	564715	141686	101720	79246.8	9696.6	5676.39									17448.2		2808.21
1958	4-acetylphenol sulfate	Xenobiotics	Drug	22115	LC/MS Neg	100000711	2399	215	4684006		C00548											2676.04		2664.02								2593.44	1863.17				775.458		2737.42			2664.02	4246	4527.73	1902.06	1966.08	7037.67	4023.02	4201.59
1473	4-androsten-3beta,17beta-diol disulfate 1*	Lipid	Sterol/Steroid	37202	LC/MS Neg	100001992	3735	224.3				HMDB03818	220933	178199	221247	214725	207230	180487	257682	303815	315612	237892	150093	145590	153979	147753	156028	143126	156144	171163	174593	157238	20606.3	19090.5	21544.5	21855.8	19919.3	22872.7	29065.6	31798.6	28993.5	29635.5	320993	321578	373475	364008	324290	333976	360973
1474	4-androsten-3beta,17beta-diol disulfate 2*	Lipid	Sterol/Steroid	37203	LC/MS Neg	100001994	4073	224.3				HMDB03818	55407.7	51798.1	69156.1	72622.8	56396.7	50101.1	58363.5	86466.5	85238.2	63843.6	51012.4	42492.2	50848.6	51115	51896.2	52390.7	54655.3	59729.7	69143.2	38089.9	23506	25799.3	32241.2	32965.7	26683.6	33578.8	36898.9	46021.1	40365.7	37606.5	69169.4	84820	98992.1	105541	84193.1	73843.4	69227.1
1775	4-ethylphenylsulfate	Xenobiotics	Benzoate metabolism	36099	LC/MS Neg	100001756	3570	201.1		123-07-9;	C13637		177336	12997.4	12924.3	13403.7	13272.1	8022.12	5911.88	3803.67	3887.26	15008.1	23082.8	9053.86	10140.8	9844.21	8802.19	35076.5	11509.9	13640.2	10813.2	12392.7	3584.35	3244.71	2540.11	2979.22	1983.82	1745.95	3335.04	2865.96	2881.87	2810.63	37070.9	41982.9	42640.1	43939.8	92377.7	42034.8	56221.3
1753	4-hydroxyhippurate	Xenobiotics	Benzoate metabolism	35527	LC/MS Neg	100001423	1439	194	151012	2482-25-9;			8057.37	11515.6	11184.1	4464.41	8316.91	6595.55	3870.8	6070.03	3910.91	7319.44	8152.06	19933.6	13363.1	8034.45	7026.59	13950	7875.55	6572.15	4182.72	9675.73	5789.16	27380.9	6817.98	6562.7	7076.96	8431.88	9048.59	6520.14	7478.12	32678.2	6731.4	12470.3	9883.32	2773.72	10224.1	7086.32	11924.4
133	4-hydroxyphenylacetate	Amino acid	Phenylalanine & tyrosine metabolism	541	GC/MS	144	1630.6	179	4693933	156-38-7;	C00642	HMDB00020	36498.8		33245.3	27176.9	37807.1	28231.2	58665.6	39724.8	56989.6	79252.8	34070.7		55482.6	61204.4	55265.4	52536.2	41040.5	55314.3	49009.8	29025.9	15914.9	42499	88499.9	60214.6	32880.4	25243.9	46559.4	86897.6	80212.4	104585	23029.9	25549.2	68476.5	43490.9	61217.7	35508.9	33548.2
122	4-hydroxyphenylpyruvate	Amino acid	Phenylalanine & tyrosine metabolism	1669	LC/MS Neg	1141	1716	179.1	979	156-39-8;	C01179	HMDB00707		6235.66	6956.58	7879.87	3481.47			8053.27	11347.7		3544.81	4268.18	15813.2	11334		3729.46	8577.94	10326.5	6398.07		5958.71	3861.88	22172.9	9801.73		6565.29	4915.74	30406.2	9862.11	8277.09	4365.19	6159.12	20305.8	20098.3	5278.55	12243	4403.82
231	4-methyl-2-oxopentanoate	Amino acid	Valine, leucine and isoleucine metabolism	22116	LC/MS Neg	100000551	2200	129.2	70	816-66-0;	C00233	HMDB00695	305061	393891	308756	496571	456589	354141	415773	399902	555893	407818	293128	308063	253385	366677	397147	348948	307992	311166	342445	375834	282434	316419	451842	355660	337921	294519	365158	414555	299881	297832	307290	458672	321349	564723	447692	372034	370793
1749	4-methylcatechol sulfate	Xenobiotics	Benzoate metabolism	42493	LC/MS Neg	100004111	2666.4	203					46169.9	40848.7	47712.8	39393.8	67956.4	40501.1	76297.4	74831.7	70969.5	66900.9	74145.9	78204.8	54358.2	50268.3	82641.8	48335.8	137941	119247	91874.5	53424.9	62735.3	66062.6	41719.7	32365.5	46683	50729.5	60009.9	39135.1	24963.3	73670.5	72043.1	88564.2	80421.5	70158	45232.1	68794.6	191420
1776	4-vinylphenol sulfate	Xenobiotics	Benzoate metabolism	36098	LC/MS Neg	100001755	3323	199.1	6426766	2628-17-3;	C05627	HMDB04072	49371.7	55949.7	57115.9	43036.8	22434.7	45227.2	24775.8	20688.7	18422.6	60543.8	67023.7	38065.9	32895.6	26203.2	24589.2	113210	38546.2	34431	26788.6	69749.2	140733	36108.1	38046.9	36963.5	44759.3	38142.9	38469.2	39153.8	32894.8	131115	28824.1	27999.5	25326.1	25514.4	102381	26650.6	79142.8
2369	5-acetylamino-6-amino-3-methyluracil	Xenobiotics	Xanthine metabolism	34424	LC/MS Neg	100001403	1025	197.1	88299	19893-78-8;	C16366	HMDB04400	7819.8	44094.8	30476.6	29445.5	21360.3	14467.9	10143.4	11111.5	10076.3	44942	11668.3	12632.9	17287.9	14056.5	22336.9	32630.9	24964	24368.9	24683.9	24807.1	46626.8	24555.3	35014.1	22199.5	27700.8	33026.4	39777.4	48719.2	41404.6	47747.5	13652.7	17675.9	21497.8	17605.4	8016.03	12904.4	16797.1
1477	5alpha-androstan-3beta,17beta-diol disulfate	Lipid	Sterol/Steroid	37190	LC/MS Neg	100001987	3872	225.2		571-20-0;		HMDB00493	31605.4	24201.9	26024.9	29258.4	26504.3	27368.2	35418.6	40169.6	44499.2	30448.4	21012.8	20993.4	22445.8	19896.6	22086.7	21425.3	22748.3	23142.7	24686.9	21498	2894.24	2950.03	3403.96	3725.63	3548.81	3894.28	4929.53	5501.54	4502.25	4498.46	54217.9	46851.9	51346	47599	43387.2	62381.9	52099.2
1481	5alpha-pregnan-3beta,20alpha-diol disulfate	Lipid	Sterol/Steroid	37198	LC/MS Neg	100001988	3962	239.3					7077.26		4010.63	4386.29		5256.65	3354.68	5207.54	7283.9	5760.88	4659.8	6684.05	8066.3	4619.43	4568.93	6990.47	6443.93	7331.82	6716.19	6421.34				1821.08			1233.84		2091.78		6091.11	5980.78	8508.22	8235.34	7016.33	7483.07	4896.92
1480	5alpha-pregnan-3beta,20alpha-diol monsulfate 2*	Lipid	Sterol/Steroid	37200	LC/MS Neg	100002014	5043	399.4					8871.73		8700.77	6315.11	5322.01	5851.8	4465.01	8334.92	8593.08	4499.92	7435.19	8311.68	5576.13	4887.75	6698.86	7848.81	7564.21	7628.73	9687.55	9687.68	4815.61		4839.49	5373.73		2961.96				4296.68	6278.57	7564.21	8424.11	9111.29	8226.97	8815.88	7205.77
923	5-dodecenoate (12:1n7)	Lipid	Medium chain fatty acid	33968	LC/MS Neg	100001232	5206	197.2	5312378	2430-94-6;		HMDB00529	33264.6	25013.5	216075	249130	26143.3	33509.5	32457.4	342737	288476	47855.9	26118.5	35910.1	330680	130585	141682	47463	22399.6	329603	361790	52362	88328.9	30046.2	139049	59392.5	24613.6	45467.7	47726.8	176611	52491.1	38777	15400	32092.5	248523	125649	32995.5	19957.1	36773.4
197	5-hydroxyindoleacetate	Amino acid	Tryptophan metabolism	437	LC/MS Pos	71	2549	192.1	1826	54-16-0;	C05635	HMDB00763				16517.2						36965.2		14618						13082.9							15567.6
1624	5-methyluridine (ribothymidine)	Nucleotide	Pyrimidine metabolism, uracil containing	35136	LC/MS Neg	100001446	1774	257.1	445408	1463-10-1;		HMDB00884	6899.95	7673.84	7107.17	9934.95	8343.24	6830.18	9128.13	9546.76	10675.6	7299.45	6746.39	4503.63	5097.57	4988.02	7119.6	6999.05	7949.44	9148.86	8867.78	5068.47	2630.72	4309.5	4896.33	5917.66	7310.55	6598.5	6819.26	7456.97	7534.83	8184.08	7102.68	9139.99	7934.57	9227.97	6877.89	8192.05	6908.2
339	5-oxoproline	Amino acid	Glutathione metabolism	1494	LC/MS Neg	1021	744	128.2	7405	98-79-3;	C01879	HMDB00267	123653	100434	96159.9	87096.4	100003	110711	113230	87092	74909.2	121328	127183	141368	124603	99651.7	124928	107972	117120	131567	100399	132610	108741	115251	103023	103160	111734	130247	108407	112737	95088.7	112207	115505	137942	89769.9	93418.6	128727	111424	138515
1470	7-alpha-hydroxy-3-oxo-4-cholestenoate (7-Hoca)	Lipid	Sterol/Steroid	36776	LC/MS Neg	100001609	5268	429.4	3081085	115538-85-7;	C17337	HMDB12458	106182	93350.3	126430	112008	166840	94766.6	115103	84881	99561.2	92545.4	124089	148823	178710	186190	161530	110213	127369	255028	148014	120224	111268	90419	185533	175117	122750	108960	136658	164603	141896	112310	194459	105722	121563	95748.1	77628.7	198574	108177
1414	7-alpha-hydroxycholesterol	Lipid	Sterol/Steroid	35692	GC/MS	100001602	2300	456.2	107722	566-27-8;	C03594	HMDB01496	9313.8				20300.2		6391.01	11862.2	6808.47		19662.8	18383.4			13354.1			11091.2		28407.6		10822.9	15132.5	15931.2	21216.9		9854.86	9072.1	11726.2	12608.2	11448.6			7727.13		26304.4	13708.2
1415	7-beta-hydroxycholesterol	Lipid	Sterol/Steroid	35092	GC/MS	100001095	2340	456.4	473141	566-27-8;		HMDB06119	21592.8		31886.4	26273.4	49037.6	27206.8	23875.8	25426	32713.2	41577.6	72927.9	43027.3	27326.9	53431.5	35436.4	72985.1	58041.4	55431.4		42132	24087.2	38197.4	49213.9	42051.8	54235.4	54913.7	33947.8	49040.9	42286.1	58383.7	36769	23927.8	32305.1	44281.2	35263.5	44212.7	38816.6
2368	7-methylxanthine	Xenobiotics	Xanthine metabolism	34390	LC/MS Pos	100001396	1778	167.1	68374	552-62-5;	C16353	HMDB01991	155395	257401	240829	115219	299723	121905	40197.8	40396.2	85878	149885	223783	361716	430905	194920	310913	111427	238683	161930	160109	158321	209739	228576	184034	127197	163499	170355	222415	240688	246690	234851	157439	146815	158539	35754.9	115786	191708	124035
1026	9,10-DiHOME	Lipid	Fatty acid, dihydroxy	38399	LC/MS Neg	179	5177	313.3	9966640	263399-34-4;	C14828	HMDB04704	5972.73	8536.16	9919.38	5943.42	2822.92	5321.74	10786.7	69606.5	46293.4	6091.57	2605.04	27434.2	90459.4	70660.4	9188.56	4045.61	6203.78	9557.09	12155.4	2103.32	4846.31		5570.49	5223.08			17997.2	60431.3	28169.2		7299.41	13794.8	90193.6	53792.3	8862.36		3932.41
1589	9-methyluric acid	Nucleotide	Purine metabolism, urate metabolism	43514	GC/MS	100004247	1923	383.1	108714	55441-71-9;			35121.7	79421	47639.9	69302.6	67802.8	33677	49323.4	24638.2	38135.8	46055.1	42203	39931.3	67852.2	42939.2	19381	41683	27949.4	34956	25872.5	60040.4	33435.8	27251.1	67188.1	28462.4	29826.6	52353.5	28938.8	66016.4	45961.1	49815.4	35408	31169.7	40721.8	43735.6	53506.1	29405.7	78620.8
1266	acetoacetate	Lipid	Ketone bodies	33963	GC/MS	1218	1285	231.1	96	3483-11-2;	C00164	HMDB00060	451665	429106	1.31065e+06	9759342	416014	868247	1.02029e+06	3.70557e+06	10344376	731335	200470	280446	1.58318e+06	3.29398e+06	754417	1415365	293645	1.53958e+06	4720391	652712	311158	518959	1.33239e+06	2252632	446185	606850	621986	1.08872e+06	1.11868e+06	799816	471840	1.27668e+06	10017423	15018143	3.2628e+06	548194	331258
1164	acetylcarnitine	Lipid	Carnitine metabolism	32198	LC/MS Pos	100000802	1203	204.2	7045767	5080-50-2;	C02571	HMDB00201	2.18628e+06	1.89069e+06	3.53895e+06	4.46861e+06	1.55308e+06	2405407	2.17591e+06	5.0512e+06	6111420	2.55565e+06	1.36656e+06	1.67226e+06	3.61149e+06	3.56928e+06	2.80901e+06	2367326	1.66516e+06	3.28696e+06	3.90396e+06	1.72009e+06	2.37252e+06	1.49295e+06	5994451	4.82856e+06	1.92618e+06	1.86274e+06	2.09362e+06	6492195	5226600	2.33205e+06	1301643	2.58854e+06	6.26197e+06	6.67719e+06	4.04334e+06	1.4778e+06	1.72946e+06
898	acetylphosphate	Energy	Oxidative phosphorylation	15488	GC/MS	1211	1263	211	186	94249-01-1;	C00227	HMDB01494	5.43977e+06	7.54744e+06	6620675	6571780	6.37205e+06	6864799	6634442	6599223	6.48937e+06	6041504	7.60269e+06	7.13262e+06	8213327	7.56183e+06	7060587	6.60004e+06	7.28088e+06	7855393	7496830	7.50997e+06	5985417	7720789	6.9555e+06	6.19859e+06	7.8894e+06	8493752	6995843	8754304	7.35319e+06	9505242	5.34467e+06	6304898	6.96989e+06	5929460	7.30562e+06	6.00165e+06	4542087
330	acisoga	Amino acid	Polyamine metabolism	43258	LC/MS Pos	100004541	2317.9	185.3	129397	106692-36-8;			144021	126586	169385	220334	113216	173057	226602	154198	169733	199014	148550	167653	222261	182893	238646	151453	126537	232708	235315	169821	229474	140340	170761	237834	171797	126109	118157	153551	146135	159163	126767	110712	223070	210743	171228	141736	168793
1540	adenosine 5'-monophosphate (AMP)	Nucleotide	Purine metabolism, adenine containing	32342	LC/MS Pos	209	1210	348.1	15938965	149022-20-8;	C00020	HMDB00045	26272.9	49720.4	46605.8	20517.6	25053.4	27877.3	71263.8	46904.5	29346.9	19530.2	45573.4	14530.7	167142	10922.7	15699.9	11506.7	9591.9	21038.8	20191.1	15783.4	19699.5	13521.7	26270.5	25920.6	19885.7	22037.2	18205.1	42417.2	32017.6	19958.6	18843.9	19130.1	29639.7	14460.1	17053.3	30701.4	61127.5
966	adrenate (22:4n6)	Lipid	Long chain fatty acid	32980	LC/MS Neg	100001193	5684	331.3	5497181	2091-25-0;	C16527	HMDB02226		594174	1.60566e+06	1.50412e+06	234974	679239	188946	1.73328e+06	3.83246e+06	322490		398336	1.8664e+06	990774	1.20651e+06	453836		2266415	1.88967e+06	537599	2.31727e+06	383095	1.58638e+06	2.19166e+06	936575	617721	622533	1.72515e+06	1.11198e+06	742501	433569	994831	2.83289e+06	2.04973e+06	565231	346167	828104
695	ADSGEGDFXAEGGGVR*	Peptide	Fibrinogen cleavage peptide	33084	LC/MS Pos	100001322	3239	769	16133137						6058.37						44070.8		7323.18		5704.42								6690.77					11369.9		6314.3	5920.17		6857.65	13809.7			6169.34
33	alanine	Amino acid	Alanine and aspartate metabolism	1126	LC/MS Pos	811	650	90.1	5950	56-41-7;	C00041	HMDB00161	415176	962448		498894				451989	401019	591164	550467	894233			662420	407283	619789	442588	444246		460706	538941	715408	511303	603078	425476	464058	630949	486485	461554	614048	465358	347521	382747	382971	625195	569549
368	alanylalanine	Peptide	Dipeptide	15129	GC/MS	100000113	1379.5	271.1	54843526992372	1948-31-8;				18856.7				20637.6	15715.1			11229.1	19503.1	10181.6				14104.6	19542.1	11591.8	13777.6	16765.3	8950.68	7955.41	8688.86	17072.3	10801.5	15622.9	15807.2	10259.2	15994.4	11124.1	30996.3	18939.9	11153.4	8675.9	15904.3	16118.9	27504.1
1588	allantoin	Nucleotide	Purine metabolism, urate metabolism	1107	GC/MS	1002	1809.8	518.3	204	97-59-6;	C02350	HMDB00462	108118	77493.6	44116.7	112405	83488.1	114246	139867	71036.4	77240.9	76143.5	86286.3	187247	243564	191917	41382.5	49873.2	84192.2	61772.5	81649.8	138210	44434.7	66498.6	150874	53335.6	43419.4	89113.4	78566.8	260694	216865	91780.1	52746.1	43103.8	159811	179726	96848.7	53399.3	105895
1732	alpha-CEHC glucuronide*	Cofactors and vitamins	Tocopherol metabolism	39346	LC/MS Neg	100003101	2623.1	453.2
217	alpha-hydroxyisocaproate	Amino acid	Valine, leucine and isoleucine metabolism	22132	LC/MS Neg	100000706	1854	131.2	83697	10303-64-7;	C03264	HMDB00746	4047.07	6778.27		5117.05	5072.02	4512.33	4517.97	3183.44	5989.91	4417.53			3020.48	4007.57	3712.94	2925.97	2592.69	5250.72	3409.61		4509.19	3790.79	7646.86	4305.16	4622.44	3757.8	3788.85	4159.44	4320.76	3681.7	3256.82	6548.91	4334.02	7687.61	5227.95	3814.54	3754.73
236	alpha-hydroxyisovalerate	Amino acid	Valine, leucine and isoleucine metabolism	33937	GC/MS	100001300	1208	145.1	99823	600-37-3;		HMDB00407	2.63102e+06	3.34263e+06	2.41828e+06	3.16414e+06	4.29139e+06	3.64993e+06	4914551	2.67889e+06	3.34949e+06	5.47064e+06	2241136	1987640	2718108	2394610	2.26672e+06	2.10271e+06	1.89776e+06	2.93629e+06	2.8995e+06	2.95337e+06	1.47657e+06	1.48054e+06	1977642	1.84159e+06	1.41092e+06	1.46588e+06	1.76543e+06	2150028	2547988	2.21402e+06	4.05952e+06	4572687	4725056	4438620	7913499	4.56989e+06	3.06962e+06
272	alpha-ketobutyrate	Amino acid	Cysteine, methionine, SAM, taurine metabolism	4968	LC/MS Neg	796	967	101.1	58	600-18-0;	C00109	HMDB00005	10696.8	17839.2	15550.7	23484.8	19767.3	16241.6	12446.7	16740.6	16596.7	21568.7	39884	7820.05	19594.3	20386.5	10954	9146.47	7025.86	9388.17	29325.2		10173.3	46883.7	11887.6	33273.9	12246.8	11112.5	7161.53	17819.7	19479.7	20028.4	11201.3	14431.9	12080.1	37231.9	23801.9	35655.2	15373.6
886	alpha-ketoglutarate	Energy	Krebs cycle	33453	GC/MS	93	1779	419.1	51	305-72-6;328-50-7;22202-68-2;	C00026	HMDB00208	39020.1	35651.3	47251.3	117001	35648.8	57644.4	59284.2	31493.9	33186.3	61217.5	32413.3	57336	95545.6	61652.7	11876.4	49664.7	56247.3	85804.7	47722.2	78816	40252.9	53216.4	162850	58599.1	45781.2	45740.8	52695.6	108968	67619.3	80123.6	50743.6	41103.7	40691.4	68198.6	98863.4	47179.2	26605.1
1722	alpha-tocopherol	Cofactors and vitamins	Tocopherol metabolism	1561	GC/MS	1105	2305.4	502.5	14985	59-02-9;10191-41-0;	C02477	HMDB01893	1745033	2.3116e+06	2.43824e+06	2.42949e+06	1.91184e+06	2.09929e+06	1.74736e+06	2.27841e+06	2.34794e+06	1.96216e+06	2.52316e+06	2.0303e+06	2836714	2.63619e+06	2.18561e+06	1.97312e+06	2316326	2.85152e+06	2429412	2.50129e+06	2.85497e+06	2.33374e+06	3.1749e+06	2.64748e+06	3.10703e+06	3231054	3160377	3.31288e+06	2.52137e+06	3042649	2.0823e+06	1.68065e+06	1777575	1.6316e+06	1611744	2.29418e+06	1.97047e+06
1487	andro steroid monosulfate 2*	Lipid	Sterol/Steroid	32792	LC/MS Neg	100002068	4240	383.2			C04555	HMDB02759	95641	81415.6	100164	97904.8	66781.5	55116.7	73994.2	88955.9	92739	108881	32376	30925.8	35790.7	32999.9	37434.4	34282.6	36107.9	42726.2	41528	34781.5	33961.6	32047.2	41479.5	43285.9	35814.6	48438	49093.3	56340.5	50140.6	48418.1	36155	72589.6	85179.1	80746.4	51187.9	39301.8	89907.7
1428	androsterone sulfate	Lipid	Sterol/Steroid	31591	LC/MS Neg	100001073	5011	369.2		2479-86-9 ;	C00523	HMDB02759	423890	337858	450712	423621	393213	302694	440776	552754	527141	412767	298140	263573	290171	312069	304475	296311	334040	438922	389166	351355	132289	133637	150035	167732	134139	133439	174334	195514	169163	160499	545007	678014	864070	785497	706911	629271	645017
858	arabinose	Carbohydrate	Nucleotide sugars, pentose metabolism	575	GC/MS	828	1631.6	217	66308	28697-53-2;	C00216	HMDB00646	117996	139474	102177	156671	110837	172276	115467		115846			160840	107563	90183.5		107272	148165	192355	156978	128906	162461	171395	153426	140836	58033.4	87738.7	195164	161809	136206		94647.3	113269	127321	123451	134137	118423	54144.2
838	arabitol	Carbohydrate	Nucleotide sugars, pentose metabolism	15964	GC/MS	100000012	1687.5	217	94154	7643-75-6;	C00474	HMDB01851	852136	1038179	811876	1.1497e+06	881838	997375	1.14136e+06	401504	715296	894151	472771	1.15063e+06	1.18605e+06	813659	502315	895537	1.10943e+06	1.09024e+06	986926	1.19094e+06	664092	956197	1.11561e+06	875340	562546	950837	909481	1.10297e+06	1.10933e+06	1.08729e+06	859564	741211	1.00075e+06	776335	1.25418e+06	931626	858738
1645	arabonate	Cofactors and vitamins	Ascorbate and aldarate metabolism	37516	GC/MS	100001937	1736	292.1	122045	7643-75-7;	C00878	HMDB00539	92381.4	75192.7	110688	157838	113774	85783.7	145822	57012	99187.6	112719	126724	138010	191983	144348	45222.5	119796	109636	164497	166025	127625	89511.2	116796	182687	136125	87639	129624	105471	140145	126363	137148	102242	95911.4	123760	98878.6	139039	116774	100764
950	arachidate (20:0)	Lipid	Long chain fatty acid	44679	LC/MS Neg	893	6282	311.3	10467	506-30-9;	C06425	HMDB02212	173436	225029	296567	459596	188150	210460	244018	503843	351075	389410	138112	170824	324472	388821	191993	168234	103544	437590	400653	174827	245067	220622	383374	375588	151521	217455	217863	422651	310738	197013	123697	215004	690926	619654	302798	159396	223980
959	arachidonate (20:4n6)	Lipid	Long chain fatty acid	1110	LC/MS Neg	229	5525	303.4	444899	506-32-1;	C00219	HMDB01043	616886	1.05425e+06	2.64338e+06	2770760	780569	905499	915189	2.72381e+06	2.81597e+06	975869	840598	1.10466e+06	3.1556e+06	2.07582e+06	2.51012e+06	1.5283e+06	1.00819e+06	3323817	4.19737e+06	1.82985e+06	1.68278e+06	1.37684e+06	1906949	1.67537e+06	1.56796e+06	1.23015e+06	1.51597e+06	2266648	1.37332e+06	1.92932e+06	998374	1.07443e+06	2.90308e+06	2.10805e+06	1.30677e+06	908877	1.86956e+06
292	arginine	Amino acid	Urea cycle; arginine-, proline-, metabolism	1638	LC/MS Neg	231	728	173.2	232	1119-34-2;	C00062	HMDB00517	54613.1	57662.6	43870.2	33582	55426.3	32830.7	36800.7	33319.2	28636.8	46345.7	43729.7	71271.1	60195.4	51313.6	53621.2	49662.6	53489.7	48219.6	44318.6	56942.8	47020.5	48797.1	41633.3	41529.8	84145.4	55401.1	56120.5	52739	57204	82707.3	38425.6	49504.5	35925.5	33705.1	32708.9	49085.1	84829
25	asparagine	Amino acid	Alanine and aspartate metabolism	34283	GC/MS	917	1854	232.2	6267	70-47-3;	C00152	HMDB00168	1.19698e+06	1.14444e+06	775169	980430	1552801	1.0955e+06	1.16935e+06	177303	391330	1.49658e+06	1.28429e+06	1.87954e+06	830350	820926	629242	908089	1.46515e+06	837840	677690	1932732	851790	1.02925e+06	1.04668e+06	833088	939305	1106518	864864	709884	1.20677e+06	1325351	1.14917e+06	1.12203e+06	663050	819645	2.01608e+06	1.14274e+06	1.10518e+06
1037	azelate (nonanedioate)	Lipid	Fatty acid, dicarboxylate	18362	LC/MS Neg	2029	1322	187.2	2266	123-99-9;	C08261	HMDB00784	4080.18	6746.52	10336	7062.2	4199.69	6292.59	3756.24	9976.48	11259.4	4217.89	4140.52	5884.55	16627.3	11564.5	5873.35	4882.14	3447.75	5833.37	7810.44	3624.04	4540.02	4577.66	8122.76	5560.36	4442.41	4678.14	4534.72	11255.5	6939.79	6197.54	4177.38	7382.4	17402.4	11976.2	9714.64	3736.9	5224.75
962	behenate (22:0)	Lipid	Long chain fatty acid	12125	GC/MS	314	2143	397.4	8215	112-85-6;	C08281	HMDB00944	32970.8	66609.8	30299.5	44515.1	48931.4	40993.2	18232.5	21725.4	27286.2	49491.7		28433.6	52658.5		15892.6		36018.6	47327.5			34136.5		46997.1	24711.3		24718.2	34232.6	38974.8	40799.3	20296.3	28563.8	35282.5	52708.8	48223.5	46765.6		22357.5
28	beta-alanine	Amino acid	Alanine and aspartate metabolism	35838	GC/MS	244	1582.3	334.1	2394755801	56-41-7;107-95-9;	C00099	HMDB00056	87441.6	70322.7	76160.3	113629	60399.4	71238.3	67597	10342.8	39595.2	61192.8	23481.4	111072	84221.3	63038.8		14049.6	56995.7	69510.9	40613.7	93329.6	76715.1	106727	102519	66091.4	56269.9	124979	82520.2	85437.1	99446.5	126442	34712.8	36709.9	51523.5	43311.7	78945.3	34832.1	42100.5
216	beta-hydroxyisovalerate	Amino acid	Valine, leucine and isoleucine metabolism	12129	LC/MS Neg	1442	1043	117.1	69362	625-08-1;		HMDB00754	14669.4	12017.7	18929	15224.4	22232	16370.1	22126.7	21028.5	20596.8	18668.9	10050.3	16931	14274.4	14591.3	26117.4	11538.4	20667.7	16519.1	15375.7	20038.4	19074.2	16423.6	11884.4	27817.6	21999.2	12773.5	22848	11624.6	15111.9	19308.4	13716.7	16868.8	19637	20453.5	21092.7	11825.4	14319.9
7	beta-hydroxypyruvate	Amino acid	Glycine, serine and threonine metabolism	15686	GC/MS	100000055	1425.1	221	964	1113-60-6;3369-79-7;	C00168	HMDB01352	103447	62058.7		83115.4		92405	94870						79545.4			69824.9		120023		69459.5	45413.9	82943.2	130018	68099.2	63934.8	108324	100345	83287.6	106222	121631	53397.6	83517.6	49629.9	75344.2	100147	78786.9	47970.4
21	betaine	Amino acid	Glycine, serine and threonine metabolism	3141	LC/MS Pos	799	721	118.2	247	107-43-7;	C00719	HMDB00043	1.83264e+06	1.69149e+06	1.37082e+06	1.49162e+06	1.84522e+06	1.74746e+06	1.76885e+06	1436117	1.51027e+06	1.96538e+06	938263	1.09238e+06	846940	763997	1.08227e+06	974722	981634	859899	794328	1.16968e+06	1.18952e+06	1.09119e+06	1.20179e+06	1.05127e+06	1.10647e+06	1.09703e+06	1242264	1.27821e+06	1.2716e+06	1.30915e+06	1.2095e+06	1.59864e+06	1.33647e+06	1268907	1.81055e+06	1.21991e+06	1.77044e+06
1451	beta-sitosterol	Lipid	Sterol/Steroid	27414	GC/MS	100001033	2380.8	357.4	222284	83-46-5;	C01753	HMDB00852			81315.1	37621.4		32779.1	75467.8	80149.7	90811.4			94701.4	92277.8	134376	77774.4	99093.3	38053.5	64849.1	83352.8	98597.4	114223	100631	81315.1	66827.1	109276	55634.8	123316	106801	103083	139548		42133.7		49943.1		45192.2
1724	beta-tocopherol	Cofactors and vitamins	Tocopherol metabolism	35702	GC/MS	100001641	2260	488.3	6857447	148-03-8;	C14152	HMDB06335	27686.5	33925	42953.4	32626.5	41310.8	40642.6	27262.8	16576.9	34463	20819.9	36765.2	34544.5	35037.7	34044.6	35481.6	26743.8	29741.4	41746.4	48423.4	49346.8	42049.7	41189.1	54260.4	56480.6	58294.1	46867.3		44147.7	34503.7	57206.8	22658.9	32883.2	31188.1		25934.6		33224.9
1663	bilirubin (E,E)*	Cofactors and vitamins	Hemoglobin and porphyrin metabolism	32586	LC/MS Neg	100001950	4242	583.2	5315454	114-25-0 ;			37431.7	52294.5	103758	83647.4	66640.7	36844.8	61437	143041	130943	49381.5	88610	47932	141510	149828	456988	144522	103828	209749	204591	90999.5	121863	73735.4	189952	139028	118123	91155.6	51967.1	177385	96411.5	75079.9	78997.8	72817.7	268629	108193	94066.7	80688.4	80269.1
1662	bilirubin (Z,Z)	Cofactors and vitamins	Hemoglobin and porphyrin metabolism	27716	LC/MS Neg	1090	4812	583.2	5280352	635-65-4;	C00486	HMDB00054	99434.9	53534.4	169717	167157	128775	112661	198734	231783	181061	97964.3	354455	42761.2	242019	222422	376530	347604	312133	299003	348709	60863.4	187468	178527	208939	186354	189686	190108	133895	177828	160534	187064	201614	181835	234176	209016	219825	251779	160129
1665	biliverdin	Cofactors and vitamins	Hemoglobin and porphyrin metabolism	2137	LC/MS Neg	250	4671	581.2		55482-27-4;55482-27-4 ;	C00500	HMDB01008	13940.2	12865.8	23977.1	31495	18168.9	17362.2	28922.9	43197.8	37541.2	19069.2	42176.5	58867.1	28836.2	28277.1	84102.2	47113.9	31796.2	50769	53634	131215	30020.8	23215.1	37005.5	30286.6	32211.3	28977.6	19127.3	26183.7	26293.6	31515.2	31776	27501.5	45237.1	32423.6	36894	27836	34191.5
1849	bisphenol A monosulfate	Xenobiotics	Chemical	37172	LC/MS Neg	100001997	4214	307
669	bradykinin	Peptide	Polypeptide	22154	LC/MS Pos	100000967	2990	531	439201	58-82-2;	C00306	HMDB04246		20911.5	12521.2	27664.7		22707.2		13953.8	44508.5	16470.2		31438.5		18649.8	79191.2	8662.92			32561.5	20736.9	13542.2			37428.7			15642.6	27680.8	20606.2	28895.4	31996.9	21216.9	14465.1	11845.2
670	bradykinin, hydroxy-pro(3)	Peptide	Polypeptide	33962	LC/MS Pos	100001237	2850	539.1	169947	37642-65-2 ;		HMDB11728		15449.2	31786.8	16971.9		19069.6						23957.8	13003	16619.2	35369.6									21365.8				18477.5	18968.5	17564					4473.29
1147	butyrylcarnitine	Lipid	Fatty acid metabolism (also BCAA metabolism)	32412	LC/MS Pos	100001054	2007	232.2	213144	25576-40-3;	C02862	HDMB02013	92368.7	112342	328296	129742	110219	88944.6	76619	286569	162647	98415.4	53772.1	79301.5	168826	67688.7	56223.1	78813.7	64067	164915	98071.5	67342.6	167795	106631	573175	139668	95822.8	97170.3	88340.4	738687	147939	94617.4	67350.4	51443.8	212275	83275	54370	56513.4	43818.9
2357	caffeine	Xenobiotics	Xanthine metabolism	569	LC/MS Pos	849	2820	195.1	2519	58-08-2;	C07481	HMDB01847	215201	822558	591259	462416	353402	90049.6	123239	92532.4		2.15346e+06	140440	2.1665e+06	1.31895e+06	1081307	854103	1.1446e+06	584021	431022	417990	957661	2991014	917550	656130	464993	936085	1.8346e+06	1.59801e+06	1.00772e+06	881150	2.72418e+06	529282	506609	388156	388444	102099	529831	386474
1453	campesterol	Lipid	Sterol/Steroid	39511	GC/MS	100001269	2353	343.4	173183	474-62-4;	C01789	HMDB02869	61172.1	145462	101298		54089.7	113882	70313.2	96501.4	95238.3	130905	148493	155881	115790	134737	175182	104555	121447	135233	106730	146380	204993	133003	217945	142589	243319	222281	160005	149080	155991	179857	98577.1	81958.1	65744.1	72852.6	85275.1	94415.2	83838.4
919	caprate (10:0)	Lipid	Medium chain fatty acid	1642	LC/MS Neg	888	5092	171.2	2969	112-37-8;	C01571	HMDB00511	65639.4	113607	176762	162807	60812.7	71715.2	138928	203650	170472	103012	73284.4	70236.6	174161	99756.9	102297	177501	53922.7	150984	182047	56199	113371	84733.5	230253	108730	54205.9	107890	88339.3	213066	89828.9	78168.6	98193.4	58138	355797	157475	133524	87648.6	79476.3
915	caproate (6:0)	Lipid	Medium chain fatty acid	32489	LC/MS Neg	926	2766	115.2	8892	142-62-1;	C01585	HMDB00535	21500.6	16707.1	16440.1	12761.3	15481.2	14559	13634.3	14642	17035.9	10858.7	9925.16	13950.5	12903.7	16010.4	10407.6	11690.9	13892	14016.3	15234.9	11175.5	10217.9	14007.3	12591	14927.8	13220.3	12635.2	12716.2	11474.8	12024.6	14617	13959.6	16682.1	16273.4	14751.8	18240.7	12335	13196.8
917	caprylate (8:0)	Lipid	Medium chain fatty acid	32492	LC/MS Neg	932	4367	143.2	379	124-07-2;	C06423	HMDB00482	22917	33255	36178.4	28699.4	22229.4	21775.2	26519	33228.3	30891.1	24307.1	19947	24040.9	36699.6	23892.7	19632.9	31172	18080.2	31573.2	27422.5	13829.6	29944.6	18475.1	41432.9	27155.5	23670.6	22835.2	20516.4	48191.6	23637.3	22467.8	19712.6	20221.9	58605.5	31071.3	31710.3	22162.4	19443.5
1962	carboxyibuprofen	Xenobiotics	Drug	43333	LC/MS Neg	100004171	1934	235	10444113	15935-54-3;																									2509.44	3076.42	30871.2	8022.35	114009	104425	56047.8	133024
1162	carnitine	Lipid	Carnitine metabolism	15500	LC/MS Pos	100000007	702	162.2	10917	461-05-2;	C00318		1.40563e+06	1518162	1.55753e+06	1.27645e+06	1.632e+06	1.33689e+06	1.39162e+06	1.25059e+06	1.07722e+06	1.5851e+06	1.54824e+06	1.30058e+06	1.11429e+06	976012	1338097	1.59188e+06	1.34223e+06	1.33905e+06	1206027	1.64386e+06	1.35898e+06	1.40547e+06	1.35582e+06	1.3419e+06	1.42742e+06	1.35234e+06	1.32457e+06	1.17955e+06	1.15614e+06	1.18788e+06	1339380	1.19252e+06	1.18446e+06	848652	1.24927e+06	1.36274e+06	1.56499e+06
1760	catechol sulfate	Xenobiotics	Benzoate metabolism	35320	LC/MS Neg	100001605	1928	188.9	3083879	120-80-9;	C00090		173645	183901	209006	152226	136917	91595.2	118844	166393	151496	273941	174709	214350	160417	137433	173465	148687	187782	166389	162668	235477	320908	242517	130362	123305	255991	256453	387625	281695	201765	521979	108849	172791	164108	164009	168674	119235	148997
193	C-glycosyltryptophan*	Amino acid	Tryptophan metabolism	32675	LC/MS Pos	100001949	1912	367.1					44284.5	48856	69380.2	59568.8	47540.2	45982.1	53865.4	59054.6	60007.5	49851.5	57957.1	62606.8	77124.6	67470.1	66815.9	63721.3	56521.8	71202.8	88914	63787	58455.1	65864.5	77165.6	73913	60904.5	58671.8	65506.5	72965.8	77738.3	58512.6	41052.6	42172.9	60922.4	50784.6	46619.1	42204.9	40027
1248	chiro-inositol	Lipid	Inositol metabolism	37112	GC/MS	100001859	1857	318.1		643-12-9;			221753				926598				31744.1		48052.9					76221.7				54360.1		79229.8	41099.4		65290.9		33248.1	61449.3		220437			45523.7				82869.2
1179	cholate	Lipid	Bile acid metabolism	22842	LC/MS Neg	136	5148	407.4		81-25-4;	C00695	HMDB00619	157350	309649	21710.3	5749.11	47360.4	25081.9	8005.92		949.818	227738	15507.2	103119	22221.4	53296.1	57488.5	30434.3	56274.4	23310	40248	20818.9	28725.3	32143.3	23774.8	11977.5	25420.5	11628.6		18602.4		101518	49277	107462	35399.3	37530.3	35072.3	83772.5	19530.2
1411	cholesterol	Lipid	Sterol/Steroid	63	GC/MS	266	2316.9	329.3	6432564	57-88-5;	C00187	HMDB00067	36733744	62539672	55405860	46704924	43326388	40141800	47145140	49483224	52149360	45562412	72049744	56737236	68767048	60927028	58646944	52793732	60069928	78175496	61647764	68909144	64933696	57477828	65621740	63231900	68720296	68253440	69885336	73533392	59088836	67205496	52955980	50314560	49831308	45950136	43018200	54665260	52292788
1232	choline	Lipid	Glycerolipid metabolism	15506	LC/MS Pos	1256	674	104.2	170746	67-48-1;	C00114		234243	215141	241988	268694	284861	277618	243855	278961	322022	365654	306383	234465	199251	169763	287904	296648	297078	257761	219939	346867	276683	231609	203980	186076	269629	285490	288198	320656	281722	281533	209740	334366	352715	261613	339497	219082	311337
2286	cinnamoylglycine	Xenobiotics	Food component/Plant	38637	LC/MS Neg	100002253	3139	204.1	709625	16534-24-0 ;			3615.77	3171.73	6162.85	14130.7	1600.33	2457.96	2313.5	14150	10155.5	2404.65	4840.38	8930.38	11376	15565.2	10528.5	9844.82	9745.22	26703.5	41558.5	8510.35	9337.8	7224.37	20903.3	9639.65	17562.8	19767.4	9537.58	19921	7695.03	2686.94		5563.7	11727.5	7721.78	3528.54
941	cis-vaccenate (18:1n7)	Lipid	Long chain fatty acid	33970	GC/MS	100001228	1987	339.3	5282761	506-17-2;	C08367		661554	1.82557e+06	2.65611e+06	2.80334e+06	350563	975416	882207	3335874	3532244	1.10446e+06	359638	730203	2.93212e+06	1.6566e+06	1.281e+06	763598	694084	3266716	2.89465e+06	954402	758292	837575	3003427	1.53599e+06	823076	1.15895e+06	1.22651e+06	2.93658e+06	1.48077e+06	670643	783737	768982	4.37021e+06	2.70263e+06	1.37102e+06	741575	1.03669e+06
876	citrate	Energy	Krebs cycle	1564	GC/MS	1124	1763.4	273.1	311	77-92-9;	C00158	HMDB00094	18631308	21954454	15803285	31222516	22287594	18084452	19529138	12244320	20646642	22138748	17735804	30838280	36876820	33904256	16685540	18637424	15366871	26105264	34131376	22687858	21978584	18840758	41409620	27924404	22593350	22066674	24346728	39302148	36196804	26538516	13233805	17342252	16602489	20622514	19106126	14563537	15856068
300	citrulline	Amino acid	Urea cycle; arginine-, proline-, metabolism	2132	LC/MS Pos	391	715	176.1	833	372-75-8;	C00327	HMDB00904	183138	169455	309667	200356	248098	187315	230148	170607	128771	261691	234779	201865	280010	203160	253533	271668	260638	280638	202810	283248	263963	273620	239500	221339	293034	232687	251758	353299	293150	275114	223695	227373	226830	153467	223774	229901	265458
1446	corticosterone	Lipid	Sterol/Steroid	5983	LC/MS Pos	272	4856	347.2	5753	50-22-6;	C02140	HMDB01547	34850.2	26841	80652.5		42782.8	40220.4		96052.9	45299.1	44497.8		32890.9	57908.9	27906.2			30537.8	80462.1	32960.1				40265.9		23493.6		26976.6			42737.3	36029.6	64827.4	144400	52175.4	39662.2	58809.9	48816.7
1445	cortisol	Lipid	Sterol/Steroid	1712	LC/MS Pos	356	4573	363.2		50-23-7;	C00735	HMDB00063	479901	435865	732285	469081	471732	419606	391116	952217	765644	433324	281425	499504	692672	406977	345372	276054	387116	718354	522793	262618	313227	421674	335850	292140	205216	300405	332062	199184	174962	394826	510474	495243	853028	740412	498303	568450	512664
1447	cortisone	Lipid	Sterol/Steroid	1769	LC/MS Pos	273	4420	361.2	222786408722	53-06-5;	C00762	HMDB02802	67942.6	82105.9	115685	124068	82654.4	88524.4	120496	95338.4	97127.6	75406.5	66203.7	45405	84454.6	81816.7	83832.8	71657.3	62622.6	78479.8	73885.1	53789.7	97782.5	68966.9	97397	74373.3	49291	67159.5	86755.6	83949.8	69498.9	68315.9	79087.7	84169.5	77213.6	80916	94977.1	83006.6	105743
314	creatine	Amino acid	Creatine metabolism	27718	LC/MS Pos	1221	758	132.1	586	57-00-1;	C00300	HMDB00064	467514	795520	1.37586e+06	929930	794581	866181	825538	1234253	1.23249e+06	1.04139e+06	568318	481842	750027	447174	484674	682459	560165	788476	723964	629168	516744	810486	1.70309e+06	1.01654e+06	835255	758382	579764	1.69292e+06	834600	780121	651408	484630	1.57685e+06	733159	728476	716265	720264
315	creatinine	Amino acid	Creatine metabolism	513	LC/MS Pos	275	730	114.1	588	60-27-5;	C00791	HMDB00562	1.74985e+06	1.90712e+06	2.21694e+06	1.85523e+06	1.76531e+06	1.93665e+06	1.57757e+06	1612820	1.7846e+06	1.68052e+06	1967524	2.34724e+06	2501649	2.04051e+06	2.23892e+06	2.30285e+06	2.30028e+06	2.31356e+06	2196512	2.1263e+06	1981599	1.94743e+06	2.72271e+06	2.08763e+06	2.19437e+06	2.15742e+06	1.85229e+06	2.47699e+06	2.04965e+06	2.04115e+06	2.02644e+06	1.41711e+06	1.80413e+06	1.64325e+06	1.47515e+06	1.7793e+06	1.9682e+06
465	cyclo(leu-pro)	Peptide	Dipeptide	37104	LC/MS Pos	100001925	3445	211.1	7074739	2873-36-1 ;				40886.1	43845.2		54002	65607.2	66832.7	34478.5	23137.6	74888.5		27720.2	35001.8	32527	53150.2		42694.2	37205.4	35968.2	51584.4	94843	43168.2	56970.2	18174.6	25495.3	36385.1	58844.3	41637.1	34428.8	75555.3	33968.7	28042.6	22238.4	51418.7	102695	48961.5	41943.2
256	cysteine	Amino acid	Cysteine, methionine, SAM, taurine metabolism	31453	GC/MS	800	1560.1	218	58626419722	52-90-4;56-89-3;	C00097	HMDB00574	818906	1.44973e+06	1.11788e+06	819021	1.54011e+06	761088	1.05546e+06	863496	1.02956e+06	1474682	2013614	1.07061e+06	1.68767e+06	1.45934e+06	925298	1.98992e+06	835694	2.31237e+06	1.86795e+06	1.0547e+06	977452	391055	847483	1.1049e+06	986531	730181	1.08359e+06	1.23482e+06	1.48257e+06	707076	1124443	1.21979e+06	1.21745e+06	934077	533894	1245798	1355222
260	cystine	Amino acid	Cysteine, methionine, SAM, taurine metabolism	31454	GC/MS	279	2015.3	218	595	56-89-3;	C00491	HMDB00192	519347	1.08989e+06	810179	305609	1.372e+06	472732	617545	580018	668061	1.56839e+06	1.76296e+06	863489	1.54537e+06	1.39457e+06	698054	1.83175e+06	412046	1828777	1.65613e+06	730548	854908	430752	843342	853665	1.21401e+06	687574	993116	1.19151e+06	1.42774e+06	580678	1.02335e+06	950829	803897	671619	483901	830326	776112
1169	decanoylcarnitine	Lipid	Carnitine metabolism	33941	LC/MS Pos	100001251	4700	316.3	10245190	1492-27-9 ;		HMDB00651	653129	303821	1.36157e+06	556502	277932	296763	420113	1.87497e+06	893234	369043	362864	440687	1.02055e+06	377396	685062	420884	345428	1.43676e+06	681907	364355	916344	265336	1.05641e+06	424309	320324	504817	468375	1.36663e+06	437262	403407	257850	505168	1.37665e+06	619813	262426	307585	374762
1422	dehydroisoandrosterone sulfate (DHEA-S)	Lipid	Sterol/Steroid	32425	LC/MS Neg	100000792	4771	367.2	12594	651-48-9;	C04555	HMDB01032	1.49278e+06	1.33661e+06	2.06869e+06	2086788	1.50288e+06	1.20789e+06	1.52248e+06	2.47065e+06	2380715	1.44203e+06	685243	675358	848220	788731	665962	697170	657341	948590	954128	704634	630933	576100	691387	721438	494758	602923	757017	913434	790803	731598	1.38089e+06	1.4913e+06	2.04729e+06	1934248	1520530	1.4826e+06	1354157
1726	delta-tocopherol	Cofactors and vitamins	Tocopherol metabolism	33418	GC/MS	100001216	2232	474.4	92094	119-13-1 ;	C14151	HMDB02902	59124.6	153326	55648.4	28125.1	34491.6	64702.6	17125.8	10212.1	16314.4	24826.2	8177.64	15487.2		25068.7	10033.7	17627.1	31369.8	26429.9	13641.8	18854.3	22057.5	17653.3	13570.5	14693.6			46408.4	37748.8	24304.8	25347.6	29052.8	65690.6	67098.4	53423.4	27934.5	18098.2	20477.7
1161	deoxycarnitine	Lipid	Carnitine metabolism	36747	LC/MS Pos	100001662	759	146.1	725	6249-56-5;	C01181	HMDB01161	134653	152634	167764	142653	174509	131468	142762			158944	171593	311846			248846	199211	138603	105512	145024	203000	155789	144930	183378	168867	166836	153432				171229	103188	218714			163922	120595	152365
1191	deoxycholate	Lipid	Bile acid metabolism	1114	GC/MS	302	2356	255.2	440355	83-44-3;	C04483	HMDB00626	544717	687729	66626.2	59454.7	222533	64601.3	90564.8			642562	100330	263656	108908	137321	85199.8	76247.2	102881	94857	93870.5	128827											197965	101606	63755.4	58444.9	132064	208739	90893
1980	desmethylnaproxen sulfate*	Xenobiotics	Drug	34346	LC/MS Neg	100001788	2324	295.2	184679																			190098
955	dihomo-linoleate (20:2n6)	Lipid	Long chain fatty acid	17805	LC/MS Neg	1231	5722	307.3	6439848	2091-39-6;	C16525		261080	401772	1.38465e+06	1.75672e+06	213968	462286	257864	2.07981e+06	2.14505e+06	429871	135986	270069	1.50626e+06	898846	746853	500292	179742	1.32231e+06	1943573	521404	570925	355947	1.26574e+06	872958	272026	399566	416503	1.35741e+06	587874	364180	136983	282838	2.35703e+06	1.43218e+06	578598	140284	372343
906	dihomo-linolenate (20:3n3 or n6)	Lipid	Essential fatty acid	35718	LC/MS Neg	100001739	5600	305.4	5312529	17046-59-2 ;	C03242	HMDB02925	246990	410598	1.28258e+06	1.38715e+06	292194	356377	321142	1.25945e+06	1.30289e+06	392591	189028	298767	1.24474e+06	635118	620245	454416	271701	1.1415e+06	1.38758e+06	489899	565623	366513	689697	611838	290224	337349	478302	979366	466014	419555	225456	260600	1.18059e+06	756516	375963	173688	400487
2197	dihydroferulic acid	Xenobiotics	Food component/Plant	40481	LC/MS Neg	100003432	1929	195.1	14340	1135-23-5;								2303.79														2758.14															2819.7		2242.23
1887	dimethyl sulfone	Xenobiotics	Chemical	43424	LC/MS Pos	100004284	1024.3	95	6213	67-71-0;	C11142	HMDB04983	45306.5	36723.6	20049.4	35910.3	34869.5	25930.2	41383.9	22803.3	19634.7	23588.5		42419.4	25715.4			27919.9	23587.2	34976.5	29294.6	20101.5	27882.6	39029.1	34484.6	26424.3	22293.3	33620.2	33513.7	42543.5	44545.8	35658.6	19966.7	43474.5	21229.1	27154.3	23892.6	31751.2	11379.5
291	dimethylarginine (SDMA + ADMA)	Amino acid	Urea cycle; arginine-, proline-, metabolism	36808	LC/MS Pos	100001810	812	203.2	123831	102783-24-4;	C03626	HMDB01539	81548.5	80875.2	89355.5	95444	83339.1	95428	60771.3	61719.2	129470	93555.5	49476.6	128211	146582	93163.8	130590	114315	115455	109032	95744.9	127411	90320.3	87982.9	93504.7	94388.6	113169	176647	94198.7	113342	96380.9	171539	95900.4	100661	100063	130604	87587.1	94971.5	94052.1
3	dimethylglycine	Amino acid	Glycine, serine and threonine metabolism	5086	GC/MS	806	1030	57.9	6971056673	1118-68-9;	C01026	HMDB00092	989756	1.49951e+06	1.3057e+06	1.34385e+06	1.55254e+06	1.12067e+06	1.18558e+06	872006		1.86002e+06	1.25348e+06	703192	1.26476e+06	930396	750213	1.03156e+06	686593	1.04682e+06	996826	1.1849e+06	617312	753138	1744536	900331	1.09005e+06	516189	1.15129e+06	1.67874e+06	1.48465e+06	1.81885e+06	640043	1.0498e+06	1.9171e+06	1.43855e+06	1.86473e+06	950130	1.60835e+06
964	docosadienoate (22:2n6)	Lipid	Long chain fatty acid	32415	LC/MS Neg	100001182	6017	335.4	5282807	7370-49-2 ;	C16533		7482.74	12567.5	38041.3	49149.6	12205.5	17473.7	11468.5	56379.5	65029.7	16632.7	5623.04	14289.1	38902.1	28254.7	22571.3	16831.8	10019.5	33011.8	52844.6	19255.4	19369.5	12966.3	36333.1	32909.6	12085	13331.6	15092.7	45358.2	19831.2	13477.3	6128.28	11640	68304.9	52822.7	24566.3	10862	17359.6
910	docosahexaenoate (DHA; 22:6n3)	Lipid	Essential fatty acid	19323	LC/MS Neg	100000665	5518	327.3	445580	6217-54-5;	C06429	HMDB02183	352295	568811	1.29102e+06	1.67008e+06	413957	510874	423882	1693545	1792065	470789	442146	858692	2.26579e+06	1727550	2.05805e+06	889582	469992	1.90464e+06	3.48293e+06	1.00861e+06	1009173	685147	1.08971e+06	947245	898836	572596	659412	962654	670230	982218	505837	552757	1.32352e+06	1.08518e+06	765650	372858	950944
908	docosapentaenoate (n3 DPA; 22:5n3)	Lipid	Essential fatty acid	32504	LC/MS Neg	100001181	5574	329.4		2234-74-4 ;	C16513	HMDB01976	119691	236766	1.41541e+06	1.14311e+06	169336	189594	171621	1.4254e+06	1.24534e+06	215423	163449	282072	1.87124e+06	948305	989312	400031	207609	1466465	2958828	501754	552963	338727	892743	581720	368088	308393	385510	934752	415906	485879	188542	189214	1.55453e+06	649678	250853	133591	371120
909	docosapentaenoate (n6 DPA; 22:5n6)	Lipid	Essential fatty acid	37478	LC/MS Neg	100001580	5625	329.4	6441454	25182-74-5;	C16513	HMDB13123	69458.5	62125.1	181751	318776	59454.2	88195.7	108075	294056	277709	113503	50177.4	86608.4		165015	146907	117037	58381.1	279483	267971	134503	143374	78889.5	119616	139219	73225.3	64474.1	101599	162734	92411	104106	67634.1	88590	180445	212425	114457	73797.8	120679
1039	dodecanedioate	Lipid	Fatty acid, dicarboxylate	32388	LC/MS Neg	100001102	2990	229.2	12736	693-23-2 ;	C02678	HMDB00623	12397.4	10901	30327.1	108213	6437.52	5120.9	11314.9	138436	149095	11164.9	5415.64	5429.18	91862.9	107767	14536.7	178098	8045.1	71393	438559	8077.96	4730.94		23608.1	19793.6	2189.58	5311.34	13467	9605.57	10851.3				45906.3	49351.1	13294.2		3483.28
2056	doxycycline	Xenobiotics	Drug	39273	LC/MS Pos	100003009	3900	445.3		24390-14-5;
2120	EDTA	Xenobiotics	EDTA	32511	LC/MS Neg	100001002	611	291.1	52323056049	60-00-4;	C00284		12663358	14578825	14915719	13585214	15004933	14056793	15695136	16275767	15938386	13070557	12520148	14218671	13645672	12664244	12995596	14989905	13807530	15863730	11300230	14222920	10477671	12424605	14260120	13586464	14373268	13716000	13718488	12570183	14015344	15458378	14504026	13968653	14505504	12308670	13106499	15047456	15327101
1048	eicosanodioate	Lipid	Fatty acid, dicarboxylate	39831	LC/MS Neg	100002951	5199.1	341.4	75502	2424-92-2;			128490	55828.8	63169	70070.9	68524	58653.6	84420.6	77429.2	87436.8	81339.1	37917.4	52106.5	52266.6	58282.8	48497.8	53341.9	63744.1	73088.7	62623.9	57294.2	39792	57713.1	37292.3	58778.5	61062.8	53161.4	32815	49332.9	33557.1	39014.9	64730	88319.4	98155.5	67948.2	80834.9	73302.5	84372.2
907	eicosapentaenoate (EPA; 20:5n3)	Lipid	Essential fatty acid	18467	LC/MS Neg	2050	5442	301.3	446284	10-2005-9;10417-94-4;	C06428	HMDB01999	50581.6	84044.7	294652	243026	73525	50199.4	68275.4	267888	234205	56800.5	155726	184305	831430	480339	438840	149127	122693	719515	980451	189364	256395	147696	347074	278703	159371	165741	188636	393968	158602	185034	89469.1	128359	587986	262384	111598	85335.6	184141
953	eicosenoate (20:1n9 or 11)	Lipid	Long chain fatty acid	33587	LC/MS Neg	100001335	5955	309.4				HMDB02231	240652	377637	1.43455e+06	2167163	188688	387735	263276	2.34574e+06	2.79e+06	480231	158046	406660	2.01585e+06	1.39682e+06	848992	501970	202291	1.47717e+06	2.44191e+06	564329	543332	332651	1.64361e+06	1.2974e+06	267584	522968	432709	1.98966e+06	828181	342907	106842	328191	3.59101e+06	2336996	672647	134907	488008
1425	epiandrosterone sulfate	Lipid	Sterol/Steroid	33973	LC/MS Neg	100001287	4838	369.3		22229-22-7;	C07635	HMDB00365	268724	176041	238596	234371	191880	168360	229471	325742	317764	228860	108296	119720	115034	110102	102861	104766	109983	145791	140682	137236	72345.9	81805.2	91776.4	94500	79511.2	94260.8	104054	127927	107326	97969.1	186224	200021	267343	249266	225054	215256	198389
2230	ergothioneine	Xenobiotics	Food component/Plant	37459	LC/MS Pos	100002154	847	230.2	3032311	58511-63-0;	C05570	HMDB03045		57336.1	34908.7		55526	53108.2	23263.2										20264.6					18239.1	22815.7	34650	27127.7	38057.8	20531.9			33427.5	56519	49222.4	59848.4	50660	58159	43566.8	47954.3
2378	erythritol	Xenobiotics	Sugar, sugar substitute, starch	20699	GC/MS	100000846	1517.5	217		149-32-6;	C00503	HMDB02994	752975	887091	785332	1.11537e+06	819170	675390	757732	446870	578250	797231	605793	1.39058e+06	1.67291e+06	1.27716e+06	587509	874325	783560	1.2169e+06	1.12712e+06	1.02105e+06	769355	693756	948335	767509	635751	735898	830909	1.02622e+06	1.02026e+06	1.10814e+06	809957	741766	935696	886162	744132	887303	517414
714	erythronate*	Carbohydrate	Aminosugars metabolism	33477	GC/MS	100001320	1546.9	292.1	2781043	88759-55-1;		HMDB00613	463179	566677	604563	821487	595844	449342	540531	393836	487305	523572	522555	905392	1.20406e+06	1.03987e+06	379512	526210	517993	816959	831716	584370	426028	511587	855230	763792	476663	523828	545694	835091	961273	474461	558498	425262	771724	671384	548710	586303	442167
2426	ethyl glucuronide	Xenobiotics	Detoxification metabolism	39603	LC/MS Neg	100002849	804	221.1	152226	17685-04-0;			4799.09	2129.38		2126.67	15440.6	9989.92	15853.7	7728.96	5795.94					4127.48	4123.09				2570.63				3416.55		2443.76	2823.48				1978.38	5915.15	6601.84	4785.19	4812.99	11415.2	9082.91
2002	famotidine	Xenobiotics	Drug	42613	LC/MS Pos	100003964	1958.1	338	5.70216e+17	76824-35-6;	D00318	HMDB01919																									48973.8
740	fructose	Carbohydrate	Fructose, mannose, galactose, starch, and sucrose metabolism	577	GC/MS	878	1758	217	5984	57-48-7;	C00095	HMDB00660	6962984	38758280	12607166	7.12406e+06	20957454	5.82865e+06	7.25202e+06	3.11428e+06	4320358	15923262	19300676	21762730	20527036	10130124	9012781	20725038	6138471	11009391	10330987	9267218	14417276	8.2785e+06	8.29801e+06	21877726	18465570	8613512	25187658	5277989	19520278	9122402	20261676	16870412	5.46073e+06	4307360	4757195	17327456	9660855
722	fucose	Carbohydrate	Aminosugars metabolism	15821	GC/MS	918	1682.2	204	3034656	2438-80-4;	C02095	HMDB00174		249328		172759	335017	188900	436042		273028	216059	225949	229226	333952	311915	249769	190804	240784	266417	276641	302729	200115	290524	310630	274012	193015	322768	279754	338680	235475	293335	235087	188142	213892	207848	158225	327084	256684
1730	gamma-CEHC	Cofactors and vitamins	Tocopherol metabolism	37462	LC/MS Neg	100002094	3818	263.3	133098	178167-75-4;		HMDB01931	7327.27	4858.03	6683.65	5169.71	6828.82	3985.76	10614.7	11910.2	9157.84	13220.9	9326.01	8427.06	12257.6	10655.1	16717.3	11121.4	13067	10666.5	9573.68	8043.37	6790.83	8520.16	8561.28	8891.46	8767.09	9915.21	11240.4	12685.5	12310	20029.3	4937.26	13944.9	18488.1	15645.7	15156.5	4660.72	7720.31
668	gamma-glutamylalanine	Peptide	gamma-glutamyl	37063	LC/MS Pos	100001843	1108	219	440103	5875-41-2;			69194	120400	95276.9	57540.3	101783	64715	50157.2	40097.8	39822.1	87113.6	71267	138154	80939.2	49089.2	79953.2	60710.5	104165	61032.8	60768.4	109471	74753.5	72536	106315	61960.2	70190.7	52667.9	49432.6	85486.5	70270.3	56768	82472.8	60865.9	57406.8	39384.7	67984.4	79831.9	80208.6
655	gamma-glutamylleucine	Peptide	gamma-glutamyl	18369	LC/MS Pos	1268	2744	261.2	151023	2566-39-4;		HMDB11171	158499	167840	180150	152314	214470	172951	162020	245872	228914	167253	146610	227470	271022	184311	194786	156350	198499	188043	157121	157548	142978	173851	191997	172872	150850	144378	153659	222876	188370	179250	160316	271991	301987	230987	277669	167921	199433
659	gamma-glutamylmethionine	Peptide	gamma-glutamyl	37539	LC/MS Pos	100001313	1993	279.2	7009567	17663-87-5;			62052.7	86026.4	62383.8	43062.9	80336.2	54834.7	49079.9	73521.2	54491.6	88187.5	67197.9	94020.6	55787.7	54534.1	60143.4	50874.4	81739.4	67176.2	46643.4	82304.1	52915.8	66660.6	58598.7	43403.9	72807.2	54726.2	41085.4	68549.8	40494.7	61216.9	65001.3	49262.4	67418.7	37405.9	76053	63219.6	68008.9
663	gamma-glutamylphenylalanine	Peptide	gamma-glutamyl	33422	LC/MS Pos	100000491	2846	295.1	111299	7432-24-8;		HMDB00594	84369.7	96428.1	116777	101044	113383	98096.7	82817.5	96887.8	90142.1	104353	90601.8	112273	123568	112502	103750	88468.3	88796.8	92212	90135.3	99493.9	90193.4	89891	104067	95769.3	103626	76428.1	91916.2	110941	98589.5	89887.1	93196	109966	126870	102977	138198	64737.3	96394.9
664	gamma-glutamyltyrosine	Peptide	gamma-glutamyl	2734	LC/MS Pos	1102	2073	311.2	94340	7432-23-7;			46807.4	61404.1	61607.4	44547.9	64311.1	42731.8	37757.4	54094.3	58978.8	64415.6	42016.9	66047.9	74948.4	60311.5	53998.6	43162.5	62429.4	50621.9	50977.5	51031.8	43140.7	58362.8	59208.9	50588.3	51063.2	44896.9	39267.6	69890.9	58417.3	51930.7	56923.1	56313.7	68173.7	55144.8	46280.3	52020	61617.9
653	gamma-glutamylvaline	Peptide	gamma-glutamyl	32393	LC/MS Pos	100001126	2040	247.2		2746-34-1;		HMDB11172	48893.5	47790.5	81080.2	57712.6	67244.9	39016.1	52523	85111.1	98533.7	73457.1	71001.7	76937.7	117692	79837.2	76529.8	40501.4	62559.6	76729.6	74952.1	62767	46995.6	59465.8	90330.3	71308.1	62143.8	51405	73150.7	123380	90624.7	60386.7	41690.2	92468.9	119975	83804	96528.1	46935.4	68390.2
1727	gamma-tocopherol	Cofactors and vitamins	Tocopherol metabolism	33420	GC/MS	100001308	2264	488.4	14986	54-28-4;	C02483	HMDB01492	402187	581510	447340	335668	237304	329731	278143	252120	342763	249275	251839	365157	402559	461538	314292	339392	289987	326715	237479	218704	350445	262550	278514	225238	227262	203645	624666	568590	385218	392733	339103	536486	504204	511344	298873	360020	317342
844	gluconate	Carbohydrate	Nucleotide sugars, pentose metabolism	587	GC/MS	338	1879.4	333	10690	527-07-1;	C00257	HMDB00625	212353	293217	231334	360349	192129	287252	252095	50816.9	157081	202833	317128	354741	415516	284245	157378	231218	338455	278070	302449	328184	282514	394462	539628	394327	152888	374284	360021	577108	461012	402492	178103	185466	201904	202291	210697	208108	279802
809	glucose	Carbohydrate	Glycolysis, gluconeogenesis, pyruvate metabolism	20488	GC/MS	572	1866.8	217.1	79025	50-99-7;	C00031	HMDB00122	204511808	205697104	170238544	226873520	222002176	184167584	208911808	72411592	150966736	237456480	254863136	226248816	241487968	235135776	183370240	243926640	243125584	194372656	232549616	286434816	215516112	242476176	271224832	216712256	195251888	244056896	229453984	265380160	227524192	271636736	208025680	200586944	158352720	198552384	234018016	224448192	223802800
41	glutamate	Amino acid	Glutamate metabolism	57	GC/MS	561	1611.9	246	611	56-86-0;	C00025	HMDB03339	377696	1.05011e+06	858626	395961	851087	426424	802826	573197	395381	1.72684e+06	921811	566784	1.31253e+06	721024	458026	1.79142e+06	710401	1790618	837976	1.22169e+06	649070	501689	915285	1.00972e+06	444629	409553	677680	2.12899e+06	624218	561960	836454	608021	1.38503e+06	451644	1.07308e+06	1.03457e+06	823781
47	glutamine	Amino acid	Glutamate metabolism	53	LC/MS Pos	563	684	147.2	5961	56-85-9;	C00064	HMDB00641	1.34891e+06	1.57209e+06	1.30874e+06	1.20036e+06	1.47946e+06	1.43282e+06	1.34039e+06	1061302	1.05057e+06	1447861	1.44428e+06	1.86171e+06	1.3484e+06	1.49702e+06	1.74463e+06	1.56228e+06	1557972	1.25011e+06	1.18762e+06	1.83512e+06	1.34289e+06	1.38492e+06	1.59691e+06	1.24238e+06	1.4636e+06	1.40998e+06	1.41351e+06	1.47067e+06	1.38167e+06	1408344	1.62368e+06	1.72951e+06	1139002	1.2286e+06	1.77633e+06	1.63104e+06	1917596
804	glycerate	Carbohydrate	Glycolysis, gluconeogenesis, pyruvate metabolism	1572	GC/MS	1052	1360.7	189	752	600-19-1;	C00258	HMDB00139	1.82453e+06	939605	942892	1.78299e+06	1.37082e+06	1.5561e+06	1.5996e+06	686210	1.00377e+06	1.30247e+06	1.13375e+06	1.77073e+06	1888493	1.48082e+06	668962	976890	1231975	1.70482e+06	1.72797e+06	1758825	1.11876e+06	1.37893e+06	2535298	1650912	1.21818e+06	2.04328e+06	1.30697e+06	2215807	2412415	1.40313e+06	1.02063e+06	1067639	1.95051e+06	1.6553e+06	1463823	1.01948e+06	1.44851e+06
1231	glycerol	Lipid	Glycerolipid metabolism	15122	GC/MS	1254	1311	205	753	56-81-5;	C00116	HMDB00131	10580307	19025896	67750232	31463828	11248104	10765333	12491107	35195432	30049710	18201824	13048901	15485953	144367792	31439336	12327523	14667016	12122631	157353856	68057016	14151754	18335510	14834596	77721976	22153208	11395999	16086091	17282860	82263240	29701844	14372675	11244558	15325722	78862032	29392812	13736534	12736276	16404918
1797	glycerol 2-phosphate	Xenobiotics	Chemical	27728	GC/MS	100001029	1691.8	243	2526	819-83-0;	C02979	HMDB02520	102280	1.75464e+06	863850	66616.2	914538	93015.5	84735.2	255995	240676	885146	268701	113584	499616	260904	665345	550479	136128	894676	249470	137306	1.171e+06	72530.3	82334.2	971613	928581	83121.8	1.23938e+06	105480	340702	62493.1	1.22889e+06	1.00832e+06	130688	97941.2	54644.8	1.22361e+06	176197
1233	glycerol 3-phosphate (G3P)	Lipid	Glycerolipid metabolism	15365	GC/MS	100000258	1719.7	357.1	754	29849-82-9;	C00093	HMDB00126	437407	17735366	8735104	428563	9023727	432918	467624	2.39829e+06	2.3049e+06	9918051	1.74312e+06	746060	4.40575e+06	1.66242e+06	4758848	3325361	739674	9319220	1.67475e+06	571400	7.77878e+06	453361	741249	7514460	6.64187e+06	519515	9684446	872273	2.4266e+06	378236	10831938	8197361	1.62142e+06	858283	346471	10348090	1.396e+06
1234	glycerophosphorylcholine (GPC)	Lipid	Glycerolipid metabolism	15990	LC/MS Pos	100000269	694	258.1	657272	28319-77-9;	C00670	HMDB00086	55441.3	43661.8	39464	34542.9	35885.9	66363.8	54229.8	46566.2	17587.1	51854.3	55114.6	85066.4	45020.7	53519.4	44471.7	61672.6	62353.3	50536.6	50033.3	41830.9	67094	61912.8	52456.6	42022.8	51195.9	52269.6	51806	31429.5	50948.7	49621.2	73367.1	37933.7	41488.1	37713.4	24999.1	55367.4	62956.4
1	glycine	Amino acid	Glycine, serine and threonine metabolism	32338	GC/MS	340	1486.9	218.1	5257127750	56-40-6;	C00037	HMDB00123	18907270	18063924	11504511	17989896	16647284	15799267	17046062	2.91468e+06	5224222	14497960	24245510	42621260	19629264	16050121	9553764	19511170	42178828	23179622	15594362	36037572	14642106	27371094	20641638	13646829	12384116	27491906	17627808	15593607	18983000	26074312	15018987	13724201	12571275	10579482	22524940	17408148	20455834
1195	glycochenodeoxycholate	Lipid	Bile acid metabolism	32346	LC/MS Neg	1628	5245	448.4		16564-43-5;	C05466	HMDB00637	445682	437086	223688	179428	544929	229463	230955	498085	277024	200891	51580.5	652841	740305	251553	298216	88799.7	229975	283635	472412	523276	197280	167331	48587.1	50096.1	117459	132827	165747	363379	148703	386580	673350	1.05459e+06	1.65439e+06	453267	1.60767e+06	570116	580300
1182	glycocholate	Lipid	Bile acid metabolism	18476	LC/MS Neg	342	5104	464.4	10140	475-31-0;863-57-0;	C01921	HMDB00138	68138.8	136209	42490.9	36454.2	145115	68117.2	127334	121680	85303.4	74296.9	27571.3	193665	164063	60805.5	100147	27681.7	70177.8	63128.2	64553.1	128721	72824.1	40955.8	23565.7	18698.2	28885.4	28301.2	52268.7	107766	44828	84452.6	129186	342124	275060	71650.6	267425	122717	153580
1214	glycocholenate sulfate*	Lipid	Bile acid metabolism	32599	LC/MS Neg	100001989	4763	254.8					48583.8	51374.9	119098	88372.6	58074.9	32588.8	50347.5	86145.1	78038.7	43460	48225.2	73400.4	126945	102006	73356.2	101667	69784.2	153657	162011	61067.7	19672.2	25362.8	31171	20053.9	22512.6	27657.8	24572.1	59290.2	26605.4	28220	87514.7	87466.3	185824	181853	98630.4	103207	97695.4
1193	glycodeoxycholate	Lipid	Bile acid metabolism	18477	LC/MS Neg	100000436	5265	448.4		360-65-6;	C05464	HMDB00631	426803	417426	164834	134896	505050	127881	238799	307889	143467	178782	51776.3	518804	341152	117260	152407	85386.6	116924	98654.8	186441	231099	159003	101502		56791.2	108540	38549.5	70768.7	171808	79964.7	142898	1544437	3.62615e+06	4.67453e+06	1040267	4.43829e+06	1.27557e+06	1.56621e+06
1790	glycolate (hydroxyacetate)	Xenobiotics	Chemical	15737	GC/MS	203	1119	177	3698251757	79-14-1;	C00160	HMDB00115	369897	383198	273450	317000	455156	309843	327104	174551	232785	437703	341156	426998	461030	388439	212910	347254	362013	392475	322439	309287	310708	347738	412385	435186	382350	459593	441674	474376	453104	340672	338356	322587	330733	274789	273876	308930	326814
1197	glycolithocholate sulfate*	Lipid	Bile acid metabolism	32620	LC/MS Neg	100001657	5015	512.3	72222	15324-64-8;	C11301	HMDB02639	50766.5	51476.4	96070.7	69745.1	64935.5	53111.8	164258	271503	211186	32543.1	39612.7	46841	47593.2	18518.8	47528.2	107331	31679.6	109831	134769	45093.1	37467.6	15431.1	20865.4	24205	22834.1	46975.5	49583.2	53762	59084.9	33056.8	50826.3	104243	207571	164471	130581	53945.4	80229.4
1216	glycoursodeoxycholate	Lipid	Bile acid metabolism	39379	LC/MS Neg	100002911	5018.1	448.4		64480-66-6;		HMDB00708	58896.6	59047.2	42822.4	38770.1	99259.8	33576.7	19890.2	27008.7	15099.7	12209.9	13825	47240.7	43376.7	23838.9	22582.2	9299.32	30200.9	40439.1	47730.7	60156.7	39823.9	15258		7021.52	10466.4	12248	15080.9	28368.6	12878.5	28352.7	190547	262583	248261	93422.3	286659	219891	159480
1639	gulono-1,4-lactone	Cofactors and vitamins	Ascorbate and aldarate metabolism	33454	GC/MS	388	1862	333.1	608	1128-23-0;	C01040	HMDB03466		68631.9	60590.4	96382.3	92994.3		54545.8				78629.8	94896.4	79377.3	99888.6	53961.1		57202.8	79081	44891	84939.6	71819.8	78916.2	179143	101593	41296.5	62962.2	127747	89553.9	124488	109794	34386	76259.8	104120	78794.6	55135.2	53810.3	84922
1657	heme	Cofactors and vitamins	Hemoglobin and porphyrin metabolism	41754	LC/MS Pos	100001386	5057	616.2		14875-96-8;	C00032	HMDB03178	34266.8	230084		27339.6		71754.1	36188.1	91487.8	61158.6			59009	48951	51730.4	32979	40253.5	37639.9			55778.4			55769	37744.7					57203.5				51506.4	49175
916	heptanoate (7:0)	Lipid	Medium chain fatty acid	1644	LC/MS Neg	925	3695	129.2	8094	111-14-8;	C17714	HMDB00666	6289.27	6796.55	6108.84	8165.18	6693.82	7014.74	7224.98	7166.28	6601.6	5467.4	7980.88	7318.92	7548.73	7025.89	6480.82	4157.81	6494.65	6270.77	5477.07	7460.63	6873.74	4247.26	3786.36	4592.05	6853.78	6056.46	7106.94	4857.03	7796.1	7026.9	5646.96	7458.84	8819.7	8799.63	6758.07	6994.72	6624.22
1041	hexadecanedioate	Lipid	Fatty acid, dicarboxylate	35678	LC/MS Neg	100001614	4650	285.2	10459	505-54-4;		HMDB00672	17946.3	16757	76619.1	171535	10725.8	11990.6	14799.6	250731	266205	16603.6	9875.32	9289.61	97134.1	109910	17311.3	13044.9	9503.46	89998.9	412330	10114.5	8646.04	9881.34	92641.9	57081.3	12850.1	11340.4	11336.9	64369.4	24346.9	11953.8	8346.49	18401	100901	130485	17926.8	11512.2	15843
1165	hexanoylcarnitine	Lipid	Carnitine metabolism	32328	LC/MS Pos	100000781	3174	260.2	6426853	6920-35-0;		HMDB00705	91676.4	67150.2	262577	176614	71612.6	87336.7	82238.1	283893	194711	75799.7	47122.8	85644.4	204633	89342.5	94757	106607	78985.4	251576	150565	77783.8	110753	75595.4	204546	111766	74613.9	85256.1	70351.9	228581	91939.5	89079.4	66288.6	97501.7	223715	111653	82817.3	67167.6	58295.5
1745	hippurate	Xenobiotics	Benzoate metabolism	15753	LC/MS Neg	100000014	2136	178.1	464	495-69-2;	C01586	HMDB00714	204709	248157	265478	169484	206015	119445	162040	234461	152292	333556	235443	432439	334569	214563	291315	232916	439001	761699	599652	642427	173531	149162	206046	121232	285637	280369	222756	271798	116274	301402	239654	310120	329107	171763	209711	243945	245549
56	histidine	Amino acid	Histidine metabolism	59	LC/MS Neg	355	757	154.1	7733651426	5934-29-2;	C00135	HMDB00177	118418	158055	128354	123189	190808	151040	184201	121515	112757	156644	148739	159286	123772	113348	166126	134195	143499	124976	115846	159803	121107	128777	128090	120127	142761	128963	140294	130891	139912	137783	147408	161261	116386	107156	172738	172318	172249
2266	homostachydrine*	Xenobiotics	Food component/Plant	33009	LC/MS Pos	100001550	1199	158.2	441447	1195-94-4;	C08283		17608.8	26287.7	36492.4	23459.1	35870.7	22893.8	17258.3	24463.6		22992.1	23091.6	20982	9614.51	15441.4	22544.9	15056.5	14928.1	14672.6	19421	24464	38264.7	31809.6	37786.5	31288.6	36955.9	18808.1	21644.5	19605.2	14364.6	22186.7	18988.8	15584.1	14587.2	16838.2	22903.1	18631.9	40930.8
1148	hydroxybutyrylcarnitine*	Lipid	Fatty acid metabolism (also BCAA metabolism)	43264	LC/MS Pos	100003926	1475	248.2				HMDB13127	35641.5	17840.5	39140.3	127516	20304.8	25494.3	36758	120313	329536	42012.5	16185.2	19284.4	51850.7	134561	41171.4	27384.1	10820.8	37505.4	107979	15021.6	23234.2	14233.8	73267.6	101005	20666.5	19440.9	22182.8	66199.2	106982	22223.9		37131.7	153359	441181	108503	17140.6	24104.2
1522	hypoxanthine	Nucleotide	Purine metabolism, (hypo)xanthine/inosine containing	3127	LC/MS Neg	171	1313	135.1	790	68-94-0;	C00262	HMDB00157		3927.88	16007.4	10576.6		3416.81		6854.07	7314.04		4659.26		18362.5	5091.14	4823.76	6101.54	5842.53	28650.3	11745.9	5128.98			11817.7	5085.01				16682.8	4330.07				5057.83	6037.8	2860.91
1961	ibuprofen	Xenobiotics	Drug	17799	LC/MS Neg	1487	4951	205.1	3672	15687-27-1_x000D_ ;	D00126	HMDB01925				7714.61				12688.9	12760.6												3007.53	1840.35	12688.9	11442.6	29957.2	12969.6	144540	80074.7	53467.2	195543			526.006
2019	ibuprofen acyl glucuronide	Xenobiotics	Drug	38326	LC/MS Neg	100002406	4969	381.2	163959	115075-59-7;				33871.1					40994.2																		21443.9	21220.5	47278.8	54187.6	27586.4	60123
1791	iminodiacetate (IDA)	Xenobiotics	Chemical	35837	GC/MS	100000900	1706.1	232.2	8897	142-73-4;		HMDB11753	6.46512e+06	2.26633e+06	1446614	2.56646e+06	1.72563e+06	2691868	2.93005e+06	660064	1.31185e+06	2.29108e+06	1.50755e+06	2.36404e+06	1.90624e+06	1.80849e+06	957547	1.57407e+06	2.58352e+06	2122650	2178275	2919876	1.04198e+06	1.97695e+06	2.132e+06	1.65549e+06	1.52279e+06	2.5503e+06	2.4258e+06	2.15718e+06	3.08313e+06	2.86357e+06	1.56395e+06	1.741e+06	2334952	2441509	2.65903e+06	4581688	2.0828e+06
176	indoleacetate	Amino acid	Tryptophan metabolism	27513	LC/MS Pos	100001034	3760	176.1	802	6505-45-9;	C00954	HMDB00197	220168	210997	195884	164596	209756	209245	317556	209648	191114	333044	191301	475942	268228	341576	649526	231183	219877	187684	152856	259560	193076	179308	137162	162377	230459	173996	365644	324593	309197	216279	207872	337921	250295	285454	358424	214595	154624
174	indolelactate	Amino acid	Tryptophan metabolism	18349	GC/MS	100000463	1964.9	202	92904	832-97-3;	C02043	HMDB00671	1.0033e+06	1.35316e+06	1.21433e+06	1.14398e+06	2.18102e+06	1.30173e+06	2.05127e+06	1.00599e+06	1.3341e+06	1.63328e+06	1064487	1139952	1.06203e+06	936410	736090	799607	934253	1.06917e+06	856760	1.28282e+06	893132	926674	1.06801e+06	1.08438e+06	962882	941566	918223	1.12474e+06	1.2957e+06	1.18155e+06	1.6026e+06	1.54285e+06	1.15942e+06	1.20074e+06	2093792	2.07238e+06	933742
201	indolepropionate	Amino acid	Tryptophan metabolism	32405	LC/MS Neg	100001083	2795	188.2	3744	830-96-6 ;		HMDB02302	17257.2	13910.5	19896.7	13512.5	20509.5	8117.41	12669.4	12165	9969.06	11897.5	15974.6	25442.4	19318.7	17075.4	25994.2	25590.7	26315.4	30952.1	26185.6	29811.5	16276.4	55797.9	46941.1	41028.4	21358.7	66297.7	24150.2	21645.6	18116.5	15445.2	12096.1	21605.4	13604.7	10555.7	19735.4	13055.1	18459.3
238	isobutyrylcarnitine	Amino acid	Valine, leucine and isoleucine metabolism	33441	LC/MS Pos	100001055	1941	232.2		25518-49-4;		HMDB00736	64175.9	100084	137398	98431.4	137211	54365.2	102656	171055	159663	129777	130193	137048	168677	123505	100599	65540.2	100844	126710	124055	89397.3	117250	188329	217293	170782	167948	80055.3	97030.4	235144	170950	157743	108106	97308.9	223086	167322	101998	124280	59881.1
218	isoleucine	Amino acid	Valine, leucine and isoleucine metabolism	1125	LC/MS Pos	376	1614	132.1	791	73-32-5;	C00407	HMDB00172	16428559	18568110	12956980	14210134	18881242	14723979	20841940	18423726	21593372	19134752	15349093	20942332	18831840	17347348	16657332	13179963	17294744	14551723	15715621	16388276	14521437	16806058	14872651	15399391	16220912	16154690	23786532	18114680	17968156	18869508	16176299	21857804	20631954	22309526	21213538	16852536	17119152
1152	isovalerate	Lipid	Fatty acid metabolism	34732	LC/MS Neg	100000708	1623	101.2	10430	503-74-2;	C08262	HMDB00718	6582.23	7467.69	6419.84	15372.5	11298.5	6995.59	6836.68	4142.08	8451.67	8662.15	6846.9	4743.08	3926.31	7118.13	7068.99	5088.11	7572.81		4814.13	9291.95	4519.29	5052.64	12408.4	9259.69		5668.02		4729.39	8337.59		5807.24	11941.6	7299.81	12910.6	6995.59	5154.39
243	isovalerylcarnitine	Amino acid	Valine, leucine and isoleucine metabolism	34407	LC/MS Pos	100001393	2533	246.2	6426851	31023-24-2;		HMDB00688	72462.9	141614	225458	140071	212895	107679	120277	255077	241806	172836	109633	151288	233584	123808	123928	91448.7	121153	167718	150558	122719	77744	140866	272149	143669	140818	116851	85281.1	307765	138955	136984	133649	117510	366911	233090	194786	157132	84638.9
171	kynurenate	Amino acid	Tryptophan metabolism	1417	LC/MS Neg	98	2243	188.1	3845	492-27-3;	C01717	HMDB00715	5846.47	9017.78	19090.8	27206.6	22168	7717.75	7919.78	26337.4	38080.3	11421.5	6755.65	10734.5	19597	16960.5	11164.6	5844.04	8173.07	12706.4	20793.4	9657.66	5975.92	7875.81	14230	9417.28	6710.33	7438.56	7116.74	13092.8	10800.2	7829.9	16613.3	11785.9	22970.3	27967.5	9135.09	17326.9	7881.81
172	kynurenine	Amino acid	Tryptophan metabolism	15140	LC/MS Pos	100000265	1902	209.1	1611666971029	2922-83-0;	C00328	HMDB00684	499317	529384	661440	524275	890612	596086	759925	559158	663195	533576	712562	828172	505347	651922	743275	605760	646540	546369	497559	779272	673445	705714	582721	652805	772660	582441	651158	595059	747338	730518	693647	601141	407540	444396	477080	696846	470660
824	lactate	Carbohydrate	Glycolysis, gluconeogenesis, pyruvate metabolism	527	GC/MS	482	1102.8	116.9	612	79-33-4;	C00186	HMDB00190	71309304	150412576	230129696	177774912	138842416	80410184	137020464	135721984	112310704	133598560	82013424	109364640	214895216	134416928	42238764	74861632	110172056	249839216	148702240	102859880	117134864	132215760	414261792	135320512	103415936	93101880	131935264	490459936	141653152	132694960	219292864	91532440	195342848	170882176	95661472	234256336	95981168
1409	lathosterol	Lipid	Sterol/Steroid	39864	GC/MS	100001105	2337	255.2	65728	80-99-9 ;	C01189	HMDB01170	141078	279864	115946	99089.6	79157.8	150775	125460	72814	102110		152056	258056	195319	122783	170950	132965	197261	149412	141535	140027	115770	163272	155944	144898	175545	186969	169919	72084.4	123451	167076	201382	143899	110811	112416	79656.5	227027	138258
922	laurate (12:0)	Lipid	Medium chain fatty acid	1645	LC/MS Neg	181	5288	199.3	3893	143-07-7;	C02679	HMDB00638	180802	226217	986179	791532	171540	166956	368514	1177559	1.02035e+06	310883	264614	188719	1752619	627408	639656	2.20795e+06	247098	1.86579e+06	1.84836e+06	370742	822808	381344	1.64293e+06	768443	275557	484123	395141	1.69099e+06	514027	372955	240937	226586	2.13068e+06	788261	397384	252703	366661
1172	laurylcarnitine	Lipid	Carnitine metabolism	34534	LC/MS Pos	100001392	5066	344.3	10427569	25518-54-1;		HMDB02250	104640	54176.3	189778	132371	33090.1	42543.5	91070.8	364199	183314	47041.4	28121	50795.3	170628	87408.8	135075	135282	46313.1	232907	251659	60917.9	141701	27268.2	270128	99409.5		61011.5	30260.1	306872	96301.3		76067.7	75952.7	415835	256718	59351.9	56631.8	90088.5
219	leucine	Amino acid	Valine, leucine and isoleucine metabolism	60	LC/MS Pos	397	1674	132.2	70457986106	61-90-5;	C00123	HMDB00687	22624568	22539836	18300410	22890548	26952060	21943858	27841616	26975510	31509522	26726054	24193188	29288298	25216796	21973134	29530758	23690536	22852426	19440780	22239176	23497622	21024516	23165818	23323546	21734292	24402912	20862988	23156624	23782232	23756616	23132282	22233424	29524546	28441198	30432270	30397106	23828434	24568370
901	linoleate (18:2n6)	Lipid	Essential fatty acid	1105	LC/MS Neg	180	5533	279.3	5280450	60-33-3;	C01595	HMDB00673	13211851	21753662	53946312	46910480	9270213	19217994	12561500	59267856	57820064	21388664	7.40247e+06	14912730	57863896	33880692	27548522	19257046	10612825	51481680	51776208	20741036	20693790	14907144	41428664	26318204	12071990	18868708	23000036	51499276	22533628	17473828	7886955	19000400	64395224	40738916	21482702	7.34639e+06	21659628
984	linoleate, methyl ester	Lipid	Fatty acid, methyl ester	36801	GC/MS	100001704	1931	95.13	5284421	112-63-0;			152743	9380987	6.67709e+06	293050	4.69166e+06	116911	80705.8	3.57653e+06	2.7409e+06	4332540	701207	224136	2822955	1.07224e+06	4089032	2.01815e+06	285328	4048972	1.07314e+06	207477	8561704	158164	251057	6.27559e+06	5956655	217925	7890591	411707	1545643	167097	7845897	7.76418e+06	1.00099e+06	446942		7.39852e+06	852210
905	linolenate [alpha or gamma; (18:3n3 or 6)]	Lipid	Essential fatty acid	34035	LC/MS Neg	100001337	5450	277.3			C06427	HMDB01388	1.67993e+06	3.44947e+06	8941200	6.75291e+06	920177	2.34548e+06	1.02027e+06	8.35446e+06	6747766	1.91873e+06	604709	1.04932e+06	8332653	3.27896e+06	3.67735e+06	1.49296e+06	914560	7635955	8967527	1.6007e+06	3.2484e+06	1.43954e+06	5.8205e+06	3312441	1.00351e+06	1.84309e+06	2.78759e+06	7101325	1.99667e+06	1975320	799551	4.08896e+06	14546663	5.39971e+06	2.59174e+06	786520	2.60089e+06
1658	L-urobilin	Cofactors and vitamins	Hemoglobin and porphyrin metabolism	40173	LC/MS Pos	100002568	4091	595.4	5280818	34217-90-8;	C05793	HMDB04159		13366.8	29470.6	33186.9	10265.6		26789.8	479523	335632	22679.6	16677.1	101013	427348	149049	176272	32531.7		149978	205279	41272.5			38787.7	28036.8	29743.6			77563.3	43757.4	50993.9
81	lysine	Amino acid	Lysine metabolism	1301	LC/MS Pos	407	603	147.2	5962	56-87-1;	C00047	HMDB00182	360573	378745	315581	371038	438316	310933	351129	351622	339594	413180	389775	418696	327535	274765	359962	329061	366423	344197	337582	444078	430288	338593	397217	371462	454742	409534	399707	318817	362535	441537	337560	367493	296302	286169	364170	330926	349049
895	malate	Energy	Krebs cycle	1303	GC/MS	409	1502	233	525	6915-15-7;	C00149	HMDB00156	175593	193566	242710	260805	158774	245561	225832	197478	202868	282714	180453	320097	734574	284307	128769	161868	172147	451619	277247	246028	180967	175543	884088	216487	184032	230190	259869	1.027e+06	275552	221609	269976	222938	351915	281762	195175	314605	238351
752	mannitol	Carbohydrate	Fructose, mannose, galactose, starch, and sucrose metabolism	15335	GC/MS	100000277	1839	319.1	6251	69-65-8;	C00392	HMDB00765	619498	1.76091e+06	881735	777866	177295	878310	244385	74417.8	138416	161023	161994	406748	447834	361984	145973	211665	199162	268287	279447	218474	237401	231338	351718	223605	140538	191480	239646	371074	228946	291656	263592	219031	249080	195571	751462	367149	467064
756	mannose	Carbohydrate	Fructose, mannose, galactose, starch, and sucrose metabolism	584	GC/MS	803	1753.5	204	161658	3458-28-4;	C00159	HMDB00169	7384525	8564848	3.83227e+06	7508170	6.37449e+06	7092423	8905389	2276937	5.37231e+06	6260284	7683799	6.71777e+06	4803499	5935287	7.13161e+06	8.36488e+06	8241321	4.49267e+06	5.70009e+06	12531905	8867017	10899538	5.4741e+06	6.76737e+06	7660721	10057582	11118537	4975923	5.63648e+06	12690990	6736168	10369634	3.25354e+06	6779588	11720984	7708835	7.0306e+06
935	margarate (17:0)	Lipid	Long chain fatty acid	1121	LC/MS Neg	891	5733	269.3	10465	506-12-7;		HMDB02259	266358	410353	1.26396e+06	1488151	309353	433259	446391	1.99191e+06	1.94731e+06	571570	288980	460798	1.67708e+06	985966	828655	477223	275502	1.45451e+06	1.93605e+06	617353	599130	630692	1.36615e+06	962188	344887	539065	494571	1.30441e+06	589793	416578	245574	363707	1.8749e+06	1.18997e+06	618167	229291	388872
981	margarate, methyl ester	Lipid	Fatty acid, methyl ester	11984	GC/MS	350	1898.6	86.9	15609	1731-92-6;				247950	200063		174053			70971.1	190586	95958.2			134924		215686	76511.3		197470			291559			262131	245392		227525		63957		201813	182320	50512.8			223711	48977
269	methionine	Amino acid	Cysteine, methionine, SAM, taurine metabolism	1302	LC/MS Pos	415	1252	150.1	69920876137	63-68-3;	C00073	HMDB00696	1.7273e+06	2214403	2.33633e+06	1.57689e+06	2.99693e+06	1.73853e+06	2.04816e+06	1407030	1.35804e+06	2.73039e+06	2.21087e+06	3011088	2.32584e+06	1.46488e+06	2.44839e+06	1.82873e+06	2.53565e+06	2.25724e+06	1.76688e+06	3.11413e+06	2169505	2.20735e+06	2.57488e+06	1.74722e+06	2.693e+06	2.21793e+06	1.85749e+06	2271259	1.86297e+06	2.11248e+06	2.42336e+06	2.03003e+06	1.70659e+06	1.38676e+06	2891696	2.70333e+06	2.81546e+06
495	methionylalanine	Peptide	Dipeptide	40685	LC/MS Pos	100003651	1500	221.1		3061-96-9;					43437.9											28981.3				63337.3	37650.8				45621.7	30254.1				39580
785	methyl-beta-glucopyranoside	Carbohydrate	Fructose, mannose, galactose, starch, and sucrose metabolism	40480	LC/MS Neg	100003693	1083	193.1	2108	709-50-2;			11727.8	4053.6	5767.78	5323.78	7809.12	3711.95	4243.14	4475.91	3341.2	3396.54						4864.8					5580.77														3371.05
1246	myo-inositol	Lipid	Inositol metabolism	19934	GC/MS	363	1924.9	217		87-89-8;	C00137	HMDB00211	3.97746e+06	4009489	4179972	3.98828e+06	5030756	3.27556e+06	4339818	5.24648e+06	6.00281e+06	5.65104e+06	6.16356e+06	5.07357e+06	10088918	8586370	5122062	6.44682e+06	6643258	5.7331e+06	6541282	7.19582e+06	3.66362e+06	3.82967e+06	7.47086e+06	4735966	4.04878e+06	4466395	4.33483e+06	13856089	8211535	7.49115e+06	3.62472e+06	5.52019e+06	11361376	8.33418e+06	6358380	4701434	5275159
929	myristate (14:0)	Lipid	Long chain fatty acid	1365	LC/MS Neg	519	5439	227.3	11005	544-63-8;	C06424	HMDB00806	626803	1.03372e+06	5718656	4.4254e+06	864244	780689	1532121	6878120	5.78346e+06	1.87369e+06	1.01369e+06	1.01886e+06	7.80625e+06	2.7065e+06	3017559	2366581	974638	7817951	6.97904e+06	2.07993e+06	2.6641e+06	1.81128e+06	6.56877e+06	3.72077e+06	1.19119e+06	2.24825e+06	1.63059e+06	7161200	2.19009e+06	1.60655e+06	874920	1.02886e+06	11110388	3.89593e+06	2.19827e+06	1.10039e+06	1.88053e+06
930	myristoleate (14:1n5)	Lipid	Long chain fatty acid	32418	LC/MS Neg	100001198	5338	225.3	5281119	544-64-9 ;	C08322	HMDB02000	66225.6	131155	1173193	1.09659e+06	99545.4	96327.2	222390	1.53737e+06	1.29067e+06	254596	137979	86162.7	1.76435e+06	641557	634483	184227	118302	2.01213e+06	1.79915e+06	262610	451626	218190	1.02453e+06	431927	116025	247833	252899	1.07932e+06	275691	179724	66614.6	149097	1.97184e+06	701067	250431	107974	209219
1173	myristoylcarnitine	Lipid	Carnitine metabolism	33952	LC/MS Pos	100001270	5113	372.4	6426854	18822-89-4;		HMDB05066	43590.7	40178.4	174656	145392	35059	45706.9	55426.2	291696	226363	58191.6	46948.6	39777.8	126634	81132.7	85318.7	81524.1	51668.9	155889	218502	56358.1	74866.5		148373	99765.7	41172.9	50317.5	40958.3	170909	74289.2	48535.6	41682.6	44440.6	273493	173964	42525	34428.2	55470.2
2234	N-(2-furoyl)glycine	Xenobiotics	Food component/Plant	31536	LC/MS Neg	100001086	1513	168.1	21863	5657-19-2;5657-19-2 ;		HMDB00439		3513.96								2995.54		9541.57	9370.66	4924.6			3260.91	3695.12			14726	10203.2	2581.72	973.737	8972.59	17109	14720.2	3695.12	1324.55	17957.4		335.003	331.925		369.209
1694	N1-Methyl-2-pyridone-5-carboxamide	Cofactors and vitamins	Nicotinate and nicotinamide metabolism	40469	LC/MS Pos	100001468	1707.3	153.2	69698	701-44-0;	C05842	HMDB04193	89092.7	164653	211413	286883	195204	217838	262809	227506	398887	149942	294838	173527	178958	178434	252404	158858	230295	166095	255189	224862	248720	220646	261347	266676	261041	252426	206631	259140	231878	263442	191298	208605	187768	289465	140969	146762	99434.8
1533	N1-methyladenosine	Nucleotide	Purine metabolism, adenine containing	15650	LC/MS Pos	1242	1356	282.1	5460178	15763-06-1;	C02494	HMDB03331	25721.9	52600.2	43517.1	33107.5	29991.5	44542.2	42943.7	32048.6	44459.4	30559.4	31372.6	65740.1	59012.2	41006.5	50546.7	53054.4	54401.5	27196.4	55999.2	41840.7	37377.9	42914.4	60227	43104.3	35474.6	44941.2	43356.5	47753.5	36249.1	43656.2	44683.8	53683.8	42402.1	51585.8	35060.4	32516.9	43823.7
1577	N2,N2-dimethylguanosine	Nucleotide	Purine metabolism, guanine containing	35137	LC/MS Pos	100001412	2157	312.1	92919	2140-67-2;		HMDB04824	16985.1	16990.3	37416	27241.7	29764.6	21048.1	20069.8	27927.3	15633.5	22401.8	25369.6	34013.5	53977.7	52888.9	47907.5	40645.1	22624.3	30978.8	25627.4	23321	43763.5	38777.9	23647.1	26216.1	13716.7	23016.9	36585.7	29022.1	35225.3	31005.6	31624.4		26434.5	16634.4		22933.9
312	N2,N5-diacetylornithine	Amino acid	Urea cycle; arginine-, proline-, metabolism	43591	LC/MS Neg	100004575	1402.7	215.1	10398396	39825-23-5;			3379.36	3589.29	3130.33	2044.2	5681.95	2855.99	3042.7	2317.23	2206.68	3213.18	4425.38	4078.33	3134.18	3594.78	4704.69	2754.9	3976.74	2629.03	4021.75	4358.98	2470.34	4517.16	2528.37	3618.91	3248.81	3085.21	3715.38	3190.32	4528.12	2051.89	2539.71	3463.09	3165.18	3343.73	4885.31	4833.66	3369.81
1580	N6-carbamoylthreonyladenosine	Nucleotide	Purine metabolism, guanine containing	35157	LC/MS Pos	100001415	2656	413		24719-82-2;			21459.2	18624.1	22621.8	17564.1	26782.9	12744.3	14771.6	28435	24960.1	16463	15533.4	18112.2	25461.8	23732.8	27152.2	17897.8	21407.9	32538.5	18383.5	18998.2	16942.4	15429.7	22562.6	14947.5	20316.4	20203	12522.2	22031.6	14811.1	23587.3	17643.7	14529	24010.3	22099	21510.2	13202.2
34	N-acetylalanine	Amino acid	Alanine and aspartate metabolism	1585	LC/MS Neg	1110	882	130.1	88064	97-69-8;	C02847	HMDB00766	12565.9	14986.2	16659.4	15656.7	18509.7	14395	16235.7	16829.9	18218.4	15471.7	15384.7	17110.6	20810.4	18386.2	17499.6	14875.6	12150.1	22056.9	18394.2	16256.3	14373.3	18053.3	17203.1	15859.8	17099.3	13839.6	15898.1	19958.8	18908.7	17490.5	14849.5	15741.8	16978.7	17010.6	17202.1	13352.1	14703.7
32	N-acetyl-beta-alanine	Amino acid	Alanine and aspartate metabolism	37432	LC/MS Pos	100002102	1460	132.1	76406	3025-95-4;	C01073		54131.3	50246.5	80769.6	47973.5	75398.1	55442.1	60854.6	62004.3	63639.7	57295	60113.8	68629.9	69001.9	41626	63035.8	63057	43570.1	62444.6	43239.8	47317	50138	49315.6	67237.2	50091.5	68486.8	46632.8	52198.2	63651.6	37759.4	57316.8	109701	70758.1	64113.6	56506.8	120358	100433	77623.1
652	N-acetylcarnosine	Peptide	Dipeptide derivative	43488	LC/MS Neg	100004046	1214	267.2	9903482	56353-15-2;			15418.9	15316.9	21095.7	16034.2	18548.8	13543.5	13246.8	16418.9	14699.7	15537.2	12749.2	13912	18599	15658.2	13710	12745.6	12499.2	15682	15034.4	12289	14708.2	14555.4	20604.3	16436.9	18471.2	15643.1	14627.4	23469.1	18805.3	16080.8	12337.4	12362	17539	14624.8	13166.2	12634.1	12099.1
4	N-acetylglycine	Amino acid	Glycine, serine and threonine metabolism	27710	GC/MS	100001006	1396.4	143.9	10972	543-24-8;		HMDB00532	94315.1	95621.4	118105	302424	125928	140701	126671	167672	266097	122753	197827	174520	266594	415142	189406	388874	191539	299317	538830	240088	235722	187180	420578	534205	210348	410734	409356	461957	829440	288496	139898	165836	186172	170004	193765	117611	111686
223	N-acetylleucine	Amino acid	Valine, leucine and isoleucine metabolism	1587	LC/MS Neg	1082	2385	172.1	70912	1188-21-2;	C02710	HMDB11756			6095.83		5716.57	3210.44		3410.69	3453.87			7955.16	4966.09	3394.31	4490.9			7896.93	6541.35	1936.68		6780.67			5528.62					4275.96			7599.05	3593.17		4574.31
271	N-acetylmethionine	Amino acid	Cysteine, methionine, SAM, taurine metabolism	1589	LC/MS Neg	1083	1805	190.1	448580	65-82-7;	C02712	HMDB11745	4224.49	5116.78	6271.5	6673.47	6565.33	4871.35	4236.27	5478.1	7245.42	4866.39	4879.68	6190.45	9602.19	7500.87	5832.8	5558.68	5903.64	9276.92	9389.35	4864.57	5510.29	5393.23	9487.48	6630.89	6539.29	5660.57	5174.89	12482.5	7594.18	5301.43	4142.1	5683.42	7369.7	7024	5389.49	4530	6053.01
10	N-acetylserine	Amino acid	Glycine, serine and threonine metabolism	37076	GC/MS	100001851	1526	218	65249	97-14-3;		HMDB02931	57395	84049.1	94558.9	90695.3	62475.8	61223.9	60971.4	33718	44160	62233.6	75132.7	69423.9	122935	76137.7	21019.2	58543.8	58295.2	76633.8	77208.3	68183.3	44448.2	66261.6	91747	78447.4	59197.1	66081.4	61551.4	91403	101499	64577.7	58617.4	55097.4	82145.8	70446.6	60252.7	67270.9	51873.5
18	N-acetylthreonine	Amino acid	Glycine, serine and threonine metabolism	33939	LC/MS Neg	100001274	846	160.1	4651717	17093-74-2;	C01118		24096.1	23391.2	22067.9	28153.7	38345.6	24569.2	27962.6	23885.6	24234.7	28499.3	26654.5	22569.6	33357.5	24127.7		26444.3	36589.6	25975.2	24442.2	31910	23357.4	30929.5	30475	30364.3		24839.7	26281.1	25227.3	34708.7	25669.2		22886.1	28442	18386.2	21443.7	21962.7	25640.9
224	N-acetylvaline	Amino acid	Valine, leucine and isoleucine metabolism	1591	LC/MS Neg	1084	1697	158.2	66789	96-81-1;		HMDB11757					3231.33	1200.27	2203.95	3914.14	2329.15			3870.48	3350.42	2747.6			2638.01	3210.15	2511.98		2210.15	3315.71	3511.07	1400.18		2747.6						2718.56		3369.98	4177.88
1979	naproxen	Xenobiotics	Drug	12122	LC/MS Neg	1384	4168	228.9	156391	22204-53-1;	C01517	HMDB01923																1.94548e+06
311	N-delta-acetylornithine*	Amino acid	Urea cycle; arginine-, proline-, metabolism	43249	LC/MS Pos	100004523	836.2	175.1	9920500				142977	98366.1	75646.7	81375.3	130225	118516	138049	91503.4	117588	152294	168561	206387	236653	184778	172780	156056	193686	175093	169591	242511	200267	155828	147395	152522	174168	126623	196216	205886	192060	143311	83230.5	114827	138553	97770.1	142697	127067	254695
263	N-formylmethionine	Amino acid	Cysteine, methionine, SAM, taurine metabolism	2829	LC/MS Neg	194	1541	176.1	439750	4289-98-9;	C03145	HMDB01015	12233.8	12144.7	14745.3	14249.9	14912.1	11689.8	12715.7	15101.5	15824.2	13222.3	9790.95	13498.4	16500.9	13045.4	12571.1	11859.5	11856	13743.6	13629.5	10196.8	9377.25	9773.79	20686.9	16886	9194.06	10387.1	10611.8	21705	16153.6	11020.3	11680.5	13325	16631.3	18356.4	14068.4	10806.2	11528.9
1671	nicotinamide	Cofactors and vitamins	Nicotinate and nicotinamide metabolism	594	LC/MS Pos	432	1267	123.1	936	98-92-0;	C00153	HMDB01406	11504	36372	23024	16887.5	29289.1	34084.7	40992.1	128517	77761.6	20492.9	27935.9	14049.6	28806.4		20409.8	19433	20400	33575.5	9326.95	14070.3		22348.1	28118.8	23024	33299	20175.8		15451.8		17083.9	25497.4	26520.5	42559.4	15644.4	15580.1	27031.5	27116.7
303	N-methyl proline	Amino acid	Urea cycle; arginine-, proline-, metabolism	37431	LC/MS Pos	100001956	833	130.1	557	475-11-6;			146467	8697.92	10664.5	19862.5	226468	23448.9	251563	390505	328657	253300	26365	234733	333386	325338	337435	44054.8	87117.1	82264.7	94215.9	84972	111970	104366	120342	80011.6	238903	90066.5	265135	519510	545935	158665		455582	973526	895608	725853	94511.6	82144.8
947	nonadecanoate (19:0)	Lipid	Long chain fatty acid	1356	LC/MS Neg	892	6073	297.3	12591	646-30-0;	C16535	HMDB00772	42954.6	63358.6	113499	139140	50405.2	63503.4	57018.3	145666	168221	71519.9	40224.5	72671.6	123966	105617	84975.8	53287	49670.2	96150.6	152517	72305.7	76115	68862.3	108729	99211.4	51799	64178.9	60542.8	116990	83976.7	61277.9	50791.4	55367.5	146712	163541	89065.8	45883.3	66427.4
104	o-cresol sulfate	Amino acid	Phenylalanine & tyrosine metabolism	36845	LC/MS Neg	100001806	2821	187	11615528				3755.25	4186.72	3941.7		5846.9					5110.37			3752.26	3415.1						3630.15	7699.67	5438.44	3062.79	2820.57	3848.48	5942.15	6791.51	4107.32	3458.82	7190.4		1652.69			1078.72
1042	octadecanedioate	Lipid	Fatty acid, dicarboxylate	36754	LC/MS Neg	100001615	5033	313.3	70095	871-70-5;		HMDB00782	50124.9	28665.3	71954.5	127729	21244.5	24560.7	25859.3	137642	189733	25949.8	24972.4	21837.9	62041.1	124724	36071.4	27215.8	21754.4	72642.2	249097	22907.1	26751.8	28117.7	74768.7	101252	24061.4	22939.2	30524.1	66428.7	52831.3	24243.7	12322	39908.2	76150.7	90686.9	22125.4	14749.9	24966.7
1167	octanoylcarnitine	Lipid	Carnitine metabolism	33936	LC/MS Pos	100001247	4100	288.3	123701	3671-77-0;	C02838	HMDB00791	409758	214034	931836	440044	177903	232148	264700	1171459	563982	225406	200818	285460	771512	265595	369914	263585	224515	960358	459693	220085	512641	197256	686968	267697	235882	301436	276044	971349	325641	275012	153710	311506	786544	350886	145186	148846	208046
939	oleate (18:1n9)	Lipid	Long chain fatty acid	1359	GC/MS	442	1984.4	339.2	445639	112-80-1;	C00712	HMDB00207	3.01272e+06	7568104	31956158	35326220	4199551	4.70927e+06	6.07342e+06	53959888	55254676	10061877	4.16893e+06	6513055	49775348	22061198	15282636	8.08984e+06	4.59674e+06	41517032	42552916	9136957	9016233	6640643	26116406	14877431	5664440	11221317	9401224	28070542	12045224	7282835	3304394	6.62584e+06	39081172	23033240	9797610	3.33188e+06	9215793
983	oleate, methyl ester	Lipid	Fatty acid, methyl ester	36796	GC/MS	100001697	1934	264.3	5364509	112-62-9;	C03425			592053	522103		312786			297447	205399	243643	70296.2		230328		349267	90885.7	23072.4	290702	94599.1		356698			306270	314362		372579	21092.3	120519		358907	367674	62265	41067.2		390204	73864.5
1779	O-methylcatechol sulfate	Xenobiotics	Benzoate metabolism	42496	LC/MS Neg	100004208	2360	203.1	22473				25020.5	33845.1	34482.1	27570.9	23209.4	14895.6	15627.7	15079.6	16013.6	52163.7	26569	27924.9	22886.6	23500.8	21292.2	24095.5	31964.8	29842.6	25303.6	41401.2	56098.7	35675.5	27384.5	22939.6	36704.4	45579.4	52797.7	45728.6	35105.4	67191.4	12393	15564.9	20375.6	19338.4	18459.7	13096.6	17935
295	ornithine	Amino acid	Urea cycle; arginine-, proline-, metabolism	35832	GC/MS	444	1940.3	174.1	6262	3184-13-2;	C00077	HMDB03374	853828	615322	414488	520749	539238	766322	623722	414770	310170	364536	734518	1404406	819869	1.04963e+06	711090	443096	1.25411e+06	932664	624417	816716	361994	777074	571940	486373	297549	858698	888515	1.31632e+06	346370	1.2736e+06	337939	757587	667242	555504	1.03928e+06	532723	746130
1917	O-sulfo-L-tyrosine	Xenobiotics	Chemical	45413	LC/MS Neg	100005384	1006.1	260.1	514186				11504	12323.7	19876.2	20564.7	16191	11586.9	13656.5	13991.5	16145.8	10043.5	10566.6	12414.8	14805.8	10536	12175.4	14695.9	13002.2	15744.3	17938.1	14876.7	7757.76	11854.3	17458.1	17520.9	10772.5	11424.7	12745.5	20927.4	18953.3	12147.8	15543.3	9896.43	15261.5	13192	9018.27	15727.7	14332.3
1950	p-acetamidophenylglucuronide	Xenobiotics	Drug	33423	LC/MS Neg	100000043	1377	326.1	4022661	120595-80-4;		HMDB10316												62617.8	51047.3	36000.4	2523.26					60654.6	359592	68647.3	51047.3	34369.5											4232.07
932	palmitate (16:0)	Lipid	Long chain fatty acid	1336	LC/MS Neg	424	5619	255.3	985	57-10-3;	C00249	HMDB00220	9333330	11561406	38797304	39523420	11535523	13726094	15777874	47795748	46599812	20378932	8574579	13690830	43752640	28008356	21713632	14683626	9190459	44070036	39568180	20730998	22307556	17697198	36442780	30750418	10679034	18681586	20166054	46883244	21027620	13639099	7.73894e+06	13936756	46757108	35763420	20943880	9126003	15172910
980	palmitate, methyl ester	Lipid	Fatty acid, methyl ester	12091	GC/MS	939	1843.8	86.9	8181	112-39-0;	C16995		422873	22109624	18498870	458733	9968101	187958	374025	9009518	8.18411e+06	7.4215e+06	1.53833e+06	621557	6457307	1.95046e+06	10669908	3.89863e+06	887220	13042775	2.67315e+06	674389	17358852	582343	589601	14224998	14457129	413450	15208634	751860	4.25985e+06	496425	13553548	13978461	2.31193e+06	1.02001e+06	404666	14822172	1.90374e+06
933	palmitoleate (16:1n7)	Lipid	Long chain fatty acid	33447	LC/MS Neg	452	5477	253.3	445638	373-49-9;	C08362	HMDB03229	921829	1.91384e+06	19911484	14259862	1.30584e+06	1.26587e+06	2.19802e+06	22443528	19099944	4059704	1.37706e+06	1.57314e+06	19581692	6463917	6.99784e+06	2.36383e+06	1.20693e+06	18985858	20322818	3.90521e+06	3.50858e+06	2.04936e+06	12334339	6.31267e+06	2.13115e+06	3575233	2838221	14061460	4.35271e+06	2.05727e+06	972497	1.84044e+06	32074144	9728139	3.99574e+06	1.00829e+06	5.40394e+06
1393	palmitoyl sphingomyelin	Lipid	Sphingolipid	37506	GC/MS	100002107	2524	311.3	9939941	6254-89-3;			20356406	31202232	27836892	26232034	24098472	22580364	24814464	24095672	26000784	25609722	45920592	34259728	43081400	40740032	35456028	35851448	35975972	47777136	37663628	45628880	42466736	37707956	43897572	30903462	46817212	49349180	38846444	48922548	43192088	43319664	34558500	27510690	28125882	28879486	28579276	28945128	21819144
1175	palmitoylcarnitine	Lipid	Carnitine metabolism	22189	LC/MS Pos	100000776	5179	400.4	461	6865-14-1;	C02990	HMDB00222	107257	160722	292217	277054	119743	77853.7	161805	430864	349297	185941	101693	107078	161554	162035	204268	110814	115370	234085	280798	133031	150290	87516.8	262236	237732	78783.1	136757	111344	303091	214260	106629	113233	158256	459161	356273	165102	125107	186388
1695	pantothenate	Cofactors and vitamins	Pantothenate and CoA metabolism	1508	LC/MS Pos	1024	2218	220.1	6613	137-08-6;	C00864	HMDB00210	52244.8	54065	105313	97024.5	54388.4	64797.4	61778	80673	100312	60425.1	40638.2	42904.5	42554.6	56924.1	67720.7	42600.1	34608.3	39549.3	51907.6	48914.9	52496.3	40398.8	69242.8	54060.9	54392.5	42007.4	27850.7	68251	33203.2	40985.7	44608.9	36124.6	45889.1	79033.4	63967.3	60094.9	60841.8
2358	paraxanthine	Xenobiotics	Xanthine metabolism	18254	LC/MS Pos	100000453	2444	181.2	4687	611-59-6;	C13747	HMDB01860		768365	562104	518399	358333					1.47904e+06		340340	504412	455013	465851	590456	303777	299027	209602	470232	1.89659e+06	462356	574506	638367	572132	780446	844672	938317	901683	1.67234e+06	341348	453412	473727	424285	152015	349597	250412
102	p-cresol sulfate	Amino acid	Phenylalanine & tyrosine metabolism	36103	LC/MS Neg	100001315	2896	187.1	4615422	3233-57-7;	C01468	HMDB11635	804194	709090	883373	684538	962755	983817	1.80894e+06	1.5797e+06	1.56813e+06	1.29063e+06	1.01438e+06	694190	536810	530889	1.21554e+06	1.11717e+06	812221	803186	695904	653642	325492	406888	423341	435768	1.06301e+06	361099	972534	824279	778002	871314	1995262	2.00065e+06	1.62479e+06	1392776	2104588	2.09525e+06	957785
918	pelargonate (9:0)	Lipid	Medium chain fatty acid	12035	LC/MS Neg	437	4847	157.2	5461016	112-05-0;	C01601	HMDB00847	41257.8	52331.7	51464.6	42261.8	41128.5	35687.1	39107	50200.6	50719.8	40274.5	29746.6	41225.9	51270.6	51559	38147.2	35136.4	42272.7	36264.5	39495.2	36516.4	33844.1	37764.5	43662.9	35974.5	35251.9	38969.3	38863.6	42535.8	41547	40807.4	31982.3	47614.4	53561.2	44870.7	42208.7	36413	40775.5
931	pentadecanoate (15:0)	Lipid	Long chain fatty acid	1361	GC/MS	980	1853.5	299.2	13849	1002-84-2;10002-84-2;	C16537	HMDB00826	97092.7	226427	684387	578304	94900.2		249720	730296	669927	247045	142359	116442	804811	232395	283612	153604	118330	813468	750152	259829	190402	243228	637909	353499	141628	319343	216875	492755	256211	188099	102894	122199	849374	334456	296619	205942	222308
152	phenol sulfate	Amino acid	Phenylalanine & tyrosine metabolism	32553	LC/MS Neg	100001510	2150	173.1	74426	937-34-8;	C02180		208075	216145	277710	253404	213624	224011	174385	172540	177945	194352	319405	271139	231226	235527	284819	381285	212041	201908	192641	301935	235596	196046	198713	239842	331547	168379	191813	179157	176924	199637	288530	247010	238581	235285	237222	314778	222048
100	phenylacetate	Amino acid	Phenylalanine & tyrosine metabolism	15958	LC/MS Neg	100000011	2127	135.1		103-82-2;	C07086	HMDB00209	2669.23		1463.88				4244.92	5432.02		2807.02	4444.47				6250.5	4340.73									5408.03							4391.45			3664.84	4194.19
145	phenylacetylglutamine	Amino acid	Phenylalanine & tyrosine metabolism	35126	LC/MS Neg	100001417	2314	263.2	306137	28047-15-6;	C04148	HMDB06344	101016	59712.5	86113.9	69911.4	86203.6	94936.1	197853	224083	204573	162077	131835	172534	168995	120557	324943	156011	121139	140724	123701	80707.1	41597.8	125694	126988	106477	217804	74845.2	98933.5	159741	128548	156921	154760	166699	187429	141643	205085	161380	35066.6
97	phenylalanine	Amino acid	Phenylalanine & tyrosine metabolism	64	LC/MS Pos	460	2056	166.1	69256656140	63-91-2;	C00079	HMDB00159	18010740	23712548	21574356	18451752	19742324	16200699	17928822	18945198	18499648	22418288	17817132	22696392	20743638	18850708	21174116	17444480	17930944	18679062	17940086	18457852	16425198	18599966	20552824	18370774	20816440	15337375	16802736	22141104	18392040	19119844	18915302	18862178	19076006	16874482	17397712	18142740	18578750
435	phenylalanylphenylalanine	Peptide	Dipeptide	38150	LC/MS Pos	100002293	3317	313.2	69930906993089	2577-40-4;			28577.8	30300.1		20860.7	27006		31385.6		25704.2	26061.8	39912.1	29394.5	26083	37507.3	23065.8		25539.1	32845.3	26678.5	22635.2	33418	66039.2	47561.1	24390.4	31995.2	22529.9	28479.9	23391.8	24854.6	43037.6	18151.8	20169.9	23372.9	26842.3			41467
619	phenylalanyltryptophan	Peptide	Dipeptide	41377	LC/MS Pos	100003594	3349	352.2		24587-41-5;			58049	40204.8	77357.3	79508.3	58774	40172.2	48480.7	99723.8	95233.5	38899.2	47259.5	54342.4	84890.5	70922	60777.9	59466	37961.5	60204.1	86685.3	46927.6	56299.6	58402.6	81742.6	67285.8	43357	41031.4	46247.3	65080	57973.4	42963.7	64260.4	51919.6	102237	73837	59633	45588	59734
96	phenyllactate (PLA)	Amino acid	Phenylalanine & tyrosine metabolism	22130	LC/MS Neg	100000774	2237	165.1	3848	828-01-3;	C05607	HMDB00779	13394.9	15167.3	9958.57	12298.1	11074.8	12694.9	9658.35	11468.9	11724.6	16431.5	12245.4	11539.8	7946.46	11197.6	9830.47	7700.49	6918.83	10735.3	12577.8	9522.85	6436.76	8383.91	12305.1	13527.6	9933.08	6207.41	9877.73	11065.4	10792.9	7902.09	11601.2	12326	11916.1	12741.9	15326.5	16340.4	9393.56
899	phosphate	Energy	Oxidative phosphorylation	11438	GC/MS	461	1307.7	298.9	1061	7664-38-2 ;	C00009	HMDB01429	300260192	342621504	279797312	306726784	311960096	307469248	348046496	181784240	256553840	374008128	337043424	297093632	369894496	298753120	170250480	267584096	279815552	349357568	332767040	292853696	248975648	303960640	359829536	322514048	303026336	316206048	331454976	377481536	368987872	328312096	274728608	273021824	283840288	305024224	335092960	296830176	281847488
86	pipecolate	Amino acid	Lysine metabolism	1444	LC/MS Pos	1025	1120	130.1	849	4043-87-2;	C00408	HMDB00070	759782	308954	230578	223330	479180	315455	445811	309212	285193	382393	188262	736657	476118	416728	930196	371623	168694	146373	129309	204436	241654	358056	325117	282655	310401	319954	236382	239694	237117	458222	268667	384999	314266	285133	1.1268e+06	271603	427559
2190	piperine	Xenobiotics	Food component/Plant	33935	LC/MS Pos	100001267	5136	286.2	638024	94-62-2;	C03882		584713	415240	250654	152442	855794	483462	245133	66508.6	61618.9	172050	266760	839523	150342	205725	286507	222412	315781	106153	115646	182329	386052	119307	72907.7	75730.2	130330	61210.1	581086	238781	309947	109930	805338	325074	152051	213123	500481	722536	432004
1485	pregn steroid monosulfate*	Lipid	Sterol/Steroid	32619	LC/MS Neg	100002067	4998	397.3		1247-64-9;			146588	141802	293710	307036	157934	144717	168662	398759	475796	180126	146103	177078	262571	259574	171714	177873	156928	282145	296259	157419	103465	100324	106649	115628	67778.6	104624	119505	135573	112899	113183	219490	287708	521696	612610	284044	220028	307162
1495	pregnanediol-3-glucuronide	Lipid	Sterol/Steroid	40708	LC/MS Neg	100003470	5136.9	495.4	123796	1852-49-9;			23635.5	6383.47	16425.7	31627.3			23730.4	9198.93	28241.8	10488.6	12889.2	40203.8	13433.4	14113.7	2887.88	22605.6		35106.1	49474.4	24768.9	32028.5	6652.57		9162.74		6220.37	10657.1	42883.1	16785.3	14247.1		47170.5	36523.5	22345.8	22605.6	37152.5	15917.7
1484	pregnen-diol disulfate*	Lipid	Sterol/Steroid	32562	LC/MS Neg	100001993	3886	238.3					72803.1	56230	77462.7	82136.1	66877	73998.9	73134	100796	108457	107951	84259.2	85082.8	96076.9	98819.6	109580	96919.5	80522.1	106222	107281	91962.1	20693.2	18753.6	24689.8	25436.8	20827.3	27318.5	28141.6	33892.3	32374.6	29393.2	148348	175247	222508	219045	211501	160299	143153
1492	pregnenolone sulfate	Lipid	Sterol/Steroid	38170	LC/MS Neg	100002129	5089	395.3	105074	1247-64-9 ;		HMDB00774	35577.8	35147.4	79509.3	40421.3	37358.3	40325	25317.8	99888.5	91076	40621.7	35102.4	40665.5	55955.7	33552.9	24582.2	18081.8	27731.9	57093.3	39236.8	16409.3	21899.5	22134.4	25681.6	18416.3	10914.5	17026.3	22912.6	28167	27169.1	20386.9	122754	80681.9	170712	161173	48428.1	117861	73196.5
430	pro-hydroxy-pro	Peptide	Dipeptide	35127	LC/MS Pos	100001167	960	229.2	11673055	18684-24-7;		HMDB06695	248066	231042	216385	186553	251379	202117	196183	150778	160003	253554	96791.8	329390	205055	150496	193498	151244	174765	152754	151781	153279	170823	172454	195172	172695	174203	191332	179843	189954	201444	190096	165520	217943	214937	204915	128454	147676	241626
298	proline	Amino acid	Urea cycle; arginine-, proline-, metabolism	1898	LC/MS Pos	480	796	116.1	1457426971047	147-85-3;	C00148	HMDB00162	8.0178e+06	11018362	7579368	5963759	9132670	8603677	7972682	4.73666e+06	5061581	9971994	9100123	12199931	8291825	6590609	9330042	6.90281e+06	11137260	6635256	6.69538e+06	10270003	7.59027e+06	8436569	9173363	6122755	8247112	8.08342e+06	6333164	6.59453e+06	5.68293e+06	7.87883e+06	12887119	11859461	7955447	7081883	12464542	12215049	11809343
1145	propionylcarnitine	Lipid	Fatty acid metabolism (also BCAA metabolism)	32452	LC/MS Pos	100001162	1589	218.2	107738	17298-37-2 ;	C03017	HMDB00824	258108	316247	514001	268055	368683	235433	299464	557206	385231	337738	281622	264639	425457	236272	222418	205553	232333	436726	277137	246108	251123	278959	706317	317817	362385	264304	272314	739231	357224	279800	180714	247255	612868	314684	280470	219699	163975
2073	pseudoephedrine	Xenobiotics	Drug	39586	LC/MS Pos	100002738	2328.5	166.1	7028	90-82-4;	C02765	HMDB01943																					710603						237100	300535	176701
1622	pseudouridine	Nucleotide	Pyrimidine metabolism, uracil containing	33442	LC/MS Neg	821	1104	243.1		1445-07-4;	C02067	HMDB00767	57961.4	59506.7	73445.4	75953.6	68793.1	60430.1	65476.7	73867.3	75273.9	59946.8	69407.3	71618.4	87775.4	79611.2	76677.8	73144.6	69286.9	82037.7	83990.5	75538.9	65258.4	67764.9	78512.6	81645.1	74029.2	78270.6	71871.3	84492.6	79071.8	72560.9	60026.2	62237.9	76877.1	76541.2	70290	63488	59364.4
1714	pyridoxate	Cofactors and vitamins	Pyridoxal metabolism	31555	LC/MS Neg	100001121	2210	182.1	6723	82-82-6 ;	C00847	HMDB00017	15523.3	22319.9	42829.3	29617.1	16730.5	12597.6	18281	32503.2	41120.5	26247.7	22170.9	31905.1	66760.1	50786.9	33769.9	23909.9	22659.8	31442.4	28165.9	30608.1	36424.1	24177.4	33491	28623.4	30556.1	33953.9	35037.5	49996.9	34394.6	29159.6	19056.4	20047.9	28469.6	29354.4	23858.7	21004.5	21516.1
48	pyroglutamine*	Amino acid	Glutamate metabolism	32672	LC/MS Pos	100001540	764	129.2	134508	2353-44-8;			419606	617300	878326	564079	521893	635567	507166	720305	651074	522186	631727	603710	631491	530919	581328	736516	645222	703859	797176	632811	508652	481233	831821	554054	520355	468980	452241	718283	588619	599445	628006	722606	846272	713032	664107	513034	819004
823	pyruvate	Carbohydrate	Glycolysis, gluconeogenesis, pyruvate metabolism	599	GC/MS	823	1130.6	217	107735	127-17-3;	C00022	HMDB00243	224450	433590	494791	670233	231101	284130	256686	307543	250092	265594	108624	354983	467941	352591	140811	214472	438907	424942	330676	433002	129860	325069	1.26371e+06	234690	172498	189419	227207	1.40759e+06	272745	374839	341212	212349	364862	634278	370372	322279	83010.4
2166	quinate	Xenobiotics	Food component/Plant	18335	GC/MS	100000442	1793	345.1		77-95-2;	C00296	HMDB03072	66689.5	2.50889e+06	2.86112e+06	3093879	256715	268178	183415	91936.9	121465	3.36432e+06					162889	56568.9	258439	172469	257584	94184.1	1.22932e+06	405215	1.03618e+06	791345	492649	662646	839140	1580528	1.33423e+06	1.4101e+06	9170.88	14187.4	12722	12729.9	17405.7	16148	24038
2077	quinine	Xenobiotics	Drug	39767	LC/MS Pos	100002968	2877.2	325.3	2728270	130-95-0;																								136585	132119	122935
776	raffinose	Carbohydrate	Fructose, mannose, galactose, starch, and sucrose metabolism	586	LC/MS Neg	879	997	503.2	439242	17629-30-0;	C00492	HMDB03213								19223.7	23961.5				13442.3	11693.6														10180.9	7909.67				22485.1	26011.8
2021	ranitidine	Xenobiotics	Drug	38595	LC/MS Pos	100002735	1967	315.1	3001055	66357-59-3;	D00422	HMDB01930																					880101	682424	840353	612593	147130		366957	984999	711790	432300
1716	riboflavin (Vitamin B2)	Cofactors and vitamins	Riboflavin metabolism	1827	LC/MS Pos	500	3111	377.2	493570	83-88-5;	C00255	HMDB00244			24567.2	17612.1				14350.8	51513.1										36305.8															53787.5
2154	saccharin	Xenobiotics	Food component/Plant	21151	LC/MS Neg	100000870	2013	182.1	5143	81-07-2;	D01085						1640.95					2279.14	3010.61	5981.03	3689.86	2300.52	5035.1	5070.82	2732.7			3335.23	4290.05	3172.92	1825.88	1055.26	11751.7	4268.56	3791.94	3369.49	1477.75	6374.73	650.503					487.219	685.707
1941	salicylate	Xenobiotics	Drug	1515	LC/MS Neg	501	2226	137.1	338	69-72-7;	C00805	HMDB01895
1942	salicyluric glucuronide*	Xenobiotics	Drug	33384	LC/MS Neg	100001332	1463	370.1															3449.04	4037.11	3228.44	3984.28			3964.57	3079.19	3657.28		3970.23				2940.86		4078.57	4127.56	3344.33	2632.04
2340	S-allylcysteine	Xenobiotics	Food component/Plant	43239	LC/MS Pos	100004509	1644.7	162	98280	21593-77-1;			200300	105982	72071.2	44711.8	26523.3	112661	13947				26214.3	55502.3	36872.6	25035.6	34463.9		65038.4	37874.8	25816.9	40041.2	47678.3	13217.3			20696.6	18245.8	96706.6	54181.3	48493.7		35883.5	130266	79813.4	36945.2	38492.5	24761.7	94305.5
2	sarcosine (N-Methylglycine)	Amino acid	Glycine, serine and threonine metabolism	1516	GC/MS	1023	1182.9	116	10887311726	107-97-1;	C00213	HMDB00271	537281	212478	287684	263844	392089	314986	333386	277378	286980	391659	385542	210801	365489	348064	184722	355459	375409	517365	378778	378050	293438	302336	425609	285152	306629	262662	322821	731832	348635	440985	320774	354888	336771	332957	533620	797419	440335
1036	sebacate (decanedioate)	Lipid	Fatty acid, dicarboxylate	32398	LC/MS Neg	100001211	1778	201.2	5192	111-20-6;	C08277	HMDB00792	2393.58	3507.89	3999.68	17401.3	2542.78	3330.41	3504.05	20454.8	29551.5	4180.45	1466.16	2597.14	13154.7	30022.6	5072.8	14579.4	2151.65	9182.75	84637.5			1446.97	5895.16	5463.44		2643.33		4180.45	1714.46	2563.09		3812.78	11391.3	13040.5	2624.15
8	serine	Amino acid	Glycine, serine and threonine metabolism	32315	GC/MS	503	1656.3	320.2	59516857581	56-45-1;	C00065	HMDB00187	2.44557e+06	2.1464e+06	1315284	2.87398e+06	2.42025e+06	3.18008e+06	2771657	519283	1072682	3.25084e+06	3.03413e+06	7211966	3583900	3.14741e+06	1827933	2744389	5728721	2.55962e+06	2.13247e+06	6.26249e+06	1912505	3.82031e+06	2974499	2.05354e+06	2.08961e+06	4.17149e+06	2.84597e+06	2.67007e+06	3.91634e+06	4818768	1.91967e+06	2.50828e+06	2.47486e+06	2.26145e+06	5899175	2.11432e+06	3.50239e+06
259	S-methylcysteine	Amino acid	Cysteine, methionine, SAM, taurine metabolism	39592	LC/MS Pos	100002749	869.1	136	705817424417	1187-84-4;		HMDB02108	369753	146954	117710	95028	143797	169610	167405	99385.9	73293.3	93984.1	200589	346079	256546	217729	428001	307613	181056	180852	145232	181070	123265	121682	108732	116150	81277	112677	175500	168905	154329	174962	280346	483371	381316	271940	539643	316881	226108
764	sorbitol	Carbohydrate	Fructose, mannose, galactose, starch, and sucrose metabolism	15053	GC/MS	506	1843	319.1	107428	6706-59-8;	C00794	HMDB00247			89071.4		141155	84184.8	81793.4		56460.4		80240.1	89769.3	179600	89362.6	80756.9			84037.8	85938.1	59141.1	79300.4	190108	201719	77292.1		80629.8	102262	245710	74938.3	119559	86023.9	105628	76953.3	59065.1	84184.8	101065	69331.4
1410	squalene	Lipid	Sterol/Steroid	1518	GC/MS	508	2205	69	638072	111-02-4;	C00751	HMDB00256	144485	192293	142255	85464.4	110592	148046	103839	88533.2	69965.1		74820.6	193334	318357	200120		61832.9	133605	63250.8	183070	101766	61906.3	166984		65942.6	97628.4	88506.4	65958.1	104059	114205	77093.8	354486	122098	203417	129919		210747	191471
2265	stachydrine	Xenobiotics	Food component/Plant	34384	LC/MS Pos	100001296	860	144.1	115244	4136-37-2;	C10172	HMDB04827	4.55068e+06	462163	500229	499076	6.56262e+06	318322	464674	478415	339392	442393	384689	758926	815546	624820	527850	910557	2.90245e+06	3427992	3.3512e+06	3.26101e+06	780950	461793	511069	479294	1243974	712370	184610	190525	201138	172851	179381	589915	626694	562755	598718	258072	749916
937	stearate (18:0)	Lipid	Long chain fatty acid	1358	LC/MS Neg	439	5886	283.4	5281	57-11-4;	C01530	HMDB00827	7.8089e+06	12107065	20055856	28524962	9438366	14041172	11424387	26477916	32295746	12985892	6641762	13167034	22666804	21379162	18327554	11753016	6.63322e+06	20378410	30352254	14399753	14833398	13607526	25950046	19627568	9373110	11326637	12977457	25472444	15256611	12122664	7170371	10186268	32245212	30123076	15513523	7.30925e+06	11821783
982	stearate, methyl ester	Lipid	Fatty acid, methyl ester	6097	GC/MS	937	1946.4	73.9	8201	112-61-8;			2.3324e+06	19451052	14838878	2.5223e+06	12090124	1.92449e+06	2.08851e+06	7.62832e+06	6583619	9197739	3.33487e+06	2385861	7.8954e+06	4427310	9419358	6174081	3.00503e+06	10194724	4.71405e+06	2799771	14186141	2.33947e+06	2.44751e+06	12807879	12618886	2782256	12106600	2.50516e+06	7055876	2.74994e+06	11965841	12340900	3507136	3.00613e+06	2.11484e+06	13617178	3.83225e+06
946	stearidonate (18:4n3)	Lipid	Long chain fatty acid	33969	LC/MS Neg	100001229	5381	275.3	5312508	111174-40-4 ;	C16300	HMDB06547	25251.9	36847	120671	114922	18013.4	12017.3	16774.7	95474.1	93972.8	11096.8	14078.6	33123.4	176193	134649	69538.1	32666.8	22836.9	223232	232299	27632.8	51578.8	23097.9	106561	67330.7	23187.4	26237	51251.6	132089	29908.4	23069.2	19137.9	12683.2	134440	57226.6	27254.9	16240.5	17041.1
1394	stearoyl sphingomyelin	Lipid	Sphingolipid	19503	GC/MS	1538	2645	311.3	6453725	85187-10-6;85187-10-6_x000D_ ;	C00550	HMDB01348	1.62374e+06	2435545	2.70561e+06	2255125	2.03991e+06	3.42795e+06	2.21489e+06	2.03514e+06	3.21429e+06	2737807	3335274	3.46136e+06	3.64668e+06	3.48041e+06	2543639	3.25182e+06	2882995	3.51416e+06	3.36946e+06	4768759	3.20647e+06	2.84018e+06	4.12463e+06	3.21581e+06	4200259	4355098	3977332	4230979	4.01609e+06	3.59587e+06	3.04773e+06	2.85684e+06	3.04956e+06	3.02697e+06	2.73983e+06	2.80898e+06	2.48582e+06
1176	stearoylcarnitine	Lipid	Carnitine metabolism	34409	LC/MS Pos	100001391	5300	428.4		18822-91-8;		HMDB00848	70789.5	84167.8	106536	138140	50708.1	58989.3	74703.4	209362	118819	104014	59600.5	69012.3	96633.3	79340.8	89300.3	54763.5	57896.3	133107	141890	65986.9	65230.3	43738.8	194299	125994		80473.3	78156.2	232915	156042	77440.7	74931.7	103286	214557	200876	81754.3	51911.3	71411.8
887	succinate	Energy	Krebs cycle	1437	LC/MS Neg	252	618	117.1	1110	110-15-6;	C00042	HMDB00254	13444.8	13103.4	30754.8	16026.1	14513.5	11830	13620.2	19557.1	15053.2	12256	16370.6	16028.2	38906.7	14085.7	15911.8	14320.3	14947.1	44549.9	17168.5	13086.7	13551.6	14887.8	62861.2	15531.6	12961.5	11661.2	13275.5	76322.7	12300.7	12355.9	15112.5	15502	21643.3	15318.1	12922.4	15196.3	17054.5
888	succinylcarnitine	Energy	Krebs cycle	37058	LC/MS Pos	100001948	1401	262.1					15401.6	31377.7	37342.7	40098.7	35084.3	28309.2	29322.1	40494.7	29268.8	21591.4	15896.9	28785.1	40751.1	39781	18416.6	33851.6	49291.5	26891.1	23805.7	13903.3	14333.1	35915.6	45847.7	34611	31479.1	24365.9	35440.1	31558.2	34165.5		10764.1	26047.1	27372.8	17949.5	29725.4	29277.1	15047
768	sucrose	Carbohydrate	Fructose, mannose, galactose, starch, and sucrose metabolism	1519	LC/MS Neg	935	875	341.2	5988	57-50-1;	C00089	HMDB00258								9141.48	5369.96	5011.07		11950.9	21267.5	14214.7		7640.07	3011.87			3735.84	7640.07							17774.1	8117.35				5190.55	6824.18
2127	tartarate	Xenobiotics	Food component/Plant	15336	GC/MS	100000295	1626.1	292.1	875	87-69-4;6106-24-7;	C00898	HMDB00956	35878.7		8105.28						15764.7	20451.3	12695.5	13516.3	22760.5			11905	23248.1	25630.4	22911.7		15421.4	13204.8	13809.4	13117.6	8480.36	8595.61	15059.1	23530.4	27528.3	48106.1	87496.2	70748	53836.1	22165.1	21415	122091	15403.6
1187	taurochenodeoxycholate	Lipid	Bile acid metabolism	18494	LC/MS Neg	1629	5218	498.3	387316	6009-98-9;	C05465	HMDB00951	60261.4	91230	45971.2	43068.5	77568.6	28017.6	49663.9	128775	71243.5	46809.5		39407.6	70857.8	22253.6	22189.5	11345	20416.3	34373.9	41422.4	22762.1	22391.8	17854.7	30861.8	11193.5		15663	19931.8	114946	31379.1	43068.5	66231.5	119015	250898	59733.6	140280	36626.5	64509
1184	taurocholate	Lipid	Bile acid metabolism	18497	LC/MS Neg	1648	5122	514.3		145-42-6;	C05122	HMDB00036	11344.3	45496	13314.1	8588.83	37071.9	9678.71	40820.6	38875.7	20666.7	22729.9	4120.23	15279.8	21534.4	15585.4	8727.15	5802.33	7573.18	25132.9	15421.2	7828.73	7421.47	6517.74	11241.7		6901.57		11598.5	30890.6	15353.9	13311.7	11756.8	46945.3	65890.2	22147.2	47648.1	17250	18285.4
1215	taurocholenate sulfate*	Lipid	Bile acid metabolism	32807	LC/MS Neg	100001990	4762	279.8					5698.43	18610.1	47783	54155.4	8751.61	17793.9	16798.7	59870.1	75797.4	8280.35	10670.6	9902.73	21697	20058.8	10380.8	16499.2	11705.4	34657.9	44029.8	8509.45	2456.16	3380.27	11461.3	16893.7	4733.27	7125.53	14853.4	33632.9	25245.1	7705.21	13590	28673.8	77004.8	77585.3	17699	16307.2	25875.8
1192	taurodeoxycholate	Lipid	Bile acid metabolism	12261	LC/MS Neg	1668	5243	498.3	2733768	207737-97-1;	C05463	HMDB00896	75993.9	117770	38105.7	40811.7	97695.8	29154.5	60936.4	69697.9	48276.6	65106.3		45494	51170.8	18086.9	24635.5	21569.7	24022.4	20970	24974.4	17914.5	24711.2		28657			12228.9		20514.9	17096.4	16432.6	74915.6	163327	236947	57594.5	262073	33851.9	72139.2
1199	taurolithocholate 3-sulfate	Lipid	Bile acid metabolism	36850	LC/MS Neg	100001658	5002	280.8	440071	64936-83-0;	C03642	HMDB02580	20524.2	42968.2	54812.9	37950.5	29526.9	23542.5	60566.3	80268.4	68157.5	34895.3	14487.5	5763.72	4980.55		5918.09	40756.9	7446.21	23003.6	23168.4	13426.2	16665.8	8968.57	14866		9284.62	36353	20359.4	36557.6	33572.3	21109.7	21154.6	60166.3	97234.8	70144.9	56231.8	22178.1
1217	tauroursodeoxycholate	Lipid	Bile acid metabolism	39378	LC/MS Neg	100002912	5002.6	498.4		14605-22-2;		HMDB00874	6046.67	14403.7	5572.92	12496	16223	11601.6	5355.23	10008.3	5498.8	5580.34			4323.91	2053.2	5323.78			7675.27	8490.48						4578.75	6674.72				6600.25	4847.11	7798.91	12290.1	5143.42	11585.4		5493.09
1940	Tetracycline*	Xenobiotics	Drug	21272	LC/MS Pos	100000690	2823	445		60-54-8;	C06570
1040	tetradecanedioate	Lipid	Fatty acid, dicarboxylate	35669	LC/MS Neg	100001613	3970	257.2	13185	821-38-5;		HMDB00872	9017.99	9905.42	36965.4	100393	7092.27	5967.38	13062.1	138922	125990	8145.72	4844.52	5311.25	61372.1	53027.7	10732.9	14641.9	4201.83	47128.5	266996	6432.83	9353.45	7073	48018.7	44648.4	8386.99	11550.8	7002.92	19017.7	15658.1	8083.09	8874.58	10451.8	96112.5	133029	14275.7	9322.74	11563.8
2359	theobromine	Xenobiotics	Xanthine metabolism	18392	LC/MS Pos	100000445	2136	181.1	5429	83-67-0;	C07480	HMDB02825	1.46749e+06	574486	642360	450254	2.21942e+06	115738	460875	417506	290394	714910	711252	3.17909e+06	3.21175e+06	2693682	1.96742e+06	860451	838893	598345	671556	719471	3253257	632028	709811	670847	510388	716351	1.49366e+06	1.58502e+06	1.34726e+06	1.59462e+06	1.05816e+06	741176	554020	562471	374310	1.05628e+06	591768
2360	theophylline	Xenobiotics	Xanthine metabolism	18394	LC/MS Neg	100000437	2361	179.1	2153	58-55-9;	C07130	HMDB01889	5418.92	31277.3	24712.3	20741.8	23286		6294.1	2857.03		45850.4		18333.7	18042.9	20120.9	19881.5	28069.2	22136.4	19045.6	15340.4	26379.8	51025.3	22704.9	18344.1	21308.4	15602.3	29764.4	29996.2	29655.7	34414.2	42296.9	20727.1	17869.5	17456.2	16735.5	10125	20512.3	19729.4
841	threitol	Carbohydrate	Nucleotide sugars, pentose metabolism	35854	GC/MS	100001419	1513	217.1	169019	2418-52-2;	C16884	HMDB04136	190260	215437	175022	180543	261660	204119	179472	128553	176515	227284	187071	409415	480002	265923	140333	213817	275496	350001	344708	320122	211297	291512	302215	231381	176053	497770	239677	314711	273022	352655	170629	171932	202821	217956	245903	153623	138301
1642	threonate	Cofactors and vitamins	Ascorbate and aldarate metabolism	27738	GC/MS	100001022	1560.7	292.1	151152	70753-61-6;	C01620	HMDB00943	2.18434e+06	1.28944e+06	826775	1.59447e+06	1.20194e+06	1647468	1.73892e+06	625215	850976	890507	1.15723e+06	1.74013e+06	1.48764e+06	1.74618e+06	623811	1.26767e+06	1.69948e+06	1.86882e+06	1.66079e+06	1689138	1.51784e+06	1663581	2453255	2.04321e+06	1.38866e+06	2.23062e+06	1.59967e+06	2.15982e+06	2.63934e+06	1.68051e+06	1.18888e+06	1.33035e+06	1.88338e+06	1.41535e+06	1.18481e+06	1.31096e+06	1.19497e+06
17	threonine	Amino acid	Glycine, serine and threonine metabolism	1284	LC/MS Pos	564	713	120.1	69710196288	72-19-5;	C00188	HMDB00167	229695	308852	249847	179710	335416	269536	250657		130097	220598	331563	391825	192910	226177	237076	244305	390004	221609	251230	273734	265550	261652	239110	192576	253090	213942	232660	246604	207878	217433	392369	324427	191681	175586	233983	376890	428966
227	tigloylglycine	Amino acid	Valine, leucine and isoleucine metabolism	1598	LC/MS Pos	1161	2523	158.1	6441567	35842-45-6;		HMDB00959			42386.5					35490.6	20542.6	28318.1		24895.8	33752.9	26521.3	27271.7		14002.3	29314.6	28794				26850.2	28318.1				31942.6
304	trans-4-hydroxyproline	Amino acid	Urea cycle; arginine-, proline-, metabolism	32306	LC/MS Pos	1001	705	132.1	58106971053	51-35-4;	C01157	HMDB00725	38137.4	44269.5	34723	32832.2	58290.2	44121.3	29429.7	20572.4	24598.3	59989.3	38123.2	81727.7	58917.7	47441.3	54949	32514.1	48085.3	29559.2	29239.2	37887.1	37867.9	68857	47933.3	47329.5	61208.4	47107.2	63143	42963.9	46844.8	39642.4	33962.4	34926.5	25486.3	24046	28417.6	38153.6	38107.1
2242	traumatic acid	Xenobiotics	Food component/Plant	42964	LC/MS Neg	100004226	2877	227.2	5283028	6402-36-4;		HMDB00933																																				2947.42
1693	trigonelline (N'-methylnicotinate)	Cofactors and vitamins	Nicotinate and nicotinamide metabolism	32401	LC/MS Pos	100001092	757	138.1	5570	6138-41-6 ;	C01004	HMDB00875	68044.1	66409.5	56075.3	74015.5	44282.4	62469.1	63986.8	62252.8	78803.3	54760		101270	85397.9	156842	90970.6	34676	45221.2	27021.4	40471.5	39117.8	239818	77511.9	93745.1	85317.7	134548	155182	160881	160209	192902	224816	24058.7	36525	35928.3	47426.3	43964.4	37825.5	39269.5
173	tryptophan	Amino acid	Tryptophan metabolism	54	LC/MS Pos	565	2445	205.1	69235166305	73-22-3;	C00078	HMDB00929	18322354	17881816	20153026	16972048	26707128	16439533	21865294	15183308	14209668	16957208	21985038	24437320	13381879	15157343	18573868	19783726	22520964	14088569	14382324	20451898	16421665	19728514	17245530	21211736	20430092	17306334	16236432	18897834	21614346	16901496	27368170	21905434	14378170	16403360	16523367	26747382	20663990
179	tryptophan betaine	Amino acid	Tryptophan metabolism	37097	LC/MS Pos	100001743	2464	247.1	442106	20671-76-5;	C09213		208773	173088	212726	201634	192197	130672	133029	143544	154849	128600	414214	359047	355632	314333	380928	311537	229201	230535	261005	295082	274434	201467	222240	219687	233879	172124	164565	191101	177636	177541	159452	215924	238081	238282	250009	162818	349583
114	tyrosine	Amino acid	Phenylalanine & tyrosine metabolism	1299	LC/MS Pos	815	1516	182.1	60576942100	60-18-4;	C00082	HMDB00158	8066920	9507499	12045671	9095409	12341543	7.20312e+06	9416817	10815364	9091389	14445712	9847669	12009400	12263801	9101015	9523803	7885315	9822124	9800236	8.36498e+06	10240276	8.04273e+06	9372978	10681152	8489207	9872408	9311708	7.9629e+06	10242920	8939715	9023707	10995024	9451631	11581099	9186530	10452018	11746453	10578449
1043	undecanedioate	Lipid	Fatty acid, dicarboxylate	35671	LC/MS Neg	100001617	2376	215.1	15816	1852-04-6;		HMDB00888	1745.48		2571.2	3155.76		1972.48		4554.88	5171.12	2452.8		2421.35	3626.62	3511.62				5175.58	8598.31	2427.65					1680.15			3194.62	2123.09			2603.62	5312.75	4577.4
1619	uracil	Nucleotide	Pyrimidine metabolism, uracil containing	605	GC/MS	825	1370.4	241	1174	66-22-8;	C00106	HMDB00300	24549.5	22799.9	34025.9	23890	22761.3	23791.1	31028.2	35993.8	27558.8		10525.1		13703	15195.1	29383.4		16238.7	18643.1	21066.9	23093.3	23726.7		23561.8	21040.4	23791	20744.9	23093.3	36272.2	54620.8	23585.7	22994.8	12717.2	21512	21371.7	25115.6	19362.1	19064.8
1587	urate	Nucleotide	Purine metabolism, urate metabolism	1604	LC/MS Neg	1134	769	167.1		69-93-2;120K5305;	C00366	HMDB00289	721487	741483	846395	851377	853569	750465	762224	804146	832576	834578	720352	716886	752792	786900	773253	749206	726559	818865	835798	768940	676119	673825	698040	759974	658086	663584	709580	828466	782219	685933	728761	840520	941570	909093	918044	798875	733116
297	urea	Amino acid	Urea cycle; arginine-, proline-, metabolism	1670	GC/MS	533	1223.9	171	117616150869	57-13-6;	C00086	HMDB00294	82454720	99034120	80056456	126156320	123660984	91819144	160147552	51060996	102888016	173234992	132132656	85134464	142757920	144426384	26377742	91452792	72301168	103687304	121213520	128496544	102054160	103362416	113310816	103212904	115601200	96303320	103814200	112638176	139185328	127310856	74472576	86921032	114850504	133883232	117969000	77666008	68602584
1621	uridine	Nucleotide	Pyrimidine metabolism, uracil containing	606	LC/MS Neg	535	1430	243.1	6029	58-96-8;	C00299	HMDB00296	166698	155386	181848	227901	140110	207744	277209	307670	334081	201425	180662	106973	110156	153094	157333	161436	180611	183272	232199	193525	201807	188330	225198	206532	180607	163307	181903	206232	223218	179992	147988	183444	150002	203816	151081	180564	172210
1668	urobilinogen	Cofactors and vitamins	Hemoglobin and porphyrin metabolism	32426	LC/MS Neg	100001226	4181	591.3	26818	14684-37-8 ;	C05790	HMDB04157		5947.18	8667.27	5864.89				25911	11800									4331.64													5661.77	7399.74	32806	15689.9	6908.06	7379.23	4009.66
912	valerate	Lipid	Short chain fatty acid	33443	LC/MS Neg	1136	1774	101.2	7991	109-52-4;	C00803	HMDB00892	3051.73	2884.24	4065.17		9548.82		6131.86			5246.27			8224.27	8025.96	3909.59		5005.56	4887.41											5005.56				5273.71
228	valine	Amino acid	Valine, leucine and isoleucine metabolism	1649	LC/MS Pos	566	1040	118.1	69710186287	72-18-4;	C00183	HMDB00883	18754214	22979382	19802430	20304272	24309338	19028480	22636300	25002400	25423252	23685806	30531554	28628288	29006096	24199498	29411128	21290100	27135168	19502058	25184726	21122752	23621568	24289684	22882912	21373774	22912540	19793190	28351234	25587846	26017970	24864358	23180738	26959536	28858592	28351060	27800862	21370290	24263734
1519	xanthine	Nucleotide	Purine metabolism, (hypo)xanthine/inosine containing	3147	GC/MS	1004	1889.9	353	1188	69-89-6;	C00385	HMDB00292		60152.2	46124.9	146687	52133.4	37239.6	74749.5	14304.2	55256.9	53902.2	57946.8	34198.9	113579	109092	28407.6	55254	49861.6	161325	177895	73077.6	28993.2	32371.2	152299	76161.4	42852.8	57340.7	33806.2	129911	75299.2	80840.3	33106.2	18182.4	85785.8	93121	53173.1	36827.5	27507.3
857	xylitol	Carbohydrate	Nucleotide sugars, pentose metabolism	4966	GC/MS	543	1677.6	307.2	6912	87-99-0;	C00379	HMDB02917	33592.4	49487.3	37336	52449.6			36075.7		36449.4		55892.7	27455.7	67501.9	40956		36506.8	28308.4	27017.2	83263.8	85275.5	45175.8	34828.7	68277.4	43792.5	34956.1	37124.4	35168.7	64609.3	49390.1	37547.6	43305.1	29630.3	29415.5	36378.2	33577	36922.3	34751.3
862	xylonate	Carbohydrate	Nucleotide sugars, pentose metabolism	35638	GC/MS	100001627	1722	292	6602431	73686-31-7;	C05411		81315.7	192635	143168	173937	176936	91402.4	96371	107454	133854	145704	112997	132679	207039	170749	89687.3	93676.2	214846	234772	170597	111056	125432	120875	123895	191413	106253	111254	145723	171452	207081	117021	172031	221125	194395	131300	122687	189521	83736.9
861	xylose	Carbohydrate	Nucleotide sugars, pentose metabolism	15835	GC/MS	826	1723.9	204	95259	609-06-3;	C00181	HMDB00098	55064.5		60222.7	158801	157600	164730	111632		126974		45850.7		96882		85125.2	64659.1	247377	144117	92567.8	147093	181775	165749	90155.7		116482	123667	125987	108040		152811			94927.6	81208.8	194706		81445.8
[truncated: 153 more columns]

## Sheet: ScaledImpData
												SAMPLE NAME	APST-00300-GC-01	APST-00301-GC-01	APST-00302-GC-01	APST-00303-GC-01	APST-00304-GC-01	APST-00305-GC-01	APST-00306-GC-01	APST-00307-GC-01	APST-00308-GC-01	APST-00309-GC-01	APST-00310-GC-01	APST-00311-GC-01	APST-00312-GC-01	APST-00313-GC-01	APST-00314-GC-01	APST-00315-GC-01	APST-00316-GC-01	APST-00317-GC-01	APST-00318-GC-01	APST-00319-GC-01	APST-00320-GC-01	APST-00321-GC-01	APST-00322-GC-01	APST-00323-GC-01	APST-00324-GC-01	APST-00325-GC-01	APST-00326-GC-01	APST-00327-GC-01	APST-00328-GC-01	APST-00329-GC-01	APST-00330-GC-01	APST-00331-GC-01	APST-00332-GC-01	APST-00333-GC-01	APST-00334-GC-01	APST-00335-GC-01	APST-00336-GC-01
												CLIENT IDENTIFIER	1A	1B	1C	1D	1E	1F	1G	1H	1I	1J	22A	22B	22C	22D	22E	22F	22G	22H	22I	22J	19A	19B	19C	19D	19E	19F	19G	19H	19I	19J	15A	15B	15C	15D	15E	15F	15G
												SAMPLE ID	1642116	1642135	1642127	1642124	1642141	1642140	1642132	1642122	1642117	1642126	1642139	1642119	1642125	1642134	1642138	1642133	1642123	1642130	1642131	1642118	1642209	1642217	1642218	1642215	1642212	1642233	1642223	1642232	1642211	1642220	1642210	1642226	1642228	1642216	1642219	1642225	1642231
												PARENT SAMPLE ID	1639615	1639616	1639617	1639618	1639619	1639620	1639621	1639622	1639623	1639624	1639625	1639626	1639627	1639628	1639629	1639630	1639631	1639632	1639633	1639634	1639635	1639636	1639637	1639638	1639639	1639640	1639641	1639642	1639643	1639644	1639645	1639646	1639647	1639648	1639649	1639650	1639651
												LC COLUMN	2	1	1	2	2	1	2	2	1	2	2	1	1	2	1	1	1	2	1	2	2	2	1	2	1	1	2	2	2	1	1	1	1	1	2	2	1
												RUN DAY	1	1	1	1	1	1	1	1	1	1	1	1	1	1	1	1	1	1	1	1	2	2	2	2	2	2	2	2	2	2	2	2	2	2	2	2	2
												SUBJECT ID	1	1	1	1	1	1	1	1	1	1	22	22	22	22	22	22	22	22	22	22	19	19	19	19	19	19	19	19	19	19	15	15	15	15	15	15	15
												AGE	28	28	28	28	28	28	28	28	28	28	46	46	46	46	46	46	46	46	46	46	49	49	49	49	49	49	49	49	49	49	27	27	27	27	27	27	27
												GENDER	Male	Male	Male	Male	Male	Male	Male	Male	Male	Male	Male	Male	Male	Male	Male	Male	Male	Male	Male	Male	Male	Male	Male	Male	Male	Male	Male	Male	Male	Male	Male	Male	Male	Male	Male	Male	Male
												RACE	White	White	White	White	White	White	White	White	White	White	White	White	White	White	White	White	White	White	White	White	White	White	White	White	White	White	White	White	White	White	White	White	White	White	White	White	White
												GROUP NUMBER	B	B	B	B	B	A	A	A	A	A	A	A	A	A	A	B	B	B	B	B	B	B	B	B	B	A	A	A	A	A	A	A	A	A	A	B	B
												GROUP DESCRIPTION	Control, Pre-supplement	Control, Pre-exercise	Control, Post-exercise	Control, 1.5 hr Post-exercise	Control, 24 hr Post-exercise	Pistachio, Pre-supplement	Pistachio, Pre-exercise	Pistachio, Post-exercise	Pistachio, 1.5 hr Post-exercise	Pistachio, 24 hr Post-exercise	Pistachio, Pre-supplement	Pistachio, Pre-exercise	Pistachio, Post-exercise	Pistachio, 1.5 hr Post-exercise	Pistachio, 24 hr Post-exercise	Control, Pre-supplement	Control, Pre-exercise	Control, Post-exercise	Control, 1.5 hr Post-exercise	Control, 24 hr Post-exercise	Control, Pre-supplement	Control, Pre-exercise	Control, Post-exercise	Control, 1.5 hr Post-exercise	Control, 24 hr Post-exercise	Pistachio, Pre-supplement	Pistachio, Pre-exercise	Pistachio, Post-exercise	Pistachio, 1.5 hr Post-exercise	Pistachio, 24 hr Post-exercise	Pistachio, Pre-supplement	Pistachio, Pre-exercise	Pistachio, Post-exercise	Pistachio, 1.5 hr Post-exercise	Pistachio, 24 hr Post-exercise	Control, Pre-supplement	Control, Pre-exercise
												CROSSOVER ORDER	B FIRST	B FIRST	B FIRST	B FIRST	B FIRST	B FIRST	B FIRST	B FIRST	B FIRST	B FIRST	A FIRST	A FIRST	A FIRST	A FIRST	A FIRST	A FIRST	A FIRST	A FIRST	A FIRST	A FIRST	B FIRST	B FIRST	B FIRST	B FIRST	B FIRST	B FIRST	B FIRST	B FIRST	B FIRST	B FIRST	A FIRST	A FIRST	A FIRST	A FIRST	A FIRST	A FIRST	A FIRST
PATHWAY SORTORDER	BIOCHEMICAL	SUPER PATHWAY	SUB PATHWAY	COMP ID	PLATFORM	CHEMICAL ID	RI	MASS	PUBCHEM	CAS	KEGG	Group HMDB	CTRL_BL	Ctrl_PreE	Ctrl_PostE0	Ctrl_PostE1_5	Ctrl_PostE24	P_BL	P_PreE	P_PostE0	P_PostE1_5	P_PostE24	P_BL	P_PreE	P_PostE0	P_PostE1_5	P_PostE24	CTRL_BL	Ctrl_PreE	Ctrl_PostE0	Ctrl_PostE1_5	Ctrl_PostE24	CTRL_BL	Ctrl_PreE	Ctrl_PostE0	Ctrl_PostE1_5	Ctrl_PostE24	P_BL	P_PreE	P_PostE0	P_PostE1_5	P_PostE24	P_BL	P_PreE	P_PostE0	P_PostE1_5	P_PostE24	CTRL_BL	Ctrl_PreE
2158	(15:0)-anacardic acid	Xenobiotics	Food component/Plant	40719	LC/MS Neg	100003600	5902	347.3	167551	16611-84-0;	C10759		1	1	1	1	1	1	1	1	1	1	1	1	1	1	1	1	1	1	1	1	1	1	1	1	1	1	1	1	1	1	1	1	1	1	1	1	1
2168	(15:2)-anacardic acid	Xenobiotics	Food component/Plant	41397	LC/MS Neg	100003472	5567	343.3	11824131	11034-77-8;			1	1	1	1	1	1	1	1	1	1	1	1	1	1	1	1	1	1	1	1	1	1	1	1	1	1	1	1	1	1	1	1	1	1	1	1	1
1044	1,11-undecanedicarboxylate	Lipid	Fatty acid, dicarboxylate	43027	LC/MS Neg	100004262	3578	243.2	10458	505-52-2;		HMDB02327	0.9954	1.5616	1.0344	1.7044	0.6713	0.6547	0.2721	2.8215	2.2304	0.5194	0.5733	1	0.9716	2.1717	0.489	0.6343	0.6758	1.291	4.8006	1.0246	0.9919	0.3768	1.0081	1.0831	0.2721	0.2721	0.2721	0.2721	0.7464	0.2721	0.2721	0.2721	1.6417	1.3557	0.2721	0.2721	0.5785
1267	1,2-propanediol	Lipid	Ketone bodies	38002	GC/MS	100001176	1041	117		57-55-6;	C00583	HMDB01881	0.7357	0.5679	0.4454	0.9966	1.4415	0.9297	1.4548	0.8299	0.9596	1.3121	1.1559	1.0034	2.2665	1.5057	0.5899	1.3867	0.8798	0.9576	1.628	1.3674	0.4144	3.2859	2.3553	1.2028	0.8009	1.2335	0.8003	0.6692	0.7273	1.582	1.8397	0.9739	1.0261	0.8452	2.2372	1.7119	0.849
2365	1,3,7-trimethylurate	Xenobiotics	Xanthine metabolism	34404	LC/MS Neg	100001397	1988	209.1	79437	5415-44-1;	C16361	HMDB02123	0.2547	0.9543	0.7423	0.2547	0.7032	0.2547	0.2547	0.2547	0.2547	2.4655	0.2547	1.7991	1.3162	1.1071	1.2272	1.2137	0.9016	0.895	0.4851	1	3.3601	1.1568	1.1346	0.6954	1.1511	2.0622	2.0186	2.2274	1.2207	3.538	0.4463	0.6224	0.5127	0.3569	0.2547	0.5177	0.4195
2362	1,3-dimethylurate	Xenobiotics	Xanthine metabolism	32391	LC/MS Neg	100001106	1681	195.1	70346	944-73-0 ;		HMDB01857	0.3257	1.5041	1.3389	0.7777	0.7717	0.3257	0.3257	0.3257	0.3257	1.758	0.3257	0.9487	0.3257	0.3257	0.9355	1.1848	1.0513	1.0838	0.6071	0.6629	0.9728	1.0272	1.3643	0.8595	0.8621	2.0898	2.0202	1.8851	1.382	2.9015	0.4973	0.6503	0.6969	0.3257	0.3257	0.4911	1.1587
1378	1,3-dipalmitoylglycerol	Lipid	Diacylglycerol	35728	GC/MS	1730	2637	371.3	68149	26657-95-4_x000D_ ;			0.4363	1.9865	0.3773	0.3491	0.8904	1.1383	3.1062	1.3308	0.9234	1.7526	1.5322	2.1879	0.8167	0.9904	0.2822	1.1833	1.0096	1.7714	0.9361	0.8276	0.6073	0.9382	1.4825	0.599	0.8479	1.4636	0.9201	1.2249	0.9542	1.013	1.1075	0.6709	0.7399	0.8891	1.094	1.1684	1.0918
802	1,5-anhydroglucitol (1,5-AG)	Carbohydrate	Glycolysis, gluconeogenesis, pyruvate metabolism	20675	GC/MS	100000580	1788.7	217.1		154-58-5;	C07326	HMDB02712	0.8563	1.1216	0.7718	1.0906	1.0384	0.8815	1.0198	0.5972	0.7946	1.0998	0.9548	1.0025	1.0159	0.9202	0.6179	0.9559	0.9975	1.0225	1.0571	1.1606	0.6128	0.7318	0.8452	0.7442	0.6868	0.7489	0.8101	0.8671	0.8707	0.8317	1.296	1.1293	1.2115	1.2726	1.3148	1.3067	1.3166
811	1,6-anhydroglucose	Carbohydrate	Glycolysis, gluconeogenesis, pyruvate metabolism	21049	GC/MS	100000939	1679.5	204.1	11412545	498-07-7;		HMDB00640	0.7282	0.8078	0.2386	0.2386	0.2562	0.7751	1.1713	0.4294	0.7311	1.2027	0.5757	2.709	5.0338	3.7474	0.918	0.6777	1.3073	1.0977	1.082	3.5271	3.3302	0.9672	1	0.8539	3.7951	2.1628	1.0143	1.2284	0.9963	0.9113	0.2386	0.3809	0.4176	0.3505	8.1362	0.2386	0.2386
2363	1,7-dimethylurate	Xenobiotics	Xanthine metabolism	34400	LC/MS Neg	100001399	1607	195.1	91611	33868-03-0;	C16356	HMDB11103	0.2694	0.8635	0.9946	0.6092	0.2694	0.2694	0.2694	0.2694	0.2694	1.0988	0.2694	1.1571	1.2518	0.8451	1.145	1.3658	1.2644	0.9815	0.7867	1	1.3577	0.5239	1.2364	0.9836	0.6298	0.8388	0.7633	1.8908	1.3214	1.1872	1.0089	1.1152	1.3277	0.9375	0.3169	1.0136	0.9911
936	10-heptadecenoate (17:1n7)	Lipid	Long chain fatty acid	33971	LC/MS Neg	100001278	5558	267.3	5312435	29743-97-3;			0.3347	0.6803	5.3629	3.509	0.3748	0.4969	0.593	5.1845	4.3462	0.9014	0.417	0.5311	4.5982	1.7787	1.7035	0.6941	0.4108	4.2589	5.1499	1.0986	1.0047	0.8246	3.2402	1.7632	0.5692	0.9927	0.7462	3.2216	0.9953	0.6562	0.3733	0.459	6.9316	1.9951	0.9767	0.3117	1.3423
948	10-nonadecenoate (19:1n9)	Lipid	Long chain fatty acid	33972	LC/MS Neg	100001277	5775	295.4	5312513	73033-09-7;			0.3581	0.6443	2.6893	3.7376	0.2873	0.5955	0.6839	4.4888	4.6695	0.8176	0.2901	0.5218	3.1837	1.8768	1.5942	0.7684	0.3477	3.1095	4.4549	1.1824	1.1024	0.8947	2.9242	1.8839	0.5059	0.9024	0.682	2.6795	1.1635	0.7179	0.1834	0.4167	5.1679	3.2064	1.0976	0.2541	0.884
921	10-undecenoate (11:1n1)	Lipid	Medium chain fatty acid	32497	LC/MS Neg	100001197	5086	183.3		1333-28-4;			0.5212	0.3046	2.3036	1.9053	0.3398	0.5562	0.7527	3.4493	2.0525	0.7127	1.0161	0.6791	2.2874	1.5954	1.2283	0.7516	0.8417	2.7913	1.8787	0.9839	0.8783	0.461	2.1732	1.1495	0.6136	0.676	0.4769	2.1787	1.3392	0.6224	0.8795	0.9729	2.8995	1.6699	1.0271	1.1243	0.9504
1025	12,13-DiHOME	Lipid	Fatty acid, dihydroxy	38395	LC/MS Neg	62	5137	313.4	10236635	263399-35-5;	C14829	HMDB04705	0.468	0.9342	1.569	1	0.6756	1.5473	1.1138	2.492	1.8244	0.3612	0.8222	0.9292	2.7233	2.4578	0.6287	0.3612	0.5938	1.3309	1.6262	0.7741	0.4697	1.0236	1.3847	0.7263	1.2641	0.5163	1.4091	2.2514	1.3958	0.9142	0.9764	0.8927	3.3606	1.863	1.1973	0.419	0.8745
1020	13-HODE + 9-HODE	Lipid	Fatty acid, monohydroxy	37752	LC/MS Neg	100002196	5270	295.2					0.4415	1.084	2.0159	1.3003	0.5629	1.0438	0.6344	2.0791	1.9371	0.887	0.2741	0.9562	2.4649	1.5591	0.9231	0.3872	0.2123	1.1205	1.1544	0.399	0.6064	0.6397	1.6177	0.6213	0.5713	0.8004	1.3443	3.6277	1.2118	0.642	0.4713	1.7222	5.2445	1.877	0.9355	0.5816	0.9212
1066	15-methylpalmitate (isobar with 2-methylpalmitate)	Lipid	Fatty acid, branched	38768	LC/MS Neg	100002945	5698	269.4					0.3532	0.4373	1.9413	2.2719	0.4251	0.4985	0.7749	2.5994	2.8069	0.9118	0.4783	0.6723	2.1545	1.5132	1.2171	0.5994	0.4402	1.9998	2.5238	1.0882	0.9996	1.0273	2.0982	1.744	0.6136	0.8895	0.7272	2.2037	1.0004	0.7263	0.4583	0.4859	3.4702	2.0986	1.1278	0.4461	0.827
1011	16-hydroxypalmitate	Lipid	Fatty acid, monohydroxy	39609	LC/MS Neg	100002953	5232	271.3	10466	506-13-8;	C18218		0.593	0.749	2.2046	3.4533	0.7786	0.796	0.8808	4.4141	3.891	1.1192	0.5568	0.567	3.516	1.9841	1.2168	0.6168	0.7682	3.2631	4.3227	0.6745	0.8507	0.6774	3.1941	1.6829	0.9451	0.687	0.8139	2.855	1.214	0.7964	0.4872	0.8973	3.9376	2.3561	1.001	0.999	1.0109
1068	17-methylstearate	Lipid	Fatty acid, branched	38296	LC/MS Neg	100002356	5987	297.4	3083779	2724-59-6;			0.4529	0.552	1.3364	2.1269	0.4135	0.7096	0.5813	1.748	2.6677	0.586	0.2573	0.9525	1.1838	1.3175	1.216	0.5591	0.3694	1.1064	1.7642	1.0475	1.0702	0.9111	1.4988	1.6519	0.8055	0.5445	0.716	1.4778	1.1421	0.7075	0.5422	0.7571	1.839	2.8057	1.3469	0.4641	0.7777
1307	1-arachidonoylglycerophosphocholine (20:4n6)*	Lipid	Lysolipid	33228	LC/MS Pos	100001551	5554	544.3			C05208		1.1849	1.2306	1.4321	0.7609	0.8734	1.227	0.8686	0.6723	1.1315	1.0643	1.0309	1.2508	0.7916	0.4519	0.9392	0.9925	1.0047	0.8588	0.9953	1.7593	0.9896	0.7905	0.8883	1.0459	0.987	0.9777	1.0034	0.714	1.1729	0.779	1.5261	1.2845	1.0774	0.8979	0.8278	1.2423	1.4924
1283	1-arachidonoylglycerophosphoethanolamine*	Lipid	Lysolipid	35186	LC/MS Neg	100001571	5731	500.3				HMDB11517	0.9128	0.7734	0.713	0.831	0.9073	1.1375	0.939	1.0208	1.0681	1.2597	0.9605	1.6198	1.2538	1.2315	0.9781	0.8312	0.9792	1.1425	1.1184	1.3796	0.8069	0.8249	0.9687	1.0689	0.8362	1.0564	1.0118	1.2028	0.8637	0.7091	0.9882	1.0425	0.7882	0.8238	0.9425	1.1419	1.1144
1322	1-arachidonoylglycerophosphoinositol*	Lipid	Lysolipid	34214	LC/MS Neg	100001654	5479	619.4					1.4353	1.0267	1.7344	0.6111	0.793	1.0841	1.5674	2.1358	1.3073	1.5577	0.6552	1.2271	0.9479	0.5173	0.578	0.9733	0.6882	0.7924	0.6767	1.0579	0.8924	0.8337	0.7152	0.6379	0.6669	0.8673	1.0708	0.9292	0.7627	0.8305	1.2412	1.472	1.509	0.8624	1.6392	1.5315	1.0751
1304	1-dihomo-linoleoylglycerophosphocholine (20:2n6)*	Lipid	Lysolipid	33871	LC/MS Pos	100001553	5696	548.3					4.6201	2.3215	2.3754	0.9221	1.6318	0.9477	1.4356	0.6426	4.6521	1.2467	0.8892	1.7217	0.7215	0.3301	0.3345	1.0523	0.438	0.7422	0.5531	3.5049	1.8272	0.7238	1.3859	0.8267	1.0663	0.7694	0.9223	0.9337	3.1277	1.0765	2.944	1.0872	1.2788	0.7188	0.6998	1.1966	0.681
1311	1-docosahexaenoylglycerophosphocholine (22:6n3)*	Lipid	Lysolipid	33822	LC/MS Pos	100001566	5518	568.4					1.3911	0.8568	1.0531	0.6312	0.7374	1.158	0.8571	0.7004	1.0118	0.9307	0.8835	1.5776	1.0024	0.497	0.9976	1.1582	1.2377	0.6499	1.0913	1.4226	1.0002	0.5724	0.8431	0.8805	0.9848	0.9998	0.8339	0.5258	1.1323	0.6629	1.6963	1.2532	1.2598	1.3132	0.7924	1.0995	1.4932
1333	1-docosahexaenoylglycerophosphoethanolamine*	Lipid	Lysolipid	44633	LC/MS Neg	100002060	5650	524.3					0.7351	0.5102	0.5136	0.7202	0.6987	0.7612	0.6398	0.9174	0.6145	1.0643	1.0542	1.174	1.3953	1.3315	1.3724	0.9831	1.0256	1.2638	1.0169	1.5145	1.0462	0.8849	0.8991	1.0311	0.7987	1.1327	0.8091	0.9954	0.7703	0.6861	0.9986	1.0163	1.0014	0.9214	0.9352	1.2416	1.2225
1309	1-docosapentaenoylglycerophosphocholine (22:5n3)*	Lipid	Lysolipid	37231	LC/MS Pos	100002063	5584	570.4					0.9934	0.8443	1.2793	0.9968	0.8254	0.8639	0.8921	0.6497	1.119	0.8419	1.0438	1.4232	0.7686	0.5148	1.0032	1.1286	1.2254	1.0287	1.1023	1.66	1.451	0.9702	1.1727	0.9508	1.2679	1.2325	0.9304	0.6517	1.2349	0.911	1.6122	1.1189	0.6237	0.7026	0.5298	0.8928	1.187
1337	1-eicosapentaenoylglycerophosphocholine (20:5n3)*	Lipid	Lysolipid	44563	LC/MS Pos	100005351	5519.6	542.4					0.9195	1.0558	1.4286	1.0112	0.8267	0.9359	0.5358	0.8744	0.9813	0.5787	1.4932	1.3185	0.9312	0.8173	0.9888	1.0739	1.9311	1.1729	1.2715	1.8491	1.0039	0.9028	1.1817	1.1172	1.1251	1.2795	0.9941	0.6753	0.9513	0.6319	1.5624	0.9961	0.692	0.6602	0.7284	1.3873	1.6313
1339	1-eicosapentaenoylglycerophosphoethanolamine*	Lipid	Lysolipid	44626	LC/MS Neg	100004552	5560.7	498.4					0.5026	1.0098	0.9902	0.6686	0.6967	0.697	0.6381	0.4827	0.5873	0.6417	1.2699	1.0951	1.3186	1.4622	1.5967	0.5964	1.6022	1.4844	3.9537	1.4649	1.0414	1.009	0.991	1.1239	1.429	1.0599	0.8085	0.8478	0.8366	1.4514	1.1262	0.5281	1.0314	0.3243	0.4001	0.6492	2.4281
1305	1-eicosatrienoylglycerophosphocholine (20:3)*	Lipid	Lysolipid	33821	LC/MS Pos	100001552	5600	546.4					2.7694	1.2778	1.7617	1.0034	1.1614	1.3704	1.1674	0.8074	2.1583	1.1335	0.7351	0.9966	0.5751	0.3071	0.5496	0.7779	0.6278	0.5076	0.6364	1.5488	1.1739	0.8707	1.5403	1.1356	1.472	1.054	1.1672	0.6495	2.339	0.8749	2.1731	1.2918	0.5797	0.4976	0.5105	1.0853	0.8746
1332	1-eicosatrienoylglycerophosphoethanolamine*	Lipid	Lysolipid	44630	LC/MS Neg	100005371	5777	502.3					0.6316	1.1001	1.0189	1.1216	0.9911	1.3029	1.2843	1.2326	1.0811	1.3217	0.686	1.2691	1.0089	0.7924	0.6585	0.6135	0.9389	0.9361	0.984	0.9564	1.0113	1.0674	1.0978	1.2499	1.0507	1.0569	1.2691	1.6379	1.1879	0.7708	0.9887	0.7118	0.4582	0.5417	0.4386	0.902	0.8251
1336	1-eicosenoylglycerophosphocholine (20:1n9)*	Lipid	Lysolipid	44560	LC/MS Pos	100005352	5882.7	550.5					3.1678	1.0057	2.0459	0.7153	1.2693	1.0041	0.8729	0.8652	3.0625	0.4972	0.5173	1.042	1.0459	0.4062	0.8572	1.1119	0.629	0.5501	0.9959	3.0548	1.8662	0.3956	1.591	0.9178	0.9637	0.7255	0.3526	0.411	2.5253	0.7654	3.0627	1.6942	1.432	0.6887	0.3526	0.8141	0.7868
1334	1-linolenoylglycerophosphocholine (18:3n3)*	Lipid	Lysolipid	44562	LC/MS Pos	100005350	5527.9	518.4					1.5475	2.0059	1.7158	1.1464	1.0596	1.6163	1.1753	0.9126	1.2007	1.0451	0.5296	1.0774	0.5935	0.3507	0.6906	0.6625	0.9549	0.5781	0.7511	0.9141	0.9887	0.9473	1.2803	0.9416	0.7947	0.9731	1.187	0.8352	1.1051	0.5932	1.6734	1.3909	1.0113	1.1284	0.9301	1.5771	1.3181
1364	1-linoleoylglycerol (1-monolinolein)	Lipid	Monoacylglycerol	27447	LC/MS Neg	100001040	6226	279.2	5283469	2277-28-3;			0.9559	3.4393	2.1671	0.9527	0.96	2.1134	1.5559	1.1547	0.219	0.9353	0.6101	0.9946	1.5974	1	0.428	0.9951	1.0738	1.608	1.1671	0.7566	0.219	0.219	1.0881	2.6104	0.7825	0.53	0.558	0.9196	1	0.9889	0.219	0.219	1.4786	1.0456	2.6378	0.219	0.219
1301	1-linoleoylglycerophosphocholine (18:2n6)	Lipid	Lysolipid	34419	LC/MS Pos	100001395	5574	520.4	11988421		C04100		1.4366	1.1742	1.1753	0.8819	1.1286	1.3058	1.1114	0.9783	0.9966	1.1584	0.7815	1.1645	0.9631	0.7219	0.8522	1.0034	0.8822	0.7683	0.7533	1.0961	1.1878	0.8484	0.8914	0.9104	0.9026	0.8746	1.1756	0.9439	1.1126	0.9738	1.3756	1.2179	1.0926	1.0193	0.9807	1.0409	1.0818
1281	1-linoleoylglycerophosphoethanolamine*	Lipid	Lysolipid	32635	LC/MS Neg	100001570	5725	476.3				HMDB11507	1.1086	1.0709	0.7478	0.6772	0.8818	1.6533	1.2417	1.0512	1.1956	1.6449	0.7504	1.9435	1.3388	1.3	0.6718	0.8813	0.9488	0.7425	0.719	0.8987	1.0126	0.9874	0.8139	0.8889	0.723	1.05	1.6674	1.5639	1.0835	0.8176	1.1062	1.5529	0.9408	1.0571	0.927	1.1972	0.9509
1296	1-margaroylglycerophosphocholine (17:0)	Lipid	Lysolipid	33957	LC/MS Pos	100001264	5750	510.4		50930-23-9;		HMDB12108	3.3578	1.0557	1.4496	0.6266	1.6606	0.3361	0.9443	1.1563	4.1614	1.6027	1.0559	1.8816	0.8211	0.3676	0.5184	0.9364	0.3649	0.8973	0.4828	4.9528	2.0242	0.8879	1.8816	1.5042	0.9144	0.2774	1.0109	0.6419	2.9629	0.6159	2.2953	1.2511	0.9891	0.5136	0.7035	1.5316	0.4802
2361	1-methylurate	Xenobiotics	Xanthine metabolism	34395	LC/MS Pos	100001400	1827	183.1	69726	708-79-2;		HMDB03099	0.2427	0.9693	0.8783	0.6141	0.5323	0.2427	0.6383	0.474	0.2427	2.0408	1.2956	1.1243	0.9854	0.7621	1	1.341	1.2469	1.368	1.6991	1.3086	1.6397	1.0114	1.5068	1.2042	0.8381	1.5519	0.9886	2.5855	2.092	2.3103	1.2195	0.7877	0.5685	0.7849	0.4865	0.5062	0.6212
2366	1-methylxanthine	Xenobiotics	Xanthine metabolism	34389	LC/MS Pos	100001405	1974	167	80220	6136-37-4;	C16358		0.505	1.097	1.2861	1.0529	0.7582	0.6467	0.4615	0.2467	0.7019	1.952	0.7271	0.9656	1.0739	0.5385	1	1.0824	1.3266	0.5936	1.2445	1.3928	1.0496	0.6378	0.6744	0.8073	1.2831	1.2631	0.8018	0.687	0.8695	1.5918	1.0966	1.3815	0.9092	1.0439	0.9401	1.3781	1.163
1289	1-myristoylglycerophosphocholine (14:0)	Lipid	Lysolipid	45453	LC/MS Pos	100001383	5481	468.3	460604	20559-16-4;		HMDB10379	1.1535	1.277	1.3789	0.7956	0.7605	0.9749	1.0778	1.0304	1.52	0.7869	0.7288	1.0251	0.6514	0.3509	0.7066	1.4119	0.7736	0.696	1.098	1.1531	0.8255	0.8466	1.3121	1.0179	0.5996	0.7675	0.6056	0.4548	0.874	0.5791	1.8113	1.0808	1.092	0.9821	1.1991	1.7087	1.1716
1362	1-oleoylglycerol (1-monoolein)	Lipid	Monoacylglycerol	21184	GC/MS	100000924	2181.2	397.4	5283468	111-03-5;		HMDB11567	0.2327	5.1325	1.2077	0.2327	1.8607	0.3028	0.7201	0.9123	0.9642	1.3278	1.0861	0.5028	1.3307	1.1114	0.6462	1.0358	0.7548	1.4618	0.6158	0.701	1.2246	0.4209	0.5093	1	1.3646	0.5911	1.1197	0.8468	0.9682	0.4269	1.1108	1.3036	0.7189	0.5313	0.2327	1.5599	1.207
1299	1-oleoylglycerophosphocholine (18:1)	Lipid	Lysolipid	33960	LC/MS Pos	100001272	5700	522.4	16081932	19420-56-5;			2.5606	0.9569	1.235	0.7808	1.3787	1.0875	1.0006	0.6878	2.4899	0.8151	0.6762	1.2296	1.1169	0.395	0.9994	1.0954	0.8266	0.5706	0.6651	2.3802	1.5371	0.8044	1.7023	0.747	0.8991	0.9536	0.8503	0.7678	2.1898	0.6836	2.349	2.0711	1.0146	1.1421	0.6759	0.9854	1.0295
1279	1-oleoylglycerophosphoethanolamine	Lipid	Lysolipid	35628	LC/MS Neg	100001569	5928	478.3	9547071	89576-29-4;		HMDB11506	1.101	1.2079	0.6775	0.6281	0.9603	1.5927	1.4086	1.0397	1.2325	1.6401	0.7727	2.8152	1.5681	1.4821	0.9104	0.8869	0.959	0.7938	0.762	0.92	1.0893	1.0213	0.6107	0.5399	0.6936	0.9575	1.3076	1.1671	1.0037	0.9313	0.9963	1.4738	1.0675	1.1471	0.9207	0.9482	1.4211
1338	1-oleoylplasmenylethanolamine*	Lipid	Lysolipid	44621	LC/MS Neg	100005372	6105.2	462.5					0.789	0.6234	1.5602	0.9404	0.8546	1.3754	0.8448	1.6187	0.9762	1.1597	1.0721	1.0238	1.9659	0.7502	0.9638	1.146	0.6008	0.623	1.6261	1.2296	1.5926	0.9638	0.9288	1.4488	1.1581	0.7363	1.4646	1.2917	1.0362	1.2465	0.4502	1.1713	0.363	0.9264	0.8563	0.6359	1.2145
1294	1-palmitoleoylglycerophosphocholine (16:1)*	Lipid	Lysolipid	33230	LC/MS Pos	100001511	5524	494.3					1.4264	1.9076	2.1503	1.3129	0.9214	1.1462	1.1629	1.0314	1.5652	0.8805	0.6725	0.9854	0.645	0.3419	0.7157	0.5868	0.8316	0.6212	1.0146	1.2906	0.7294	0.8066	1.1993	1.0358	0.8043	0.7621	0.7981	0.7185	1.1435	0.6226	1.6518	1.0397	0.9642	0.9442	0.6895	1.1429	1.4571
1274	1-palmitoleoylglycerophosphoethanolamine*	Lipid	Lysolipid	34565	LC/MS Neg	100001784	5661	450.4					0.7449	1.5277	0.1689	1.0983	0.9191	1.3754	2.0851	1.5017	0.8187	1.4312	0.1689	0.1689	0.1689	0.9775	0.3847	0.3262	1.0225	0.1689	0.1689	0.7163	0.5594	1.2579	0.3609	0.1689	0.9251	0.1689	1.0723	0.1689	0.1689	0.9017	1.1155	0.6739	0.1689	0.1689	0.9443	1.4738	1.0557
1358	1-palmitoylglycerol (1-monopalmitin)	Lipid	Monoacylglycerol	21127	GC/MS	100000827	2119.5	371.3	14900	542-44-9;			0.5227	2.8692	1.3317	0.8882	1.483	0.8734	0.9844	1.1649	1.0156	0.979	0.7969	1.1244	1.3051	1.0711	0.7347	1.0275	0.7284	1.3776	0.857	0.9002	0.7321	0.7247	1.1089	1.1228	1.0619	0.9765	1.1546	1.0358	0.9771	0.7416	1.1068	0.971	0.7652	0.7283	0.8155	1.0547	1.0692
1292	1-palmitoylglycerophosphocholine (16:0)	Lipid	Lysolipid	33955	LC/MS Pos	100001263	5671	496.4	86554	17364-16-8;			1.8391	1.0586	1.1658	0.8975	1.2964	1.1474	0.9414	0.8623	2.0205	0.752	0.7583	1.289	1.2666	0.3918	0.8636	1.2969	0.8227	0.5988	0.8607	2.048	1.2057	0.7519	1.6285	1.0078	0.9922	0.819	0.678	0.6827	1.8057	0.7811	1.7679	1.4597	1.1826	1.0712	0.7692	0.9284	0.9114
1272	1-palmitoylglycerophosphoethanolamine	Lipid	Lysolipid	35631	LC/MS Neg	100001567	5940	452.3	9547069			HMDB11503	0.7461	0.8886	0.661	0.6478	0.9437	1.282	1.2348	0.5842	0.6868	1.3339	1.0596	1.7369	0.6947	0.8079	1.0563	1.0784	1.2429	0.934	1.1678	1.5432	1.1754	1.1103	0.9262	0.982	1.0246	1.2529	0.929	0.7572	0.7883	1.018	1.1368	0.9538	0.4383	0.6687	1.0578	1.234	1.3586
1314	1-palmitoylglycerophosphoinositol*	Lipid	Lysolipid	35305	LC/MS Neg	100001655	5573	571.3					1.0669	0.4595	1.2757	1.0032	1.2524	0.8391	1.5174	1.2365	1.101	1.1086	0.9319	1.2309	0.8417	0.5476	0.6419	0.6575	0.4664	0.8259	0.9968	1.0749	1.3785	1.2254	0.4494	1.3888	1	0.4413	0.8953	0.7325	0.6863	0.9904	1.1101	0.9026	1.369	0.3385	0.8963	1.0427	1.4286
1327	1-palmitoylplasmenylethanolamine*	Lipid	Lysolipid	39270	LC/MS Neg	100003000	6153	436.4					0.474	0.474	0.474	1	0.8683	1.3458	1.2085	0.8379	0.8897	0.9451	1.304	1.6573	2.1818	0.7426	0.9633	0.8553	1.2188	0.7809	1.7108	1.2986	1.3619	1.0916	0.8953	0.9567	0.8493	1.1961	1	1.436	1.0876	1.0945	0.8502	1.0633	0.474	0.474	0.6147	0.8358	1.218
1291	1-pentadecanoylglycerophosphocholine (15:0)*	Lipid	Lysolipid	37418	LC/MS Pos	100002173	5563	482.3					0.6583	1.4942	1.5886	1.0062	0.9412	0.7838	0.7473	0.9852	1.8242	0.943	1.569	1.5231	1.0779	0.7164	0.7573	0.9938	1.0302	0.9766	1.5163	1.8863	1.3756	1.0015	1.4909	1.3314	1.1652	0.9985	0.8325	0.8771	1.5247	0.8898	1.9379	0.3618	1.5216	0.8659	0.7229	0.5949	0.7512
1360	1-stearoylglycerol (1-monostearin)	Lipid	Monoacylglycerol	21188	GC/MS	100000932	2186.6	399.4	24699	123-94-4;31566-31-1;	D01947		0.6999	1.529	0.8532	0.6726	1.4981	0.498	0.9522	1.0079	0.9976	1.4579	1.0885	0.764	1.33	0.7663	0.7417	1.2937	1.0024	1.0708	0.7658	1.1377	0.9881	0.7338	1.1369	1.0261	1.1321	1.0119	1.1428	0.9601	1.0342	0.854	1.2523	1.1019	0.8554	0.7015	0.7425	1.1008	0.9091
1297	1-stearoylglycerophosphocholine (18:0)	Lipid	Lysolipid	33961	LC/MS Pos	100001271	5844	524.4	497299	19420-57-6;			3.709	1.3348	1.561	0.9919	1.5923	0.8838	0.9609	0.9605	4.7603	0.6931	0.9695	1.2079	1.7988	0.4543	0.754	1.6715	0.9858	0.6102	1.0081	3.9452	1.5568	0.7923	2.4793	1.103	0.849	0.6231	0.7475	0.8434	2.406	0.6431	2.026	1.6471	0.9932	1.0087	0.7969	0.8131	0.7221
1277	1-stearoylglycerophosphoethanolamine	Lipid	Lysolipid	34416	LC/MS Neg	100001461	6200	480.4	9547068	69747-55-3;		HMDB11130	0.8177	0.5556	0.4548	0.6921	1.0284	1.0486	1.0902	0.7855	0.7214	1.0631	1.1515	1.804	0.9452	1.0797	0.6502	1.1288	1.2201	0.9716	0.6979	1.5259	1.4402	1.1538	1.0362	1.1026	0.8525	1.2585	1.0288	0.9372	0.8481	0.9241	0.8214	1.0968	0.4678	0.7256	1.1308	0.9712	1.3465
1317	1-stearoylglycerophosphoinositol	Lipid	Lysolipid	19324	LC/MS Neg	100000656	5800	599.4		796963-93-4;			0.9317	0.7204	1.223	1.0586	0.6095	0.6625	1.068	1.0826	1.0537	1.1294	0.5283	1.2982	1.0795	0.8695	0.7501	0.7903	0.4548	0.9463	1.1612	1.2346	1.1466	0.8257	0.8025	0.9753	1.138	1.303	1.1245	0.8383	1.0179	0.8072	1.0721	1.0717	0.949	0.9274	0.8006	0.7382	1.0085
1711	2,3-dihydroxyisovalerate	Cofactors and vitamins	Pantothenate and CoA metabolism	38276	GC/MS	100002417	1422	131	677	1756-18-9;	C04039		0.2302	1.3677	0.9727	0.2302	2.0579	1.0444	1.0273	0.2302	0.3112	0.7332	0.2302	0.7027	0.2302	0.2302	0.2302	0.2302	0.2302	0.2302	0.2302	0.2302	0.2302	0.2302	0.2302	0.2302	0.2302	0.2302	0.2302	0.2302	0.2302	0.7356	1.8797	1.8337	1	0.9282	1.6806	1.9493	0.2302
1489	21-hydroxypregnenolone disulfate	Lipid	Sterol/Steroid	37173	LC/MS Neg	100001999	3931	245.3	134595	1164-98-3;	C05485	HMDB04026	1.0343	0.9373	1.7147	1.551	1.3642	1.1079	1.14	1.9657	2.3216	1.19	0.7532	0.657	0.9107	0.9657	0.9647	0.6769	0.7342	0.9645	1.2387	0.9256	0.4605	0.7124	0.6497	0.6145	0.5494	0.6984	0.6373	0.6604	0.6503	0.6312	1.6285	1.2876	2.3388	2.3302	1.4264	1.7702	1.6657
319	2-aminobutyrate	Amino acid	Butanoate metabolism	32348	LC/MS Pos	1128	758	104.1	4396916971251	1492-24-6;	C02261	HMDB00650	0.9966	0.8055	0.6923	0.7099	1.2274	1.6641	1.2162	0.8436	1.0647	1.4474	1.0034	0.9311	0.8591	1.0711	2.3377	1.1216	0.9826	0.621	0.9826	1.7757	0.7412	0.5965	0.6637	0.5389	1.043	1.1207	0.8424	0.7056	0.7461	1.1179	1.1334	1.5708	0.9948	1.0052	1.6369	1.0212	1.2296
924	2-aminoheptanoate	Lipid	Medium chain fatty acid	43761	LC/MS Pos	100004542	2524.2	146.2	227939	1115-90-8;			1.5554	0.7039	0.9067	0.6785	1.0154	1.4173	1.2153	0.7162	0.7273	0.8703	1.3219	2.0592	1.774	1.4153	1.4684	0.9846	1.307	0.8094	0.8821	0.9368	0.5666	0.6171	0.3525	0.583	0.6731	0.8249	0.9194	0.7715	1.098	1.4514	0.7231	1.6142	1.5418	1.1632	1.8186	0.7473	2.1979
1058	2-aminooctanoate	Lipid	Fatty acid, amino	43343	LC/MS Pos	100004227	3384	160.1	69522	644-90-6;		HMDB00991	1.898	0.6541	0.8815	0.9369	0.8238	0.9784	1.5396	1.2144	1.0224	1.3137	0.5978	2.5951	2.7773	2.3748	2.2372	0.8143	0.7232	0.6411	0.8703	1.0216	1.085	0.6747	0.5603	0.6611	0.6908	0.9533	1.7708	1.8409	2.0961	1.8059	0.5816	1.4882	1.563	1.5103	1.6596	0.5453	0.9513
1905	2-aminophenol sulfate	Xenobiotics	Chemical	43266	LC/MS Neg	100004322	1670.8	188	181670				1.6801	0.7346	0.8403	0.6664	0.9501	1.352	2.2203	2.1637	1.7916	0.9887	0.5056	1.0113	0.8136	0.714	0.6436	2	0.9659	1.12	1.1239	1.953	0.3927	1.6369	1.1105	0.8895	2.7023	1.1334	0.3537	0.3365	0.2605	0.8087	2.1302	0.4969	0.5303	0.4384	2.3808	2.223	2.0996
1308	2-arachidonoylglycerophosphocholine*	Lipid	Lysolipid	35256	LC/MS Pos	100001554	5524	544.3					1.1231	0.3239	0.3239	0.3239	0.8411	1.2725	0.3239	0.6731	1.0664	1	0.3239	1.0754	0.8878	0.5746	1.0853	0.9513	0.8876	0.3239	1.1885	0.3239	0.7613	0.3239	1	0.3239	0.8544	0.9036	0.3239	0.3239	0.9564	0.7741	1.3879	1.2351	1.2969	1.1309	0.6042	0.3239	1.2484
1284	2-arachidonoylglycerophosphoethanolamine*	Lipid	Lysolipid	32815	LC/MS Neg	100001674	5674	500.3					0.8009	0.8406	0.4231	0.7357	1	1.1075	1.1206	1.0388	0.5178	1.6169	0.8063	1.6364	1.3505	0.987	0.9822	0.6807	1.0552	0.7887	1.214	1.845	0.7498	0.8006	0.875	0.9378	0.9377	1.0348	0.868	1.1553	1.0994	1.1009	0.9569	1.1681	1.8056	0.7042	0.8135	1.0709	1.7429
1312	2-docosahexaenoylglycerophosphocholine*	Lipid	Lysolipid	35883	LC/MS Neg	100001565	5800	641.9					0.9191	0.2511	0.2511	0.8924	0.4534	1.0924	0.5623	0.2511	0.2511	0.2511	1.2409	1.9811	1.0253	0.2511	0.2511	0.2511	1.1967	1	0.6622	0.2511	1.2219	0.8371	0.7578	0.7105	0.5938	1.1284	0.9675	1	0.8019	0.2511	1.4552	1.4624	0.3761	0.2511	0.5965	2.1636	1.1351
1287	2-docosahexaenoylglycerophosphoethanolamine*	Lipid	Lysolipid	34258	LC/MS Neg	100002061	5600	524.3					0.2836	0.2836	0.2836	0.2836	0.5425	0.2836	0.2836	0.2836	0.2836	0.7965	0.2836	0.2836	0.2836	0.7243	1.5158	0.2836	1.434	1.1437	1.9318	0.8563	0.6229	0.2836	0.2836	1.0631	1.3578	0.6743	0.5851	0.2836	0.9603	1.4541	1	0.2836	0.2836	0.6916	0.7613	0.87	1.5058
1835	2-ethylhexanoate (isobar with 2-propylpentanoate)	Xenobiotics	Chemical	35490	LC/MS Neg	100002977	3909	143.1					1.0089	1.2117	1.2899	0.7931	1.0673	0.9992	0.758	1.0219	1.0008	0.749	0.7669	1.3647	1.1406	0.9852	0.8591	1.1001	0.699	0.9524	0.6399	1.0807	0.896	0.6651	0.9503	0.9847	1.0051	1.2797	0.921	0.8482	0.9949	1.0797	1.0096	1.1094	1.301	1.0402	1.4548	1.0243	0.7046
239	2-hydroxy-3-methylvalerate	Amino acid	Valine, leucine and isoleucine metabolism	36746	LC/MS Neg	100001541	1787	131.1	164623	488-15-3;		HMDB00317	0.9197	1.2028	1	0.9525	1.7108	1.1742	1.2973	0.8151	1.6449	1.3015	0.3003	0.3003	0.8256	0.3003	0.8996	0.3003	0.3798	1.0153	0.7296	0.3003	0.5543	0.3003	0.7203	0.6399	0.6051	0.4603	0.7514	0.8896	0.6878	0.8144	1.6118	1.8551	1.7349	1.9034	2.4496	1.4033	1.4336
1951	2-hydroxyacetaminophen sulfate*	Xenobiotics	Drug	33173	LC/MS Neg	100001791	1703	246.1					0.0925	0.0925	0.0925	0.0925	0.0925	0.0925	0.0925	0.0925	0.0925	0.0925	0.0925	2.1154	1.1126	0.8874	0.2067	0.0925	0.0925	0.0925	0.0925	1.919	23.5439	7.9655	5.0391	4.2182	0.5463	0.0925	0.0925	0.0925	0.0925	0.0925	0.0925	0.0925	0.2441	0.0925	1.4537	0.0925	0.4825
273	2-hydroxybutyrate (AHB)	Amino acid	Cysteine, methionine, SAM, taurine metabolism	21044	GC/MS	100000933	1169.4	131	440864	3347-90-8;	C05984	HMDB00008	0.637	0.5956	0.6646	3.2537	0.9497	1.2031	1.0503	1.3098	3.3873	1.4476	0.3841	0.2912	1.4281	2.8598	0.6908	0.4537	0.2103	1.1082	3.2743	0.8455	0.579	0.4104	1.0775	1.7651	0.8882	0.8089	0.6946	1.2082	2.0793	0.8411	0.4195	1.0882	2.4137	4.522	1.7675	0.4593	0.4887
1002	2-hydroxydecanoate	Lipid	Fatty acid, monohydroxy	42489	LC/MS Neg	100004089	4826	187.2	21488	5393-81-7;			0.9065	0.9757	1.0948	0.8683	1.12	1.0243	0.8975	3.6571	2.0781	1.184	0.6289	3.149	5.2692	3.1829	1.7698	0.6937	0.511	0.9169	0.5828	0.3783	0.7645	0.3184	0.7779	0.4951	0.4271	0.4154	1.5657	4.5881	2.825	2.3099	0.9033	3.1336	4.6614	2.8468	2.195	1.044	0.956
1029	2-hydroxyglutarate	Lipid	Fatty acid, dicarboxylate	37253	GC/MS	100002070	1576	247	43	40951-21-1;	C02630	HMDB00606	1.0944	1.3702	0.7723	1.0041	2.4583	0.9959	1.4079	0.4413	0.7844	2.4175	0.775	1.1598	1.618	0.616	0.4808	0.9943	0.8436	1.3235	0.9307	1.2232	1.077	0.6064	1.0305	1.0459	0.7647	1.0293	1.041	1.0803	1.3111	0.9412	0.8992	0.987	0.8679	0.6114	1.1062	1.013	0.6096
1751	2-hydroxyhippurate (salicylurate)	Xenobiotics	Benzoate metabolism	18281	LC/MS Neg	1869	2252	194.1	10253	487-54-7;	C07588	HMDB00840	0.6119	0.5941	0.6158	0.1514	0.7969	0.5944	0.9187	0.5703	0.5572	1	2.2317	7.2308	6.8058	3.8837	1.8283	0.9741	4.4127	2.873	1.5778	1.175	1.0627	0.908	0.9908	0.4909	0.9465	3.5954	4.0942	5.5675	1.6317	2.587	0.4856	1.2342	1.2005	0.6605	0.5512	0.6397	0.6353
2091	2-hydroxyibuprofen	Xenobiotics	Drug	43330	LC/MS Pos	100004169	4470.7	240.1		51146-55-5;			0.0198	0.0198	0.0198	0.0198	0.0198	0.0198	0.0198	0.0198	0.0198	0.0198	0.0198	0.0198	0.0198	0.0198	0.0198	0.0198	0.0198	0.0198	0.0198	0.0198	0.0287	0.0198	0.0574	0.0744	1	0.3688	2.3214	1.9248	1.4602	1.6482	0.0198	0.0198	0.0198	0.0198	0.0198	0.0198	0.0198
998	2-hydroxyoctanoate	Lipid	Fatty acid, monohydroxy	22036	LC/MS Neg	100000743	3781	159.2	94180	617-73-2;		HMDB02264	1.2821	0.965	1.2716	0.9033	0.6853	0.9016	0.8431	1.5495	2.1223	1.035	0.6861	2.7536	3.2223	2.7792	1.4629	0.6833	0.7626	1.053	0.6449	0.9618	0.4164	0.2089	0.4682	0.5429	0.2679	0.2089	0.9696	2.1535	1.4449	0.8844	0.714	1.1027	1.6164	2.0209	1.0859	0.4335	1.188
1015	2-hydroxypalmitate	Lipid	Fatty acid, monohydroxy	35675	LC/MS Neg	100001579	5508	271.3	92836	764-67-0;			0.8999	0.7476	0.9573	1.4054	1.0708	1.13	0.9908	1.3429	1.8928	1.1841	0.7395	1.1181	0.7931	1.0818	0.6862	0.7797	0.6558	0.6898	1.1064	1.0092	1.1648	1.0279	0.8146	1.3058	0.7979	0.9809	1.1692	0.9693	1.2499	0.8653	0.5502	1.086	0.8897	1.2717	1.2398	0.7862	1.0191
1012	2-hydroxystearate	Lipid	Fatty acid, monohydroxy	17945	LC/MS Neg	1239	5705	299.4	69417	629-22-1;	C03045		1.0611	0.9032	0.7217	1.119	1.0213	1.3017	1.169	1.0371	1.2816	1.1586	0.7168	0.9948	0.617	0.9983	0.6801	0.6586	0.5894	0.5912	1.0017	1.0629	1.1733	0.9816	0.6917	1.4398	0.8752	1.0184	1.2817	1.0786	1.1904	0.8964	0.8461	0.9754	0.5876	1.1208	1.2089	0.7932	0.9045
1302	2-linoleoylglycerophosphocholine*	Lipid	Lysolipid	35257	LC/MS Pos	100001557	5544	520.4					2.3316	1.3687	1.5252	0.9413	0.8978	1.4678	1.1057	1.124	1.6719	1.1821	0.65	1.6481	0.9282	0.5499	0.8121	0.776	0.9483	0.4777	0.6913	1.0517	0.9127	0.7799	0.9977	0.7928	0.8289	0.8819	1.2733	0.871	1.1415	1.0023	1.5865	1.7288	1.4685	1.1943	0.7817	1.1569	1.1915
1282	2-linoleoylglycerophosphoethanolamine*	Lipid	Lysolipid	36593	LC/MS Neg	100001776	5650	476.4					1.5122	0.915	0.708	0.6121	0.9805	1.6418	1.2364	1.0195	1.1619	1.3664	0.7609	2.1305	2.3878	0.8011	0.4894	0.7823	1.3132	0.5887	0.6571	1.073	0.9593	1.0417	0.7726	0.8291	0.7351	1.2572	1.2386	1.5063	0.9646	0.7617	1.3959	1.4656	1.3951	1.1649	0.6994	1.0354	0.902
1954	2-methoxyacetaminophen glucuronide*	Xenobiotics	Drug	33161	LC/MS Pos	100001795	2069	375					0.1024	0.1024	0.1024	0.1024	0.1024	1	0.1024	0.1024	0.1024	0.1024	0.1024	0.1024	0.1024	0.1024	0.1024	0.1024	0.1024	0.1024	0.1024	0.1024	1	0.1024	0.1024	0.1024	0.1024	0.1024	0.1024	0.1024	0.1024	0.1024	0.1024	0.1024	0.1024	0.1024	0.1024	0.1024	0.1024
1952	2-methoxyacetaminophen sulfate*	Xenobiotics	Drug	33178	LC/MS Neg	100001793	1977	260.1					0.0427	0.0427	0.0427	0.0427	0.0427	0.0427	0.0427	0.0427	0.0427	0.0427	0.0427	1.2037	0.7315	0.7963	0.0427	0.0427	0.0427	0.0427	0.0427	1.4665	4.0146	1.5541	1	0.8923	0.0427	0.0427	0.0427	0.0427	0.0427	0.0427	0.0427	0.0427	0.0427	0.0427	0.4108	0.0427	0.0427
240	2-methylbutyrylcarnitine (C5)	Amino acid	Valine, leucine and isoleucine metabolism	35431	LC/MS Pos	100001509	2439	246.1	6426901	31023-25-3;		HMDB00378	0.7906	0.8239	1.0505	0.8774	1.0786	0.7652	0.8762	1.3909	1.592	1.1508	0.8799	1.0328	1.5869	1.0967	0.9672	0.5077	0.6384	1.043	1.0347	0.703	0.6782	0.9229	1.286	1.0056	1.1591	0.9498	0.9116	1.8256	1.1731	1.1571	0.828	0.9343	1.7823	1.5394	0.9944	0.7706	0.7253
1290	2-myristoylglycerophosphocholine*	Lipid	Lysolipid	35626	LC/MS Pos	100001563	5450	468.3					1.1022	1	1.1683	1.1202	0.8652	1.0423	1.1699	0.8627	1.4098	1.1631	0.4168	1.2244	0.8385	0.4168	0.7378	1.341	0.5453	0.5415	0.9111	0.9889	0.8004	0.5323	1.0764	0.4168	0.8813	1.0041	0.6797	0.4168	0.882	0.5849	1.1921	0.9959	1.3596	0.4168	0.8158	1.4976	1.4476
1300	2-oleoylglycerophosphocholine*	Lipid	Lysolipid	35254	LC/MS Pos	100001556	5640	522.4					2.7849	1.1148	1.2215	0.9081	0.9217	1.0307	1.02	1.0352	2.3176	0.933	0.98	1.4373	1.4881	0.5382	0.9257	0.9366	0.7414	0.5655	0.7451	2.1452	0.9659	0.7206	1.2147	0.9059	1.0758	0.8674	0.6944	0.6069	1.798	0.6666	2.2959	1.8712	1.2027	1.001	0.7374	0.999	0.9675
1280	2-oleoylglycerophosphoethanolamine*	Lipid	Lysolipid	35687	LC/MS Neg	100001651	5848	478.3					0.8967	0.9484	0.7412	0.7689	0.9757	1.379	1.29	1.3741	1.3662	1.8055	0.8009	3.1991	1.8298	1.4988	0.9991	0.8022	1.0371	0.7953	0.8479	1.0009	1.118	1.1849	0.5329	0.6975	0.7822	0.8904	1.935	1.8916	1.1735	0.8381	0.8396	1.6577	1.1747	1.1501	0.9557	0.9614	1.4377
2273	2-oxindole-3-acetate	Xenobiotics	Food component/Plant	40479	LC/MS Neg	100003109	2063.5	190.2	3080590	2971-31-5;			0.6215	0.6215	0.6215	0.6215	0.6215	0.6215	0.6215	0.6215	0.6215	0.6215	0.6215	0.6215	0.6215	0.6215	0.6215	0.6215	0.6215	0.6215	0.6215	0.6215	0.6215	0.6215	0.6215	0.6215	0.6215	0.6215	0.8727	0.6215	0.6215	1.1273	0.6215	0.6215	0.6215	0.6215	0.6215	0.6215	0.6215
1295	2-palmitoleoylglycerophosphocholine*	Lipid	Lysolipid	35819	LC/MS Pos	100001561	5482	494.3					1.0809	1.0385	1.4547	0.9993	0.9195	1.0321	1.0007	1.0231	1.2103	0.8798	0.7592	1.02	0.8853	0.6719	0.8595	1.0949	0.8896	0.8088	0.998	1.1263	1.0072	1.1046	1.0841	1.0215	0.7686	0.8603	1.0386	0.9452	1.1067	0.9936	1.1227	0.9928	1.0064	1.1076	0.9328	0.8518	0.9128
1293	2-palmitoylglycerophosphocholine*	Lipid	Lysolipid	35253	LC/MS Pos	100001562	5604	496.3					2.0983	1.2621	1.4038	0.698	1.2021	1.161	0.9556	0.6433	2.167	0.6639	0.6631	1.1655	0.7907	0.3292	0.938	1.0543	0.9145	0.5179	1.0444	1.4826	1.2448	0.5535	1.6504	0.7199	0.9922	0.9442	0.5028	0.5859	1.4816	0.8283	1.5661	1.4397	1.1992	1.0078	0.6031	0.677	1.0894
1273	2-palmitoylglycerophosphoethanolamine*	Lipid	Lysolipid	35688	LC/MS Neg	100001652	5790	452.3					0.7704	0.8595	0.9834	0.7435	0.8017	1.3194	1.6972	0.9718	0.8026	1.8329	1.0166	1.9353	0.8386	0.662	1.1133	1.1915	1.1819	0.9011	1.0267	1.8231	1.4508	0.9954	0.8734	0.8485	0.8331	1.3837	1.3565	1.041	0.5448	0.7685	1.0046	1.2241	0.4749	0.7633	0.9169	1.1436	1.3438
1885	2-piperidinone	Xenobiotics	Chemical	43400	LC/MS Pos	100004295	2034	100.1	12665	675-20-7;			1.9083	0.5919	0.8854	1.0043	1.7871	0.9126	1.6448	1.9373	2.35	0.6349	1.8199	1.9022	1.9424	1.9985	0.9172	0.7714	0.8566	0.9957	0.9705	0.6767	0.5739	0.9454	0.7187	0.5094	0.7322	0.3749	0.6012	0.5882	0.4123	0.3699	10.8063	5.7387	6.0599	7.5748	15.3422	11.4809	3.5139
1298	2-stearoylglycerophosphocholine*	Lipid	Lysolipid	35255	LC/MS Pos	100001555	5780	524.4	10208382				3.2011	1.3721	1.5218	1.0046	1.6266	0.7378	1.0404	0.9578	4.8749	0.9203	0.9101	1.1878	0.9954	0.5001	0.6164	1.2526	0.7226	0.8088	0.8648	3.8198	1.8277	0.7481	1.8806	1.1501	0.8704	0.6171	0.8748	0.7458	2.9327	0.6828	2.0135	1.6939	1.3606	1.1018	0.8783	0.7596	0.8929
115	3-(4-hydroxyphenyl)lactate	Amino acid	Phenylalanine & tyrosine metabolism	32197	LC/MS Neg	240	1395	181.1	9378	6482-98-0;	C03672	HMDB00755	0.84	1.0212	1.2037	1.2189	1.4772	0.8625	0.9788	1.0936	1.4659	1.5931	0.6489	0.7624	1.0817	1.1956	0.8202	0.5239	0.6887	0.916	1.1865	0.6848	0.5741	0.5558	1.0292	1.0312	0.7744	0.7083	0.5205	1.0697	1.0387	0.8094	0.8047	0.9708	1.3788	1.5666	1.3849	0.8265	0.7678
1953	3-(cystein-S-yl)acetaminophen*	Xenobiotics	Drug	34365	LC/MS Pos	100001797	1960	271.2	5233914				0.4598	0.4598	0.4598	0.4598	0.542	0.4598	0.4598	0.4598	0.4598	0.4598	0.4598	1.7463	1.7467	0.9217	0.4598	0.4598	0.4598	0.4598	1	1.8309	2.7639	0.6986	0.6236	1.2128	0.4598	0.4598	0.4598	0.4598	0.4598	0.4598	0.4598	0.4598	1	0.4598	0.4598	0.4598	0.4598
2086	3-(N-acetyl-L-cystein-S-yl) acetaminophen*	Xenobiotics	Drug	18299	LC/MS Pos	2048	2622	313.1	83967	52372-86-8;			0.3552	0.3552	0.3552	0.3552	0.3552	0.3552	0.3552	0.3552	0.3552	0.3552	0.3552	0.3552	0.6516	0.3552	0.3552	0.3552	0.3552	0.3552	0.3552	1.3484	1.6448	0.3552	0.3552	0.3552	0.3552	0.3552	0.3552	0.3552	0.3552	0.3552	0.3552	0.3552	0.3552	0.3552	0.3552	0.3552	0.3552
2169	3,4-dimethoxycinnamic acid	Xenobiotics	Food component/Plant	37454	LC/MS Pos	100001976	3981	209.2	717531	2316-26-9;			0.1763	0.1763	0.1763	0.1763	0.1763	0.1763	0.1763	0.1763	0.1763	0.1763	0.1763	0.1763	0.1763	0.1763	0.1763	0.1763	0.1763	0.1763	0.1763	0.1763	4.2304	0.7833	0.4527	0.1763	1	1.5369	1.8622	0.5001	0.5874	2.1507	0.1763	0.1763	0.1763	0.1763	0.1763	0.1763	0.1763
2364	3,7-dimethylurate	Xenobiotics	Xanthine metabolism	34399	LC/MS Neg	100001398	1432	195.1	83126	13087-49-5;		HMDB01982	0.4797	0.3673	0.3673	0.3673	1.1593	0.3673	0.3673	0.3673	0.3673	0.3673	0.4497	1.3701	1.4529	0.9769	1.0231	0.3673	0.5263	0.3673	0.3673	0.3673	1	0.3673	0.3673	0.3673	0.3673	0.3673	0.3673	0.3673	0.3673	0.3673	0.3673	0.3673	0.3673	0.3673	0.3673	0.3673	0.3673
167	3-[3-(sulfooxy)phenyl]propanoic acid	Amino acid	Phenylalanine & tyrosine metabolism	45415	LC/MS Neg	100005391	1291.9	245.1	187488	86321-32-6;			0.4819	0.4819	0.4819	0.4819	0.4819	0.4819	0.4819	1.0729	0.8782	1	0.4819	1.8118	1.6778	1.4344	0.6083	0.4819	0.858	0.8706	0.4819	0.4819	0.553	0.8492	1	0.5723	0.4819	1.9818	1.7569	2.2349	0.7192	4.2288	0.4819	0.5352	1.7546	0.95	0.5369	0.5158	1.2161
1045	3-carboxy-4-methyl-5-propyl-2-furanpropanoate (CMPF)	Lipid	Fatty acid, dicarboxylate	31787	LC/MS Neg	100001178	2815	239.1	123979	86879-39-2;			0.1524	0.1423	0.1846	0.1774	0.1511	0.112	0.1146	0.1561	0.1697	0.1205	1.932	1.936	2.1031	2.2107	2.172	2.0531	1.8285	2.098	2.2326	1.8154	4.2231	2.9931	3.7578	3.7046	3.3949	2.2142	1.9009	2.2322	2.1219	1.8236	0.1227	0.1393	0.1261	0.1738	0.1384	0.1633	0.1427
1163	3-dehydrocarnitine*	Lipid	Carnitine metabolism	32654	LC/MS Pos	100001508	1020	160.2	6991982	10457-99-5;	C02636	HMDB12154	1.184	0.9041	1.1933	1.2468	1.3514	1.0259	1.1957	1.0731	0.985	1.0493	0.8609	0.9698	0.8897	0.8352	0.7823	0.9673	1.015	0.9177	0.9684	1.1514	1.2773	1.3476	1.5984	1.3791	1.2315	1.1264	1.1985	1.5376	1.2941	1.0031	0.4284	0.5543	0.5897	0.5317	0.9085	0.667	0.5226
233	3-hydroxy-2-ethylpropionate	Amino acid	Valine, leucine and isoleucine metabolism	32397	GC/MS	100001170	1269	247.1	188979	4374-62-3;		HMDB00396	0.678	0.8876	1.0446	1.7692	1.277	0.8168	1.1275	0.7385	1.7674	1.5214	0.8731	0.836	1.5102	1.1964	0.9554	0.5064	0.6219	1.4411	1.3981	0.7721	0.6486	0.6073	1.3492	1.2661	0.6628	0.7618	0.7536	1.6722	1.8004	1.3099	0.4666	0.6771	1.6785	1.9336	1.2382	0.4973	0.6567
1264	3-hydroxybutyrate (BHBA)	Lipid	Ketone bodies	542	GC/MS	254	1203.5	116.9	441	625-72-9;	C01089	HMDB00357	0.4635	0.4487	0.9533	8.5289	0.3546	0.8051	0.9519	3.8199	12.6449	1.0467	0.262	0.3622	4.204	10.0649	1.5494	2.3212	0.2805	2.2025	9.6113	0.6988	0.2711	0.185	1.7063	2.8716	0.2257	0.4957	0.4339	1.982	2.8199	0.459	0.2798	1.4977	8.0406	15.4708	3.7879	0.3196	0.5023
1003	3-hydroxydecanoate	Lipid	Fatty acid, monohydroxy	22053	LC/MS Neg	100000997	4681	187.2	26612	5561-87-5;		HMDB02203	1.0441	0.6464	1.7688	3.2988	0.5693	0.7032	0.7381	3.9746	3.3685	0.7227	0.4135	0.9559	5.9839	3.4518	1.959	0.9541	0.4691	2.6497	4.3833	0.8505	2.3605	0.5721	3.0095	1.1376	0.6675	0.6904	1.0274	3.9304	1.5331	0.8808	0.6444	0.9726	2.6395	2.9519	0.7194	0.5708	0.8038
1752	3-hydroxyhippurate	Xenobiotics	Benzoate metabolism	39600	LC/MS Neg	100002122	1670	194.1	450268	1637-75-8;		HMDB06116	1.6397	1.5303	2.1278	0.852	1.2057	0.6571	0.8221	1.2372	0.8158	2.6913	0.3934	1.6845	1.4403	0.7487	0.8477	0.6519	1.148	1.4155	0.6928	0.6846	1.0498	2.0932	1.7369	0.7066	0.7961	3.7436	3.218	2.0401	0.6749	6.5728	0.5074	0.6438	0.9502	0.3378	0.5383	0.5382	2.0825
230	3-hydroxyisobutyrate	Amino acid	Valine, leucine and isoleucine metabolism	1549	GC/MS	111	1205	177.11	11966314	2068-83-9;	C06001	HMDB00336	0.5691	1.0197	0.9803	1.8097	1.0652	0.6135	0.8828	1.5946	2.4977	1.1451	0.6874	0.9794	2.9131	2.8529	0.8441	0.7495	0.5967	1.5984	2.1155	0.835	0.6068	0.692	1.6175	0.9319	0.8292	0.8244	0.7449	2.1972	1.3628	1.2628	0.5504	1.0296	2.2801	2.0451	1.322	0.6302	0.707
999	3-hydroxyoctanoate	Lipid	Fatty acid, monohydroxy	22001	LC/MS Neg	100000773	3463	159.2	26613	88930-08-9;		HMDB01954	0.6785	0.5942	1.1091	1.3751	0.454	0.5686	0.4698	1.7287	1.6386	0.5093	0.3561	1.1408	2.8358	3.3462	1.2831	0.8909	0.34	1.1594	1.9931	0.5738	1.5867	0.5984	2.229	0.9949	0.6543	0.8027	0.739	3.8039	1.6327	0.7702	0.6887	1.2357	3.1917	4.3127	1.0051	0.6298	0.8021
995	3-hydroxypropanoate	Lipid	Fatty acid, monohydroxy	42103	GC/MS	115	1187.1	177.1	5459847	503-66-2;	C01013	HMDB00700	0.6161	1.1503	0.8005	0.8348	1.6022	1.0908	1.4954	0.4903	0.8303	1.1448	0.9091	1.4225	2.1883	0.7235	0.7996	0.5192	0.9194	1.5002	1.1659	1.0806	0.5562	0.6379	0.9044	0.7481	0.7248	0.9287	0.8189	1.6896	1.7992	0.8712	1.4252	1.0306	1.5267	1.0636	1.5548	1.6762	0.9694
1017	3-hydroxysebacate	Lipid	Fatty acid, monohydroxy	31943	LC/MS Neg	100001145	1285	217.2	3017884	73141-46-5;		HMDB00350	0.7115	0.6148	1	3.4341	0.4742	0.6407	0.6677	4.5298	6.1873	0.8122	0.3775	0.8789	3.5106	7.5905	1.0492	1.2233	0.1032	1.5847	8.8654	0.6357	1.1812	0.384	0.9693	1.0314	0.1032	0.7567	0.6475	1.5167	0.9847	1.0153	0.1032	0.4518	2.4429	4.0197	0.4278	0.1032	0.3793
200	3-indoxyl sulfate	Amino acid	Tryptophan metabolism	27672	LC/MS Neg	100000467	2258	212	10258	2642-37-7;		HMDB00682	0.9258	0.684	0.8436	0.6491	1.0849	0.9058	1.5456	1.2433	1.105	1.1152	1.2937	1.337	1.0731	0.8437	1.2529	0.5548	0.9796	0.9811	0.7872	1.0189	0.9273	1.1081	1.0274	0.8323	1.3124	0.7141	0.9726	1.0536	0.9284	1.1839	1.1855	1.1401	1.0529	0.862	1.0903	1.0949	0.6237
138	3-methoxytyrosine	Amino acid	Phenylalanine & tyrosine metabolism	12017	LC/MS Pos	1342	1765	212.1	9307	300-48-1;		HMDB01434	1.3018	1.1494	1.406	1.6356	1.0327	0.8538	1.0415	1.1715	0.4116	0.9673	0.5769	1.1379	0.9165	1.6159	0.7864	0.7453	0.6923	0.5246	0.6682	1.4032	1.8582	0.8043	0.5944	1.1915	0.7793	1.4007	1.2163	1.0017	1.3953	0.7803	0.7325	0.9983	0.6186	1.0731	1.3714	0.707	1.4233
1747	3-methyl catechol sulfate 1	Xenobiotics	Benzoate metabolism	42494	LC/MS Neg	100004112	2779.2	203					0.7587	3.105	2.6324	1.7141	1.7564	0.4977	0.5714	0.9613	0.0842	7.5566	0.688	6.4443	4.347	3.3822	1.3612	0.7284	1	0.9504	0.6302	0.8351	2.76	1.4351	0.9712	0.8017	1.5669	2.3849	2.1057	1.3545	1.0288	3.0685	0.0842	0.2907	0.2378	0.2012	0.1542	0.086	0.0842
210	3-methyl-2-oxobutyrate	Amino acid	Valine, leucine and isoleucine metabolism	21047	LC/MS Neg	100000936	1489	115.1	49	3715-29-5;	C00141	HMDB00019	0.642	0.9232	0.9293	1.3125	0.9979	0.884	1.0105	1.214	1.4711	0.9613	0.7993	0.7139	1.1441	1.1955	1.1386	0.922	0.8721	1.047	1.2821	1.0021	0.9427	0.899	1.3302	0.9937	0.8718	0.7554	1.0063	1.3776	0.8249	0.9114	0.782	1.1166	1.1997	1.3308	1.3717	0.8291	0.8956
211	3-methyl-2-oxovalerate	Amino acid	Valine, leucine and isoleucine metabolism	15676	LC/MS Neg	100000036	2106	129.2	47	51829-07-3;	C00671	HMDB03736	0.9244	1.0099	0.8245	1.3707	1.4603	0.9631	1.177	1.1842	1.5954	1.1444	0.7756	0.9389	0.8209	1.1249	1.0212	0.8008	0.932	0.8528	0.9901	1.0117	0.7987	0.8746	1.1536	0.9607	0.9123	0.8342	1.174	1.2656	0.9814	0.9061	0.8839	1.4236	1.0802	1.7108	1.2511	1.0166	1.0932
246	3-methylglutarylcarnitine (C6)	Amino acid	Valine, leucine and isoleucine metabolism	37060	LC/MS Pos	100001742	1900	290.1	128145	102673-95-0;		HMDB00552	0.6225	0.8692	0.8816	0.9367	0.4601	0.4601	0.9213	0.8023	0.8168	0.4601	0.9286	1.4383	2.0936	1.0919	1	1.4539	1.2294	2.4692	2.2594	1.8743	0.6871	0.4601	1.2139	0.6139	0.7979	0.9218	1.2369	1.2996	1.0782	0.4601	0.4601	0.4601	0.4601	0.4601	0.4601	0.4601	0.4601
59	3-methylhistidine	Amino acid	Histidine metabolism	15677	LC/MS Neg	100000042	911	168.1	649696971061	368-16-1;	C01152	HMDB00479	0.7569	0.6048	0.4673	0.5685	2.3769	1.2903	1.4282	1.0541	0.9459	2.1466	1.9345	2.2904	1.7932	1.6437	1.2225	0.5006	0.8231	0.8494	0.8324	0.6118	3.1976	1	0.8886	0.8612	1.8917	1.5894	1.6882	1.5152	1.3861	3.1882	0.0614	0.0905	0.1369	0.0614	0.0614	0.0614	0.0614
2367	3-methylxanthine	Xenobiotics	Xanthine metabolism	32445	LC/MS Pos	100001108	1866	167.1	70639	1076-22-8 ;	C16357	HMDB01886	0.2888	0.8572	0.956	0.6749	0.903	0.2179	0.2179	0.2179	0.5616	1.3207	1.0422	1.7871	2.0441	0.842	1.3112	0.3848	1.0983	1	1.0859	1.045	1.3368	0.746	1.4181	1.2926	0.9019	1.925	1.3282	1	1.4601	1.9801	0.7267	0.8857	0.7625	0.2179	1.0348	1.4189	0.7928
150	3-phenylpropionate (hydrocinnamate)	Amino acid	Phenylalanine & tyrosine metabolism	15749	LC/MS Neg	100000010	2830	149.1		501-52-0;	C05629	HMDB00764	1.4059	0.9052	1.0463	1.1911	0.951	0.8846	0.8011	0.934	0.3665	0.9286	1.5328	1.8899	0.231	0.9537	1.3765	1.373	1.8439	0.6245	0.231	3.545	1	1.1545	0.5506	0.6778	2.3992	2.0548	1.0193	0.7082	0.7271	0.6097	0.231	1.4336	0.723	1.0811	1.1889	0.5805	0.6445
1949	4-acetamidophenol	Xenobiotics	Drug	12032	GC/MS	1383	1626.1	206	1983	103-90-2;	C06804	HMDB01859	0.0285	0.0285	0.0285	0.0285	0.0285	0.0285	0.2786	0.0285	0.2415	0.0285	0.0285	2.2685	1.3386	0.6614	0.0285	0.0285	0.0285	0.0285	0.0285	1.95	8.6416	1.4151	0.8854	1	0.0285	0.1995	0.0285	0.0285	0.0285	0.0285	0.0285	0.0285	0.0285	0.0285	0.0285	0.0285	0.0285
1946	4-acetaminophen sulfate	Xenobiotics	Drug	37475	LC/MS Neg	2049	1779	230.1	83939	10066-90-7;32113-41-0;	C06804	HMDB01859	0.0713	0.0713	0.0713	0.0713	0.0713	0.0713	0.0713	0.0713	0.0713	0.0713	0.0713	1.5892	1.0747	0.9253	0.1581	0.0713	0.0713	0.0713	0.0713	1.3401	41.6076	10.4393	7.4946	5.8388	0.7144	0.4182	0.0713	0.0713	0.0713	0.0713	0.0713	0.0713	0.0713	0.0713	1.2856	0.0713	0.2069
1958	4-acetylphenol sulfate	Xenobiotics	Drug	22115	LC/MS Neg	100000711	2399	215	4684006		C00548		0.2825	0.2825	0.2825	0.2825	0.2825	0.2825	0.2825	0.2825	0.2825	1.0045	0.2825	1	0.2825	0.2825	0.2825	0.2825	0.2825	0.2825	0.2825	0.9735	0.6994	0.2825	0.2825	0.2825	0.2911	0.2825	1.0276	0.2825	0.2825	1	1.5938	1.6996	0.714	0.738	2.6417	1.5101	1.5772
1473	4-androsten-3beta,17beta-diol disulfate 1*	Lipid	Sterol/Steroid	37202	LC/MS Neg	100001992	3735	224.3				HMDB03818	1.2525	1.0102	1.2543	1.2173	1.1748	1.0232	1.4608	1.7223	1.7892	1.3486	0.8509	0.8254	0.8729	0.8376	0.8845	0.8114	0.8852	0.9703	0.9898	0.8914	0.1168	0.1082	0.1221	0.1239	0.1129	0.1297	0.1648	0.1803	0.1644	0.168	1.8197	1.8231	2.1173	2.0636	1.8384	1.8933	2.0464
1474	4-androsten-3beta,17beta-diol disulfate 2*	Lipid	Sterol/Steroid	37203	LC/MS Neg	100001994	4073	224.3				HMDB03818	1.0068	0.9412	1.2567	1.3197	1.0248	0.9104	1.0605	1.5712	1.5489	1.1601	0.927	0.7721	0.924	0.9288	0.943	0.952	0.9932	1.0854	1.2564	0.6921	0.4271	0.4688	0.5859	0.599	0.4849	0.6102	0.6705	0.8363	0.7335	0.6834	1.2569	1.5413	1.7988	1.9178	1.5299	1.3418	1.258
1775	4-ethylphenylsulfate	Xenobiotics	Benzoate metabolism	36099	LC/MS Neg	100001756	3570	201.1		123-07-9;	C13637		14.8383	1.0875	1.0814	1.1215	1.1105	0.6712	0.4947	0.3183	0.3253	1.2558	1.9314	0.7576	0.8485	0.8237	0.7365	2.935	0.9631	1.1413	0.9048	1.0369	0.2999	0.2715	0.2125	0.2493	0.166	0.1461	0.2791	0.2398	0.2411	0.2352	3.1018	3.5128	3.5678	3.6766	7.7295	3.5172	4.7042
1753	4-hydroxyhippurate	Xenobiotics	Benzoate metabolism	35527	LC/MS Neg	100001423	1439	194	151012	2482-25-9;			1.0129	1.4476	1.4059	0.5612	1.0455	0.8291	0.4866	0.763	0.4916	0.9201	1.0248	2.5058	1.6798	1.01	0.8833	1.7536	0.99	0.8262	0.5258	1.2163	0.7277	3.442	0.8571	0.825	0.8896	1.0599	1.1375	0.8196	0.9401	4.1079	0.8462	1.5676	1.2424	0.3487	1.2852	0.8908	1.499
133	4-hydroxyphenylacetate	Amino acid	Phenylalanine & tyrosine metabolism	541	GC/MS	144	1630.6	179	4693933	156-38-7;	C00642	HMDB00020	0.8106	0.3535	0.7384	0.6036	0.8397	0.627	1.303	0.8823	1.2657	1.7602	0.7567	0.3535	1.2323	1.3593	1.2274	1.1668	0.9115	1.2285	1.0885	0.6447	0.3535	0.9439	1.9656	1.3374	0.7303	0.5607	1.0341	1.93	1.7815	2.3228	0.5115	0.5674	1.5208	0.9659	1.3596	0.7886	0.7451
122	4-hydroxyphenylpyruvate	Amino acid	Phenylalanine & tyrosine metabolism	1669	LC/MS Neg	1141	1716	179.1	979	156-39-8;	C01179	HMDB00707	0.444	0.8406	0.9378	1.0622	0.4693	0.444	0.444	1.0856	1.5297	0.444	0.4779	0.5754	2.1317	1.5279	0.444	0.5027	1.1563	1.392	0.8625	0.444	0.8033	0.5206	2.989	1.3213	0.444	0.885	0.6627	4.0989	1.3294	1.1158	0.5884	0.8303	2.7373	2.7093	0.7116	1.6504	0.5936
231	4-methyl-2-oxopentanoate	Amino acid	Valine, leucine and isoleucine metabolism	22116	LC/MS Neg	100000551	2200	129.2	70	816-66-0;	C00233	HMDB00695	0.8464	1.0929	0.8567	1.3778	1.2669	0.9826	1.1536	1.1096	1.5424	1.1315	0.8133	0.8548	0.703	1.0174	1.1019	0.9682	0.8546	0.8634	0.9502	1.0428	0.7836	0.8779	1.2537	0.9868	0.9376	0.8172	1.0132	1.1502	0.8321	0.8264	0.8526	1.2726	0.8916	1.5669	1.2422	1.0323	1.0288
1749	4-methylcatechol sulfate	Xenobiotics	Benzoate metabolism	42493	LC/MS Neg	100004111	2666.4	203					0.6847	0.6058	0.7076	0.5842	1.0078	0.6007	1.1315	1.1098	1.0525	0.9922	1.0996	1.1598	0.8062	0.7455	1.2256	0.7168	2.0457	1.7685	1.3625	0.7923	0.9304	0.9797	0.6187	0.48	0.6923	0.7523	0.89	0.5804	0.3702	1.0926	1.0684	1.3135	1.1927	1.0405	0.6708	1.0203	2.8389
1776	4-vinylphenol sulfate	Xenobiotics	Benzoate metabolism	36098	LC/MS Neg	100001755	3323	199.1	6426766	2628-17-3;	C05627	HMDB04072	1.2889	1.4606	1.491	1.1235	0.5857	1.1807	0.6468	0.5401	0.4809	1.5805	1.7497	0.9937	0.8588	0.684	0.6419	2.9554	1.0063	0.8988	0.6993	1.8208	3.6739	0.9426	0.9932	0.965	1.1685	0.9957	1.0043	1.0221	0.8587	3.4228	0.7525	0.7309	0.6612	0.6661	2.6727	0.6957	2.0661
2369	5-acetylamino-6-amino-3-methyluracil	Xenobiotics	Xanthine metabolism	34424	LC/MS Neg	100001403	1025	197.1	88299	19893-78-8;	C16366	HMDB04400	0.3579	2.0182	1.3949	1.3477	0.9777	0.6622	0.4643	0.5086	0.4612	2.057	0.5341	0.5782	0.7913	0.6434	1.0223	1.4935	1.1426	1.1154	1.1298	1.1354	2.1341	1.1239	1.6026	1.0161	1.2679	1.5116	1.8206	2.2299	1.8951	2.1854	0.6249	0.809	0.9839	0.8058	0.3669	0.5906	0.7688
1477	5alpha-androstan-3beta,17beta-diol disulfate	Lipid	Sterol/Steroid	37190	LC/MS Neg	100001987	3872	225.2		571-20-0;		HMDB00493	1.293	0.9901	1.0647	1.1969	1.0843	1.1196	1.4489	1.6433	1.8204	1.2456	0.8596	0.8588	0.9182	0.814	0.9035	0.8765	0.9306	0.9467	1.0099	0.8795	0.1184	0.1207	0.1393	0.1524	0.1452	0.1593	0.2017	0.2251	0.1842	0.184	2.218	1.9167	2.1005	1.9472	1.7749	2.552	2.1313
1481	5alpha-pregnan-3beta,20alpha-diol disulfate	Lipid	Sterol/Steroid	37198	LC/MS Neg	100001988	3962	239.3					1.1619	0.2026	0.6584	0.7201	0.2026	0.863	0.5507	0.8549	1.1958	0.9458	0.765	1.0973	1.3243	0.7584	0.7501	1.1477	1.0579	1.2037	1.1026	1.0542	0.2026	0.2026	0.2026	0.299	0.2026	0.2026	0.2026	0.2026	0.3434	0.2026	1	0.9819	1.3968	1.352	1.1519	1.2285	0.8039
1480	5alpha-pregnan-3beta,20alpha-diol monsulfate 2*	Lipid	Sterol/Steroid	37200	LC/MS Neg	100002014	5043	399.4					1.1729	0.3916	1.1503	0.8349	0.7036	0.7736	0.5903	1.1019	1.136	0.5949	0.9829	1.0988	0.7372	0.6462	0.8856	1.0376	1	1.0085	1.2807	1.2807	0.6366	0.3916	0.6398	0.7104	0.3916	0.3916	0.3916	0.3916	0.3916	0.568	0.83	1	1.1137	1.2045	1.0876	1.1655	0.9526
923	5-dodecenoate (12:1n7)	Lipid	Medium chain fatty acid	33968	LC/MS Neg	100001232	5206	197.2	5312378	2430-94-6;		HMDB00529	0.6638	0.4992	4.3121	4.9718	0.5217	0.6687	0.6477	6.8398	5.757	0.955	0.5212	0.7166	6.5992	2.606	2.8275	0.9472	0.447	6.5777	7.2201	1.045	1.7627	0.5996	2.7749	1.1853	0.4912	0.9074	0.9525	3.5245	1.0475	0.7739	0.3073	0.6405	4.9597	2.5075	0.6585	0.3983	0.7339
197	5-hydroxyindoleacetate	Amino acid	Tryptophan metabolism	437	LC/MS Pos	71	2549	192.1	1826	54-16-0;	C05635	HMDB00763	0.163	0.163	0.163	1.061	0.163	0.163	0.163	0.163	0.163	2.3745	0.163	0.939	0.163	0.163	0.163	0.163	0.163	0.8404	0.163	0.163	0.163	0.163	0.163	0.163	1	0.163	0.163	0.163	0.163	0.163	0.163	0.163	0.163	0.163	0.163	0.163	0.163
1624	5-methyluridine (ribothymidine)	Nucleotide	Pyrimidine metabolism, uracil containing	35136	LC/MS Neg	100001446	1774	257.1	445408	1463-10-1;		HMDB00884	0.9571	1.0644	0.9858	1.378	1.1573	0.9474	1.2661	1.3242	1.4808	1.0125	0.9358	0.6247	0.7071	0.6919	0.9875	0.9708	1.1026	1.269	1.23	0.703	0.3649	0.5978	0.6791	0.8208	1.014	0.9152	0.9459	1.0343	1.0451	1.1352	0.9852	1.2678	1.1006	1.28	0.954	1.1363	0.9582
339	5-oxoproline	Amino acid	Glutathione metabolism	1494	LC/MS Neg	1021	744	128.2	7405	98-79-3;	C01879	HMDB00267	1.1043	0.897	0.8588	0.7779	0.8931	0.9887	1.0113	0.7778	0.669	1.0836	1.1359	1.2625	1.1128	0.89	1.1157	0.9643	1.046	1.175	0.8967	1.1843	0.9712	1.0293	0.9201	0.9213	0.9979	1.1632	0.9682	1.0068	0.8492	1.0021	1.0316	1.232	0.8017	0.8343	1.1497	0.9951	1.2371
1470	7-alpha-hydroxy-3-oxo-4-cholestenoate (7-Hoca)	Lipid	Sterol/Steroid	36776	LC/MS Neg	100001609	5268	429.4	3081085	115538-85-7;	C17337	HMDB12458	0.8692	0.7642	1.035	0.9169	1.3658	0.7758	0.9423	0.6949	0.815	0.7576	1.0158	1.2183	1.463	1.5242	1.3223	0.9022	1.0427	2.0877	1.2117	0.9842	0.9109	0.7402	1.5188	1.4335	1.0049	0.892	1.1187	1.3475	1.1616	0.9194	1.5919	0.8655	0.9951	0.7838	0.6355	1.6256	0.8856
1414	7-alpha-hydroxycholesterol	Lipid	Sterol/Steroid	35692	GC/MS	100001602	2300	456.2	107722	566-27-8;	C03594	HMDB01496	0.7387	0.123	0.123	0.123	1.6101	0.123	0.5069	0.9408	0.54	0.123	1.5595	1.4581	0.123	0.123	1.0592	0.123	0.123	0.8797	0.123	2.2531	0.123	0.8584	1.2002	1.2636	1.6828	0.123	0.7816	0.7195	0.93	1	0.908	0.123	0.123	0.6129	0.123	2.0863	1.0873
1415	7-beta-hydroxycholesterol	Lipid	Sterol/Steroid	35092	GC/MS	100001095	2340	456.4	473141	566-27-8;		HMDB06119	0.5607	0.2024	0.8281	0.6823	1.2735	0.7065	0.62	0.6603	0.8495	1.0797	1.8939	1.1174	0.7097	1.3876	0.9203	1.8954	1.5073	1.4395	0.2024	1.0941	0.6255	0.992	1.2781	1.0921	1.4085	1.4261	0.8816	1.2736	1.0981	1.5162	0.9549	0.6214	0.8389	1.15	0.9158	1.1482	1.008
2368	7-methylxanthine	Xenobiotics	Xanthine metabolism	34390	LC/MS Pos	100001396	1778	167.1	68374	552-62-5;	C16353	HMDB01991	0.9651	1.5986	1.4957	0.7156	1.8614	0.7571	0.2496	0.2509	0.5333	0.9308	1.3898	2.2464	2.6761	1.2105	1.9309	0.692	1.4823	1.0057	0.9943	0.9832	1.3026	1.4196	1.1429	0.7899	1.0154	1.058	1.3813	1.4948	1.5321	1.4585	0.9778	0.9118	0.9846	0.2221	0.7191	1.1906	0.7703
1026	9,10-DiHOME	Lipid	Fatty acid, dihydroxy	38399	LC/MS Neg	179	5177	313.3	9966640	263399-34-4;	C14828	HMDB04704	0.6739	0.9632	1.1193	0.6706	0.3185	0.6005	1.2171	7.8542	5.2236	0.6874	0.2939	3.0956	10.2071	7.9731	1.0368	0.4565	0.7	1.0784	1.3716	0.2373	0.5468	0.2373	0.6286	0.5894	0.2373	0.2373	2.0307	6.8189	3.1785	0.2373	0.8236	1.5566	10.1771	6.0697	1	0.2373	0.4437
1589	9-methyluric acid	Nucleotide	Purine metabolism, urate metabolism	43514	GC/MS	100004247	1923	383.1	108714	55441-71-9;			0.8374	1.8935	1.1358	1.6523	1.6165	0.8029	1.176	0.5874	0.9092	1.098	1.0062	0.952	1.6177	1.0238	0.4621	0.9938	0.6664	0.8334	0.6168	1.4315	0.7972	0.6497	1.6019	0.6786	0.7111	1.2482	0.69	1.574	1.0958	1.1877	0.8442	0.7431	0.9709	1.0427	1.2757	0.7011	1.8745
1266	acetoacetate	Lipid	Ketone bodies	33963	GC/MS	1218	1285	231.1	96	3483-11-2;	C00164	HMDB00060	0.4783	0.4544	1.388	10.3353	0.4406	0.9195	1.0805	3.9243	10.9549	0.7745	0.2123	0.297	1.6766	3.4884	0.7989	1.4989	0.311	1.6304	4.999	0.6912	0.3295	0.5496	1.411	2.3856	0.4725	0.6427	0.6587	1.153	1.1847	0.847	0.4997	1.352	10.6086	15.9045	3.4554	0.5805	0.3508
1164	acetylcarnitine	Lipid	Carnitine metabolism	32198	LC/MS Pos	100000802	1203	204.2	7045767	5080-50-2;	C02571	HMDB00201	0.8814	0.7622	1.4267	1.8015	0.6261	0.9697	0.8772	2.0363	2.4638	1.0303	0.5509	0.6742	1.4559	1.4389	1.1324	0.9544	0.6713	1.3251	1.5738	0.6934	0.9565	0.6019	2.4166	1.9466	0.7765	0.7509	0.844	2.6173	2.1071	0.9401	0.5247	1.0435	2.5244	2.6918	1.63	0.5958	0.6972
898	acetylphosphate	Energy	Oxidative phosphorylation	15488	GC/MS	1211	1263	211	186	94249-01-1;	C00227	HMDB01494	0.7813	1.084	0.9509	0.9439	0.9152	0.9859	0.9529	0.9478	0.932	0.8677	1.0919	1.0244	1.1796	1.086	1.0141	0.9479	1.0457	1.1282	1.0767	1.0786	0.8596	1.1089	0.999	0.8903	1.1331	1.2199	1.0048	1.2573	1.0561	1.3652	0.7676	0.9055	1.001	0.8516	1.0493	0.862	0.6523
330	acisoga	Amino acid	Polyamine metabolism	43258	LC/MS Pos	100004541	2317.9	185.3	129397	106692-36-8;			0.8483	0.7456	0.9977	1.2978	0.6669	1.0193	1.3347	0.9082	0.9997	1.1722	0.875	0.9875	1.3091	1.0773	1.4056	0.8921	0.7453	1.3707	1.386	1.0003	1.3516	0.8266	1.0058	1.4009	1.0119	0.7428	0.696	0.9044	0.8607	0.9375	0.7467	0.6521	1.3139	1.2413	1.0085	0.8348	0.9942
1540	adenosine 5'-monophosphate (AMP)	Nucleotide	Purine metabolism, adenine containing	32342	LC/MS Pos	209	1210	348.1	15938965	149022-20-8;	C00020	HMDB00045	1.14	2.1574	2.0223	0.8903	1.0871	1.2096	3.0922	2.0352	1.2734	0.8474	1.9775	0.6305	7.2525	0.474	0.6812	0.4993	0.4162	0.9129	0.8761	0.6849	0.8548	0.5867	1.1399	1.1247	0.8629	0.9562	0.7899	1.8405	1.3893	0.866	0.8177	0.8301	1.2861	0.6274	0.74	1.3322	2.6524
966	adrenate (22:4n6)	Lipid	Long chain fatty acid	32980	LC/MS Neg	100001193	5684	331.3	5497181	2091-25-0;	C16527	HMDB02226	0.1708	0.5997	1.6206	1.5181	0.2372	0.6856	0.1907	1.7494	3.8681	0.3255	0.1708	0.402	1.8838	1	1.2177	0.4581	0.1708	2.2875	1.9073	0.5426	2.3389	0.3867	1.6011	2.2121	0.9453	0.6235	0.6283	1.7412	1.1223	0.7494	0.4376	1.0041	2.8593	2.0688	0.5705	0.3494	0.8358
695	ADSGEGDFXAEGGGVR*	Peptide	Fibrinogen cleavage peptide	33084	LC/MS Pos	100001322	3239	769	16133137				0.3569	0.3569	0.9055	0.3569	0.3569	0.3569	0.3569	0.3569	6.5868	0.3569	1.0945	0.3569	0.8526	0.3569	0.3569	0.3569	0.3569	0.3569	0.3569	0.3569	1	0.3569	0.3569	0.3569	0.3569	1.6993	0.3569	0.9437	0.8848	0.3569	1.0249	2.064	0.3569	0.3569	0.9221	0.3569	0.3569
33	alanine	Amino acid	Alanine and aspartate metabolism	1126	LC/MS Pos	811	650	90.1	5950	56-41-7;	C00041	HMDB00161	0.8322	1.9292	0.3336	1	0.3336	0.3336	0.3336	0.906	0.8038	1.1849	1.1034	1.7924	0.3336	0.3336	1.3278	0.8164	1.2423	0.8871	0.8905	0.3336	0.9235	1.0803	1.434	1.0249	1.2088	0.8528	0.9302	1.2647	0.9751	0.9252	1.2308	0.9328	0.6966	0.7672	0.7676	1.2532	1.1416
368	alanylalanine	Peptide	Dipeptide	15129	GC/MS	100000113	1379.5	271.1	54843526992372	1948-31-8;			0.2132	1.1999	0.2132	0.2132	0.2132	1.3132	1	0.2132	0.2132	0.7145	1.241	0.6479	0.2132	0.2132	0.2132	0.8975	1.2435	0.7376	0.8767	1.0668	0.5696	0.5062	0.5529	1.0864	0.6873	0.9941	1.0059	0.6528	1.0178	0.7079	1.9724	1.2052	0.7097	0.5521	1.012	1.0257	1.7502
1588	allantoin	Nucleotide	Purine metabolism, urate metabolism	1107	GC/MS	1002	1809.8	518.3	204	97-59-6;	C02350	HMDB00462	1.2896	0.9243	0.5262	1.3407	0.9958	1.3627	1.6683	0.8473	0.9213	0.9082	1.0292	2.2334	2.9051	2.2891	0.4936	0.5949	1.0042	0.7368	0.9739	1.6485	0.53	0.7932	1.7995	0.6362	0.5179	1.0629	0.9371	3.1094	2.5866	1.0947	0.6291	0.5141	1.9061	2.1437	1.1552	0.6369	1.2631
1732	alpha-CEHC glucuronide*	Cofactors and vitamins	Tocopherol metabolism	39346	LC/MS Neg	100003101	2623.1	453.2					0.8761	0.8761	0.8761	0.8761	0.8761	0.8761	0.8761	0.8761	0.8761	0.8761	0.8761	0.8761	0.8761	0.8761	0.8761	0.8761	0.8761	0.8761	0.8761	0.8761	0.8761	0.8761	0.8761	0.8761	0.8761	0.8761	0.8761	0.8761	0.8761	0.8761	0.8761	0.8761	0.8761	0.8761	0.8761	0.8761	0.8761
217	alpha-hydroxyisocaproate	Amino acid	Valine, leucine and isoleucine metabolism	22132	LC/MS Neg	100000706	1854	131.2	83697	10303-64-7;	C03264	HMDB00746	0.9562	1.6016	0.4383	1.209	1.1984	1.0662	1.0675	0.7522	1.4153	1.0438	0.4383	0.4383	0.7137	0.9469	0.8773	0.6913	0.6126	1.2406	0.8056	0.4383	1.0654	0.8957	1.8068	1.0172	1.0922	0.8879	0.8952	0.9828	1.0209	0.8699	0.7695	1.5474	1.024	1.8164	1.2353	0.9013	0.8872
236	alpha-hydroxyisovalerate	Amino acid	Valine, leucine and isoleucine metabolism	33937	GC/MS	100001300	1208	145.1	99823	600-37-3;		HMDB00407	0.9367	1.1901	0.861	1.1265	1.5278	1.2995	1.7497	0.9537	1.1925	1.9477	0.7979	0.7076	0.9677	0.8525	0.807	0.7486	0.6756	1.0454	1.0323	1.0515	0.5257	0.5271	0.7041	0.6556	0.5023	0.5219	0.6285	0.7655	0.9071	0.7882	1.4453	1.628	1.6822	1.5803	2.8174	1.627	1.0929
272	alpha-ketobutyrate	Amino acid	Cysteine, methionine, SAM, taurine metabolism	4968	LC/MS Neg	796	967	101.1	58	600-18-0;	C00109	HMDB00005	0.6445	1.0749	0.937	1.415	1.191	0.9786	0.75	1.0087	1	1.2996	2.4031	0.4712	1.1806	1.2283	0.66	0.5511	0.4233	0.5657	1.7669	0.3779	0.613	2.8249	0.7163	2.0049	0.7379	0.6696	0.4315	1.0737	1.1737	1.2068	0.6749	0.8696	0.7279	2.2433	1.4341	2.1483	0.9263
886	alpha-ketoglutarate	Energy	Krebs cycle	33453	GC/MS	93	1779	419.1	51	305-72-6;328-50-7;22202-68-2;	C00026	HMDB00208	0.7368	0.6732	0.8923	2.2094	0.6732	1.0885	1.1195	0.5947	0.6267	1.156	0.6121	1.0827	1.8042	1.1642	0.2243	0.9378	1.0622	1.6203	0.9012	1.4883	0.7601	1.0049	3.0752	1.1066	0.8645	0.8638	0.9951	2.0577	1.2769	1.513	0.9582	0.7762	0.7684	1.2878	1.8669	0.8909	0.5024
1722	alpha-tocopherol	Cofactors and vitamins	Tocopherol metabolism	1561	GC/MS	1105	2305.4	502.5	14985	59-02-9;10191-41-0;	C02477	HMDB01893	0.7541	0.999	1.0537	1.0499	0.8262	0.9072	0.7551	0.9846	1.0147	0.848	1.0904	0.8774	1.2259	1.1393	0.9445	0.8527	1.001	1.2323	1.0499	1.081	1.2338	1.0085	1.3721	1.1441	1.3427	1.3963	1.3658	1.4317	1.0896	1.3149	0.8999	0.7263	0.7682	0.7051	0.6965	0.9915	0.8516
1487	andro steroid monosulfate 2*	Lipid	Sterol/Steroid	32792	LC/MS Neg	100002068	4240	383.2			C04555	HMDB02759	1.955	1.6642	2.0475	2.0013	1.3651	1.1266	1.5125	1.8183	1.8957	2.2256	0.6618	0.6322	0.7316	0.6745	0.7652	0.7008	0.7381	0.8734	0.8489	0.711	0.6942	0.6551	0.8479	0.8848	0.7321	0.9901	1.0035	1.1517	1.0249	0.9897	0.739	1.4838	1.7411	1.6505	1.0463	0.8034	1.8378
1428	androsterone sulfate	Lipid	Sterol/Steroid	31591	LC/MS Neg	100001073	5011	369.2		2479-86-9 ;	C00523	HMDB02759	1.1448	0.9125	1.2173	1.1441	1.062	0.8175	1.1904	1.4929	1.4237	1.1148	0.8052	0.7119	0.7837	0.8428	0.8223	0.8003	0.9022	1.1854	1.0511	0.9489	0.3573	0.3609	0.4052	0.453	0.3623	0.3604	0.4708	0.528	0.4569	0.4335	1.472	1.8312	2.3337	2.1215	1.9092	1.6995	1.7421
858	arabinose	Carbohydrate	Nucleotide sugars, pentose metabolism	575	GC/MS	828	1631.6	217	66308	28697-53-2;	C00216	HMDB00646	0.9558	1.1298	0.8277	1.2691	0.8978	1.3955	0.9353	0.3266	0.9384	0.3266	0.3266	1.3029	0.8713	0.7305	0.3266	0.8689	1.2002	1.5581	1.2716	1.0442	1.316	1.3884	1.2428	1.1408	0.4701	0.7107	1.5809	1.3107	1.1033	0.3266	0.7667	0.9175	1.0314	1	1.0866	0.9593	0.4386
838	arabitol	Carbohydrate	Nucleotide sugars, pentose metabolism	15964	GC/MS	100000012	1687.5	217	94154	7643-75-6;	C00474	HMDB01851	0.9053	1.103	0.8626	1.2215	0.9369	1.0596	1.2126	0.4266	0.76	0.95	0.5023	1.2225	1.2601	0.8645	0.5337	0.9515	1.1787	1.1583	1.0485	1.2653	0.7056	1.0159	1.1853	0.93	0.5977	1.0102	0.9663	1.1718	1.1786	1.1552	0.9132	0.7875	1.0632	0.8248	1.3325	0.9898	0.9124
1645	arabonate	Cofactors and vitamins	Ascorbate and aldarate metabolism	37516	GC/MS	100001937	1736	292.1	122045	7643-75-7;	C00878	HMDB00539	0.791	0.6439	0.9478	1.3515	0.9742	0.7345	1.2486	0.4882	0.8493	0.9652	1.0851	1.1817	1.6439	1.236	0.3872	1.0258	0.9388	1.4085	1.4216	1.0928	0.7665	1.0001	1.5643	1.1656	0.7504	1.1099	0.9031	1.2	1.082	1.1744	0.8755	0.8213	1.0597	0.8467	1.1906	0.9999	0.8628
950	arachidate (20:0)	Lipid	Long chain fatty acid	44679	LC/MS Neg	893	6282	311.3	10467	506-30-9;	C06425	HMDB02212	0.7395	0.9595	1.2646	1.9597	0.8023	0.8974	1.0405	2.1484	1.497	1.6604	0.5889	0.7284	1.3835	1.6579	0.8187	0.7173	0.4415	1.8659	1.7084	0.7455	1.045	0.9407	1.6347	1.6015	0.6461	0.9272	0.929	1.8022	1.325	0.8401	0.5274	0.9168	2.9461	2.6422	1.2911	0.6797	0.955
959	arachidonate (20:4n6)	Lipid	Long chain fatty acid	1110	LC/MS Neg	229	5525	303.4	444899	506-32-1;	C00219	HMDB01043	0.3674	0.6279	1.5743	1.6502	0.4649	0.5393	0.5451	1.6222	1.6771	0.5812	0.5006	0.6579	1.8794	1.2363	1.4949	0.9102	0.6004	1.9796	2.4998	1.0898	1.0022	0.82	1.1357	0.9978	0.9338	0.7326	0.9029	1.3499	0.8179	1.149	0.5946	0.6399	1.729	1.2555	0.7783	0.5413	1.1134
292	arginine	Amino acid	Urea cycle; arginine-, proline-, metabolism	1638	LC/MS Neg	231	728	173.2	232	1119-34-2;	C00062	HMDB00517	1.1159	1.1782	0.8964	0.6862	1.1325	0.6708	0.7519	0.6808	0.5851	0.947	0.8935	1.4563	1.23	1.0485	1.0956	1.0147	1.0929	0.9853	0.9056	1.1635	0.9608	0.9971	0.8507	0.8486	1.7193	1.132	1.1467	1.0776	1.1688	1.6899	0.7851	1.0115	0.7341	0.6887	0.6683	1.0029	1.7333
25	asparagine	Amino acid	Alanine and aspartate metabolism	34283	GC/MS	917	1854	232.2	6267	70-47-3;	C00152	HMDB00168	1.1532	1.1026	0.7468	0.9446	1.496	1.0554	1.1266	0.1708	0.377	1.4418	1.2373	1.8108	0.8	0.7909	0.6062	0.8749	1.4116	0.8072	0.6529	1.862	0.8206	0.9916	1.0084	0.8026	0.905	1.066	0.8332	0.6839	1.1626	1.2769	1.1071	1.081	0.6388	0.7897	1.9423	1.1009	1.0648
1037	azelate (nonanedioate)	Lipid	Fatty acid, dicarboxylate	18362	LC/MS Neg	2029	1322	187.2	2266	123-99-9;	C08261	HMDB00784	0.694	1.1476	1.7581	1.2013	0.7144	1.0704	0.6389	1.697	1.9152	0.7175	0.7043	1.001	2.8283	1.9671	0.999	0.8304	0.5865	0.9922	1.3285	0.6164	0.7723	0.7787	1.3817	0.9458	0.7556	0.7957	0.7713	1.9145	1.1804	1.0542	0.7106	1.2557	2.9601	2.0371	1.6524	0.6356	0.8887
962	behenate (22:0)	Lipid	Long chain fatty acid	12125	GC/MS	314	2143	397.4	8215	112-85-6;	C08281	HMDB00944	0.9154	1.8493	0.8412	1.2359	1.3585	1.1381	0.5062	0.6032	0.7576	1.3741	0.4324	0.7894	1.462	0.4324	0.4412	0.4324	1	1.314	0.4324	0.4324	0.9477	0.4324	1.3048	0.6861	0.4324	0.6863	0.9504	1.0821	1.1327	0.5635	0.793	0.9796	1.4634	1.3388	1.2984	0.4324	0.6207
28	beta-alanine	Amino acid	Alanine and aspartate metabolism	35838	GC/MS	244	1582.3	334.1	2394755801	56-41-7;107-95-9;	C00099	HMDB00056	1.2936	1.0403	1.1267	1.681	0.8935	1.0539	1	0.153	0.5858	0.9053	0.3474	1.6431	1.2459	0.9326	0.153	0.2078	0.8432	1.0283	0.6008	1.3807	1.1349	1.5789	1.5166	0.9777	0.8324	1.8489	1.2208	1.2639	1.4712	1.8705	0.5135	0.5431	0.7622	0.6407	1.1679	0.5153	0.6228
216	beta-hydroxyisovalerate	Amino acid	Valine, leucine and isoleucine metabolism	12129	LC/MS Neg	1442	1043	117.1	69362	625-08-1;		HMDB00754	0.8771	0.7185	1.1318	0.9103	1.3293	0.9788	1.323	1.2573	1.2315	1.1162	0.6009	1.0123	0.8535	0.8724	1.5616	0.6899	1.2357	0.9877	0.9193	1.1981	1.1405	0.982	0.7106	1.6632	1.3153	0.7637	1.3661	0.695	0.9035	1.1545	0.8201	1.0086	1.1741	1.2229	1.2611	0.707	0.8562
7	beta-hydroxypyruvate	Amino acid	Glycine, serine and threonine metabolism	15686	GC/MS	100000055	1425.1	221	964	1113-60-6;3369-79-7;	C00168	HMDB01352	1.2446	0.7467	0.5123	1	0.5123	1.1118	1.1414	0.5123	0.5123	0.5123	0.5123	0.5123	0.957	0.5123	0.5123	0.8401	0.5123	1.4441	0.5123	0.8357	0.5464	0.9979	1.5643	0.8193	0.7692	1.3033	1.2073	1.0021	1.278	1.4634	0.6425	1.0048	0.5971	0.9065	1.2049	0.9479	0.5772
21	betaine	Amino acid	Glycine, serine and threonine metabolism	3141	LC/MS Pos	799	721	118.2	247	107-43-7;	C00719	HMDB00043	1.4427	1.3316	1.0792	1.1743	1.4526	1.3757	1.3925	1.1306	1.189	1.5472	0.7386	0.86	0.6667	0.6015	0.852	0.7673	0.7728	0.677	0.6253	0.9208	0.9364	0.859	0.9461	0.8276	0.8711	0.8636	0.978	1.0063	1.0011	1.0306	0.9522	1.2585	1.0521	0.9989	1.4253	0.9604	1.3938
1451	beta-sitosterol	Lipid	Sterol/Steroid	27414	GC/MS	100001033	2380.8	357.4	222284	83-46-5;	C01753	HMDB00852	0.2681	0.2681	1	0.4627	0.2681	0.4031	0.9281	0.9857	1.1168	0.2681	0.2681	1.1646	1.1348	1.6525	0.9565	1.2186	0.468	0.7975	1.0251	1.2125	1.4047	1.2375	1	0.8218	1.3439	0.6842	1.5165	1.3134	1.2677	1.7161	0.2681	0.5182	0.2681	0.6142	0.2681	0.5558	0.2681
1724	beta-tocopherol	Cofactors and vitamins	Tocopherol metabolism	35702	GC/MS	100001641	2260	488.3	6857447	148-03-8;	C14152	HMDB06335	0.8024	0.9832	1.2449	0.9456	1.1973	1.1779	0.7901	0.4804	0.9988	0.6034	1.0655	1.0012	1.0155	0.9867	1.0283	0.7751	0.862	1.2099	1.4034	1.4302	1.2187	1.1938	1.5726	1.6369	1.6895	1.3583	0.3385	1.2795	1	1.658	0.6567	0.953	0.9039	0.3385	0.7516	0.3385	0.9629
1663	bilirubin (E,E)*	Cofactors and vitamins	Hemoglobin and porphyrin metabolism	32586	LC/MS Neg	100001950	4242	583.2	5315454	114-25-0 ;			0.3844	0.537	1.0655	0.859	0.6843	0.3784	0.6309	1.4689	1.3447	0.5071	0.9099	0.4922	1.4532	1.5386	4.6929	1.4841	1.0662	2.1539	2.101	0.9345	1.2514	0.7572	1.9506	1.4277	1.213	0.9361	0.5337	1.8216	0.9901	0.771	0.8112	0.7478	2.7586	1.111	0.966	0.8286	0.8243
1662	bilirubin (Z,Z)	Cofactors and vitamins	Hemoglobin and porphyrin metabolism	27716	LC/MS Neg	1090	4812	583.2	5280352	635-65-4;	C00486	HMDB00054	0.5236	0.2819	0.8937	0.8803	0.6781	0.5933	1.0465	1.2206	0.9535	0.5159	1.8666	0.2252	1.2745	1.1713	1.9828	1.8305	1.6437	1.5746	1.8363	0.3205	0.9872	0.9401	1.1003	0.9813	0.9989	1.0011	0.7051	0.9364	0.8454	0.9851	1.0617	0.9575	1.2332	1.1007	1.1576	1.3259	0.8432
1665	biliverdin	Cofactors and vitamins	Hemoglobin and porphyrin metabolism	2137	LC/MS Neg	250	4671	581.2		55482-27-4;55482-27-4 ;	C00500	HMDB01008	0.4405	0.4066	0.7577	0.9952	0.5741	0.5486	0.914	1.365	1.1863	0.6026	1.3328	1.8602	0.9112	0.8936	2.6576	1.4888	1.0048	1.6043	1.6948	4.1464	0.9487	0.7336	1.1694	0.9571	1.0179	0.9157	0.6044	0.8274	0.8309	0.9959	1.0041	0.869	1.4295	1.0246	1.1658	0.8796	1.0805
1849	bisphenol A monosulfate	Xenobiotics	Chemical	37172	LC/MS Neg	100001997	4214	307					0.651	0.651	0.651	0.651	0.651	0.651	0.651	0.651	0.651	0.651	0.651	0.651	0.651	0.651	0.651	0.651	0.651	0.651	0.651	0.651	0.651	0.651	0.651	0.651	0.651	0.651	0.651	0.651	0.651	0.651	0.651	0.651	0.651	0.651	0.651	0.651	0.651
669	bradykinin	Peptide	Polypeptide	22154	LC/MS Pos	100000967	2990	531	439201	58-82-2;	C00306	HMDB04246	0.2338	1	0.5988	1.3229	0.2338	1.0859	0.2338	0.6673	2.1284	0.7876	0.2338	1.5034	0.2338	0.8918	3.787	0.4143	0.2338	0.2338	1.5571	0.9916	0.6476	0.2338	0.2338	1.7899	0.2338	0.2338	0.748	1.3237	0.9854	1.3818	1.5301	1.0146	0.6917	0.5664	0.2338	0.2338	0.2338
670	bradykinin, hydroxy-pro(3)	Peptide	Polypeptide	33962	LC/MS Pos	100001237	2850	539.1	169947	37642-65-2 ;		HMDB11728	0.2482	0.8573	1.7639	0.9418	0.2482	1.0582	0.2482	0.2482	0.2482	0.2482	0.2482	1.3295	0.7216	0.9222	1.9627	0.2482	0.2482	0.2482	0.2482	0.2482	0.2482	0.2482	0.2482	1.1856	0.2482	0.2482	0.2482	1.0253	1.0526	0.9747	0.2482	0.2482	0.2482	0.2482	0.2482	0.2482	0.2482
1147	butyrylcarnitine	Lipid	Fatty acid metabolism (also BCAA metabolism)	32412	LC/MS Pos	100001054	2007	232.2	213144	25576-40-3;	C02862	HDMB02013	0.9701	1.1798	3.4478	1.3625	1.1575	0.9341	0.8047	3.0095	1.7081	1.0336	0.5647	0.8328	1.773	0.7109	0.5905	0.8277	0.6728	1.7319	1.0299	0.7072	1.7622	1.1198	6.0195	1.4668	1.0063	1.0205	0.9277	7.7577	1.5537	0.9937	0.7073	0.5403	2.2293	0.8746	0.571	0.5935	0.4602
2357	caffeine	Xenobiotics	Xanthine metabolism	569	LC/MS Pos	849	2820	195.1	2519	58-08-2;	C07481	HMDB01847	0.3685	1.4084	1.0124	0.7918	0.6051	0.1542	0.211	0.1584	0.1542	3.6873	0.2405	3.7096	2.2584	1.8515	1.4625	1.9599	1	0.738	0.7157	1.6398	5.1214	1.5711	1.1235	0.7962	1.6028	3.1413	2.7362	1.7255	1.5088	4.6645	0.9063	0.8674	0.6646	0.6651	0.1748	0.9072	0.6617
1453	campesterol	Lipid	Sterol/Steroid	39511	GC/MS	100001269	2353	343.4	173183	474-62-4;	C01789	HMDB02869	0.5283	1.2563	0.8748	0.4384	0.4671	0.9835	0.6072	0.8334	0.8225	1.1305	1.2824	1.3462	1	1.1636	1.5129	0.903	1.0489	1.1679	0.9218	1.2642	1.7704	1.1487	1.8822	1.2314	2.1014	1.9197	1.3819	1.2875	1.3472	1.5533	0.8513	0.7078	0.5678	0.6292	0.7365	0.8154	0.7241
919	caprate (10:0)	Lipid	Medium chain fatty acid	1642	LC/MS Neg	888	5092	171.2	2969	112-37-8;	C01571	HMDB00511	0.606	1.0489	1.632	1.5032	0.5615	0.6621	1.2827	1.8803	1.5739	0.9511	0.6766	0.6485	1.608	0.921	0.9445	1.6388	0.4979	1.394	1.6808	0.5189	1.0467	0.7823	2.1259	1.0039	0.5005	0.9961	0.8156	1.9672	0.8294	0.7217	0.9066	0.5368	3.285	1.4539	1.2328	0.8092	0.7338
915	caproate (6:0)	Lipid	Medium chain fatty acid	32489	LC/MS Neg	926	2766	115.2	8892	142-62-1;	C01585	HMDB00535	1.5376	1.1948	1.1757	0.9126	1.1071	1.0412	0.975	1.0471	1.2183	0.7765	0.7098	0.9976	0.9228	1.145	0.7443	0.8361	0.9935	1.0024	1.0895	0.7992	0.7307	1.0017	0.9004	1.0675	0.9454	0.9036	0.9094	0.8206	0.8599	1.0453	0.9983	1.193	1.1638	1.0549	1.3045	0.8821	0.9437
917	caprylate (8:0)	Lipid	Medium chain fatty acid	32492	LC/MS Neg	932	4367	143.2	379	124-07-2;	C06423	HMDB00482	0.9018	1.3086	1.4236	1.1293	0.8747	0.8569	1.0435	1.3075	1.2156	0.9565	0.7849	0.946	1.4441	0.9402	0.7726	1.2266	0.7115	1.2424	1.0791	0.5442	1.1783	0.727	1.6304	1.0686	0.9314	0.8986	0.8073	1.8963	0.9301	0.8841	0.7757	0.7957	2.3061	1.2227	1.2478	0.8721	0.7651
1962	carboxyibuprofen	Xenobiotics	Drug	43333	LC/MS Neg	100004171	1934	235	10444113	15935-54-3;			0.0069	0.0069	0.0069	0.0069	0.0069	0.0069	0.0069	0.0069	0.0069	0.0069	0.0069	0.0069	0.0069	0.0069	0.0069	0.0069	0.0069	0.0069	0.0069	0.0069	0.0069	0.0069	0.0577	0.0708	0.7103	0.1846	2.6233	2.4028	1.2897	3.0609	0.0069	0.0069	0.0069	0.0069	0.0069	0.0069	0.0069
1162	carnitine	Lipid	Carnitine metabolism	15500	LC/MS Pos	100000007	702	162.2	10917	461-05-2;	C00318		1.0485	1.1324	1.1618	0.9521	1.2173	0.9972	1.038	0.9328	0.8035	1.1823	1.1548	0.9701	0.8312	0.728	0.9981	1.1874	1.0012	0.9988	0.8996	1.2262	1.0137	1.0484	1.0113	1.0009	1.0647	1.0087	0.988	0.8798	0.8624	0.8861	0.9991	0.8895	0.8835	0.633	0.9318	1.0165	1.1673
1760	catechol sulfate	Xenobiotics	Benzoate metabolism	35320	LC/MS Neg	100001605	1928	188.9	3083879	120-80-9;	C00090		1.0436	1.1052	1.2561	0.9149	0.8229	0.5505	0.7142	1	0.9105	1.6464	1.05	1.2882	0.9641	0.826	1.0425	0.8936	1.1286	1	0.9776	1.4152	1.9286	1.4575	0.7835	0.7411	1.5385	1.5413	2.3296	1.693	1.2126	3.1371	0.6542	1.0385	0.9863	0.9857	1.0137	0.7166	0.8955
193	C-glycosyltryptophan*	Amino acid	Tryptophan metabolism	32675	LC/MS Pos	100001949	1912	367.1					0.7407	0.8172	1.1604	0.9963	0.7951	0.7691	0.9009	0.9877	1.0037	0.8338	0.9694	1.0471	1.29	1.1285	1.1175	1.0658	0.9454	1.1909	1.4872	1.0669	0.9777	1.1016	1.2907	1.2362	1.0187	0.9813	1.0956	1.2204	1.3002	0.9787	0.6866	0.7054	1.019	0.8494	0.7797	0.7059	0.6695
1248	chiro-inositol	Lipid	Inositol metabolism	37112	GC/MS	100001859	1857	318.1		643-12-9;			3.3964	0.3865	0.3865	0.3865	14.1918	0.3865	0.3865	0.3865	0.4862	0.3865	0.736	0.3865	0.3865	0.3865	0.3865	1.1674	0.3865	0.3865	0.3865	0.8326	0.3865	1.2135	0.6295	0.3865	1	0.3865	0.5092	0.9412	0.3865	3.3762	0.3865	0.3865	0.6972	0.3865	0.3865	0.3865	1.2692
1179	cholate	Lipid	Bile acid metabolism	22842	LC/MS Neg	136	5148	407.4		81-25-4;	C00695	HMDB00619	5.1702	10.1743	0.7133	0.1889	1.5562	0.8241	0.2631	0.0312	0.0312	7.4829	0.5095	3.3882	0.7301	1.7512	1.8889	1	1.849	0.7659	1.3225	0.6841	0.9438	1.0562	0.7812	0.3936	0.8353	0.3821	0.0312	0.6112	0.0312	3.3357	1.6191	3.531	1.1631	1.2332	1.1524	2.7526	0.6417
1411	cholesterol	Lipid	Sterol/Steroid	63	GC/MS	266	2316.9	329.3	6432564	57-88-5;	C00187	HMDB00067	0.6551	1.1154	0.9881	0.833	0.7727	0.7159	0.8408	0.8825	0.9301	0.8126	1.285	1.0119	1.2264	1.0866	1.0459	0.9415	1.0713	1.3942	1.0994	1.229	1.1581	1.0251	1.1703	1.1277	1.2256	1.2173	1.2464	1.3114	1.0538	1.1986	0.9444	0.8973	0.8887	0.8195	0.7672	0.9749	0.9326
1232	choline	Lipid	Glycerolipid metabolism	15506	LC/MS Pos	1256	674	104.2	170746	67-48-1;	C00114		0.8575	0.7876	0.8859	0.9837	1.0429	1.0163	0.8927	1.0213	1.1789	1.3386	1.1216	0.8584	0.7294	0.6215	1.054	1.086	1.0876	0.9436	0.8052	1.2698	1.0129	0.8479	0.7468	0.6812	0.9871	1.0452	1.0551	1.1739	1.0314	1.0307	0.7678	1.2241	1.2913	0.9577	1.2429	0.802	1.1398
2286	cinnamoylglycine	Xenobiotics	Food component/Plant	38637	LC/MS Neg	100002253	3139	204.1	709625	16534-24-0 ;			0.3872	0.3397	0.66	1.5133	0.1714	0.2632	0.2478	1.5153	1.0876	0.2575	0.5184	0.9564	1.2183	1.6669	1.1275	1.0543	1.0436	2.8597	4.4506	0.9114	1	0.7737	2.2386	1.0323	1.8808	2.1169	1.0214	2.1334	0.8241	0.2877	0.1714	0.5958	1.2559	0.8269	0.3779	0.1714	0.1714
941	cis-vaccenate (18:1n7)	Lipid	Long chain fatty acid	33970	GC/MS	100001228	1987	339.3	5282761	506-17-2;	C08367		0.5547	1.5306	2.2269	2.3504	0.2939	0.8178	0.7397	2.7968	2.9615	0.926	0.3015	0.6122	2.4583	1.3889	1.074	0.6402	0.5819	2.7389	2.4269	0.8002	0.6358	0.7022	2.5181	1.2878	0.6901	0.9717	1.0283	2.4621	1.2415	0.5623	0.6571	0.6447	3.664	2.2659	1.1495	0.6217	0.8692
876	citrate	Energy	Krebs cycle	1564	GC/MS	1124	1763.4	273.1	311	77-92-9;	C00158	HMDB00094	0.8747	1.0307	0.7419	1.4658	1.0463	0.849	0.9168	0.5748	0.9693	1.0394	0.8326	1.4478	1.7313	1.5917	0.7833	0.875	0.7214	1.2256	1.6024	1.0651	1.0318	0.8845	1.9441	1.311	1.0607	1.036	1.143	1.8451	1.6993	1.2459	0.6213	0.8142	0.7794	0.9682	0.897	0.6837	0.7444
300	citrulline	Amino acid	Urea cycle; arginine-, proline-, metabolism	2132	LC/MS Pos	391	715	176.1	833	372-75-8;	C00327	HMDB00904	0.7878	0.729	1.3321	0.8619	1.0673	0.8058	0.99	0.7339	0.5539	1.1257	1.01	0.8684	1.2045	0.8739	1.0906	1.1686	1.1212	1.2072	0.8724	1.2185	1.1355	1.177	1.0303	0.9521	1.2606	1.001	1.083	1.5198	1.2611	1.1835	0.9623	0.9781	0.9758	0.6602	0.9626	0.989	1.1419
1446	corticosterone	Lipid	Sterol/Steroid	5983	LC/MS Pos	272	4856	347.2	5753	50-22-6;	C02140	HMDB01547	0.8397	0.6467	1.9434	0.2483	1.0309	0.9691	0.2483	2.3144	1.0915	1.0722	0.2483	0.7925	1.3953	0.6724	0.2483	0.2483	0.7358	1.9388	0.7942	0.2483	0.2483	0.2483	0.9702	0.2483	0.5661	0.2483	0.65	0.2483	0.2483	1.0298	0.8681	1.562	3.4794	1.2572	0.9557	1.417	1.1763
1445	cortisol	Lipid	Sterol/Steroid	1712	LC/MS Pos	356	4573	363.2		50-23-7;	C00735	HMDB00063	1.0606	0.9633	1.6184	1.0367	1.0426	0.9274	0.8644	2.1045	1.6921	0.9577	0.622	1.1039	1.5309	0.8995	0.7633	0.6101	0.8556	1.5876	1.1554	0.5804	0.6923	0.9319	0.7423	0.6457	0.4535	0.6639	0.7339	0.4402	0.3867	0.8726	1.1282	1.0945	1.8853	1.6364	1.1013	1.2563	1.133
1447	cortisone	Lipid	Sterol/Steroid	1769	LC/MS Pos	273	4420	361.2	222786408722	53-06-5;	C00762	HMDB02802	0.829	1.0018	1.4115	1.5137	1.0085	1.0801	1.4702	1.1632	1.185	0.92	0.8077	0.554	1.0304	0.9982	1.0228	0.8743	0.7641	0.9575	0.9015	0.6563	1.193	0.8415	1.1883	0.9074	0.6014	0.8194	1.0585	1.0243	0.8479	0.8335	0.9649	1.0269	0.9421	0.9872	1.1588	1.0128	1.2902
314	creatine	Amino acid	Creatine metabolism	27718	LC/MS Pos	1221	758	132.1	586	57-00-1;	C00300	HMDB00064	0.6078	1.0341	1.7886	1.2089	1.0329	1.126	1.0732	1.6045	1.6022	1.3538	0.7388	0.6264	0.975	0.5813	0.6301	0.8872	0.7282	1.025	0.9411	0.8179	0.6717	1.0536	2.214	1.3215	1.0858	0.9859	0.7537	2.2007	1.085	1.0141	0.8468	0.63	2.0498	0.9531	0.947	0.9311	0.9363
315	creatinine	Amino acid	Creatine metabolism	513	LC/MS Pos	275	730	114.1	588	60-27-5;	C00791	HMDB00562	0.8732	0.9516	1.1062	0.9258	0.8809	0.9664	0.7872	0.8048	0.8905	0.8386	0.9818	1.1713	1.2483	1.0182	1.1172	1.1491	1.1478	1.1545	1.0961	1.061	0.9888	0.9718	1.3586	1.0417	1.095	1.0765	0.9243	1.236	1.0228	1.0185	1.0112	0.7071	0.9003	0.82	0.7361	0.8879	0.9821
465	cyclo(leu-pro)	Peptide	Dipeptide	37104	LC/MS Pos	100001925	3445	211.1	7074739	2873-36-1 ;			0.332	0.9784	1.0492	0.332	1.2922	1.5699	1.5992	0.825	0.5537	1.792	0.332	0.6633	0.8376	0.7783	1.2718	0.332	1.0216	0.8903	0.8607	1.2344	2.2695	1.033	1.3632	0.4349	0.6101	0.8707	1.4081	0.9963	0.8239	1.808	0.8128	0.671	0.5321	1.2304	2.4574	1.1716	1.0037
256	cysteine	Amino acid	Cysteine, methionine, SAM, taurine metabolism	31453	GC/MS	800	1560.1	218	58626419722	52-90-4;56-89-3;	C00097	HMDB00574	0.7484	1.3249	1.0216	0.7485	1.4075	0.6955	0.9646	0.7891	0.9409	1.3477	1.8402	0.9784	1.5423	1.3337	0.8456	1.8185	0.7637	2.1132	1.7071	0.9639	0.8933	0.3574	0.7745	1.0097	0.9016	0.6673	0.9903	1.1285	1.3549	0.6462	1.0276	1.1147	1.1126	0.8536	0.4879	1.1385	1.2385
260	cystine	Amino acid	Cysteine, methionine, SAM, taurine metabolism	31454	GC/MS	279	2015.3	218	595	56-89-3;	C00491	HMDB00192	0.6206	1.3024	0.9681	0.3652	1.6395	0.5649	0.738	0.6931	0.7983	1.8742	2.1067	1.0319	1.8467	1.6665	0.8342	2.1889	0.4924	2.1854	1.979	0.873	1.0216	0.5147	1.0078	1.0201	1.4507	0.8216	1.1868	1.4238	1.7061	0.6939	1.2229	1.1362	0.9606	0.8026	0.5783	0.9922	0.9274
1169	decanoylcarnitine	Lipid	Carnitine metabolism	33941	LC/MS Pos	100001251	4700	316.3	10245190	1492-27-9 ;		HMDB00651	1.5161	0.7053	3.1607	1.2918	0.6452	0.6889	0.9752	4.3524	2.0735	0.8567	0.8423	1.023	2.369	0.8761	1.5903	0.977	0.8019	3.3352	1.5829	0.8458	2.1271	0.6159	2.4523	0.985	0.7436	1.1719	1.0873	3.1724	1.015	0.9364	0.5986	1.1727	3.1957	1.4388	0.6092	0.714	0.8699
1422	dehydroisoandrosterone sulfate (DHEA-S)	Lipid	Sterol/Steroid	32425	LC/MS Neg	100000792	4771	367.2	12594	651-48-9;	C04555	HMDB01032	1.3809	1.2364	1.9137	1.9304	1.3903	1.1174	1.4084	2.2855	2.2023	1.334	0.6339	0.6247	0.7847	0.7296	0.6161	0.6449	0.6081	0.8775	0.8826	0.6518	0.5837	0.5329	0.6396	0.6674	0.4577	0.5577	0.7003	0.845	0.7315	0.6768	1.2774	1.3795	1.8939	1.7893	1.4066	1.3715	1.2527
1726	delta-tocopherol	Cofactors and vitamins	Tocopherol metabolism	33418	GC/MS	100001216	2232	474.4	92094	119-13-1 ;	C14151	HMDB02902	2.3815	6.176	2.2415	1.1329	1.3893	2.6062	0.6898	0.4113	0.6571	1	0.3294	0.6238	0.2246	1.0098	0.4042	0.71	1.2636	1.0646	0.5495	0.7595	0.8885	0.7111	0.5466	0.5919	0.2246	0.2246	1.8693	1.5205	0.979	1.021	1.1702	2.646	2.7027	2.1519	1.1252	0.729	0.8248
1161	deoxycarnitine	Lipid	Carnitine metabolism	36747	LC/MS Pos	100001662	759	146.1	725	6249-56-5;	C01181	HMDB01161	0.8643	0.9797	1.0769	0.9157	1.1202	0.8439	0.9164	0.5763	0.5763	1.0203	1.1014	2.0017	0.5763	0.5763	1.5973	1.2787	0.8897	0.6773	0.9309	1.303	1	0.9303	1.1771	1.0839	1.0709	0.9849	0.5763	0.5763	0.5763	1.0991	0.6624	1.4039	0.5763	0.5763	1.0522	0.7741	0.978
1191	deoxycholate	Lipid	Bile acid metabolism	1114	GC/MS	302	2356	255.2	440355	83-44-3;	C04483	HMDB00626	5.3611	6.7686	0.6557	0.5852	2.1902	0.6358	0.8913	0.1642	0.1642	6.3241	0.9874	2.5949	1.0719	1.3515	0.8385	0.7504	1.0126	0.9336	0.9239	1.2679	0.1642	0.1642	0.1642	0.1642	0.1642	0.1642	0.1642	0.1642	0.1642	0.1642	1.9484	1	0.6275	0.5752	1.2998	2.0544	0.8946
1980	desmethylnaproxen sulfate*	Xenobiotics	Drug	34346	LC/MS Neg	100001788	2324	295.2	184679				0.3796	0.3796	0.3796	0.3796	0.3796	0.3796	0.3796	0.3796	0.3796	0.3796	0.3796	0.3796	0.3796	0.3796	0.3796	1	0.3796	0.3796	0.3796	0.3796	0.3796	0.3796	0.3796	0.3796	0.3796	0.3796	0.3796	0.3796	0.3796	0.3796	0.3796	0.3796	0.3796	0.3796	0.3796	0.3796	0.3796
955	dihomo-linoleate (20:2n6)	Lipid	Long chain fatty acid	17805	LC/MS Neg	1231	5722	307.3	6439848	2091-39-6;	C16525		0.5111	0.7865	2.7105	3.4388	0.4188	0.9049	0.5048	4.0713	4.199	0.8415	0.2662	0.5287	2.9486	1.7595	1.462	0.9793	0.3519	2.5885	3.8046	1.0207	1.1176	0.6968	2.4777	1.7088	0.5325	0.7822	0.8153	2.6572	1.1508	0.7129	0.2681	0.5537	4.614	2.8035	1.1326	0.2746	0.7289
906	dihomo-linolenate (20:3n3 or n6)	Lipid	Essential fatty acid	35718	LC/MS Neg	100001739	5600	305.4	5312529	17046-59-2 ;	C03242	HMDB02925	0.5231	0.8696	2.7164	2.9379	0.6188	0.7548	0.6802	2.6674	2.7594	0.8315	0.4003	0.6328	2.6363	1.3451	1.3136	0.9624	0.5754	2.4176	2.9388	1.0376	1.198	0.7763	1.4607	1.2958	0.6147	0.7145	1.013	2.0742	0.987	0.8886	0.4775	0.5519	2.5004	1.6023	0.7963	0.3679	0.8482
2197	dihydroferulic acid	Xenobiotics	Food component/Plant	40481	LC/MS Neg	100003432	1929	195.1	14340	1135-23-5;			0.3799	0.3799	0.3799	0.3799	0.3799	0.9102	0.3799	0.3799	0.3799	0.3799	0.3799	0.3799	0.3799	0.3799	0.3799	0.3799	0.3799	0.3799	0.3799	1.0898	0.3799	0.3799	0.3799	0.3799	0.3799	0.3799	0.3799	0.3799	0.3799	0.3799	0.3799	0.3799	0.3799	0.3799	1.1141	0.3799	0.8859
1887	dimethyl sulfone	Xenobiotics	Chemical	43424	LC/MS Pos	100004284	1024.3	95	6213	67-71-0;	C11142	HMDB04983	1.6227	1.3153	0.7181	1.2862	1.2489	0.9287	1.4822	0.8167	0.7032	0.8449	0.3586	1.5193	0.921	0.3586	0.3586	1	0.8448	1.2527	1.0492	0.72	0.9987	1.3979	1.2351	0.9464	0.7985	1.2042	1.2003	1.5238	1.5955	1.2772	0.7151	1.5571	0.7604	0.9726	0.8558	1.1372	0.4076
291	dimethylarginine (SDMA + ADMA)	Amino acid	Urea cycle; arginine-, proline-, metabolism	36808	LC/MS Pos	100001810	812	203.2	123831	102783-24-4;	C03626	HMDB01539	0.8545	0.8474	0.9363	1.0001	0.8732	0.9999	0.6368	0.6467	1.3566	0.9803	0.5184	1.3434	1.5359	0.9762	1.3684	1.1978	1.2098	1.1425	1.0032	1.335	0.9464	0.9219	0.9798	0.989	1.1858	1.8509	0.987	1.1876	1.0099	1.7974	1.0049	1.0547	1.0485	1.3685	0.9178	0.9951	0.9855
3	dimethylglycine	Amino acid	Glycine, serine and threonine metabolism	5086	GC/MS	806	1030	57.9	6971056673	1118-68-9;	C01026	HMDB00092	0.8832	1.338	1.1651	1.1991	1.3854	1	1.0579	0.7781	0.4606	1.6597	1.1185	0.6275	1.1286	0.8302	0.6694	0.9205	0.6127	0.9341	0.8895	1.0573	0.5508	0.672	1.5567	0.8034	0.9727	0.4606	1.0273	1.498	1.3248	1.623	0.5711	0.9368	1.7107	1.2836	1.6639	0.8478	1.4352
964	docosadienoate (22:2n6)	Lipid	Long chain fatty acid	32415	LC/MS Neg	100001182	6017	335.4	5282807	7370-49-2 ;	C16533		0.4075	0.6843	2.0715	2.6763	0.6646	0.9515	0.6245	3.07	3.541	0.9057	0.3062	0.7781	2.1183	1.5385	1.2291	0.9165	0.5456	1.7976	2.8775	1.0485	1.0547	0.706	1.9784	1.792	0.6581	0.7259	0.8218	2.4699	1.0799	0.7339	0.3337	0.6338	3.7194	2.8763	1.3377	0.5915	0.9453
910	docosahexaenoate (DHA; 22:6n3)	Lipid	Essential fatty acid	19323	LC/MS Neg	100000665	5518	327.3	445580	6217-54-5;	C06429	HMDB02183	0.3712	0.5993	1.3603	1.7597	0.4362	0.5383	0.4466	1.7844	1.8882	0.496	0.4659	0.9047	2.3873	1.8202	2.1684	0.9373	0.4952	2.0068	3.6697	1.0627	1.0633	0.7219	1.1482	0.9981	0.947	0.6033	0.6948	1.0143	0.7062	1.0349	0.533	0.5824	1.3945	1.1434	0.8067	0.3929	1.0019
908	docosapentaenoate (n3 DPA; 22:5n3)	Lipid	Essential fatty acid	32504	LC/MS Neg	100001181	5574	329.4		2234-74-4 ;	C16513	HMDB01976	0.2655	0.5251	3.1391	2.5352	0.3756	0.4205	0.3806	3.1613	2.7619	0.4778	0.3625	0.6256	4.1501	2.1032	2.1941	0.8872	0.4604	3.2524	6.5622	1.1128	1.2264	0.7512	1.9799	1.2902	0.8164	0.684	0.855	2.0731	0.9224	1.0776	0.4182	0.4196	3.4477	1.4409	0.5563	0.2963	0.8231
909	docosapentaenoate (n6 DPA; 22:5n6)	Lipid	Essential fatty acid	37478	LC/MS Neg	100001580	5625	329.4	6441454	25182-74-5;	C16513	HMDB13123	0.5935	0.5308	1.5529	2.7237	0.508	0.7536	0.9234	2.5125	2.3728	0.9698	0.4287	0.74	0.2715	1.4099	1.2552	1	0.4988	2.388	2.2896	1.1492	1.225	0.6741	1.022	1.1895	0.6257	0.5509	0.8681	1.3904	0.7896	0.8895	0.5779	0.7569	1.5418	1.815	0.978	0.6306	1.0311
1039	dodecanedioate	Lipid	Fatty acid, dicarboxylate	32388	LC/MS Neg	100001102	2990	229.2	12736	693-23-2 ;	C02678	HMDB00623	0.9206	0.8095	2.252	8.0354	0.478	0.3803	0.8402	10.2797	11.0711	0.8291	0.4021	0.4031	6.8213	8.0023	1.0794	13.2248	0.5974	5.3013	32.5654	0.5998	0.3513	0.0781	1.753	1.4698	0.1626	0.3944	1	0.7133	0.8058	0.0781	0.0781	0.0781	3.4088	3.6646	0.9872	0.0781	0.2587
2056	doxycycline	Xenobiotics	Drug	39273	LC/MS Pos	100003009	3900	445.3		24390-14-5;			0.6997	0.6997	0.6997	0.6997	0.6997	0.6997	0.6997	0.6997	0.6997	0.6997	0.6997	0.6997	0.6997	0.6997	0.6997	0.6997	0.6997	0.6997	0.6997	0.6997	0.6997	0.6997	0.6997	0.6997	0.6997	0.6997	0.6997	0.6997	0.6997	0.6997	0.6997	0.6997	0.6997	0.6997	0.6997	0.6997	0.6997
2120	EDTA	Xenobiotics	EDTA	32511	LC/MS Neg	100001002	611	291.1	52323056049	60-00-4;	C00284		0.8957	1.0312	1.055	0.9609	1.0613	0.9943	1.1102	1.1512	1.1274	0.9245	0.8856	1.0057	0.9652	0.8958	0.9192	1.0603	0.9766	1.1221	0.7993	1.006	0.7411	0.8788	1.0087	0.961	1.0167	0.9702	0.9703	0.8891	0.9913	1.0934	1.0259	0.988	1.026	0.8706	0.9271	1.0643	1.0841
1048	eicosanodioate	Lipid	Fatty acid, dicarboxylate	39831	LC/MS Neg	100002951	5199.1	341.4	75502	2424-92-2;			2.0429	0.8876	1.0043	1.1141	1.0895	0.9325	1.3422	1.2311	1.3902	1.2932	0.6029	0.8284	0.831	0.9266	0.7711	0.8481	1.0135	1.162	0.9957	0.9109	0.6327	0.9176	0.5929	0.9345	0.9708	0.8452	0.5217	0.7844	0.5335	0.6203	1.0292	1.4042	1.5606	1.0803	1.2852	1.1654	1.3414
907	eicosapentaenoate (EPA; 20:5n3)	Lipid	Essential fatty acid	18467	LC/MS Neg	2050	5442	301.3	446284	10-2005-9;10417-94-4;	C06428	HMDB01999	0.2707	0.4498	1.5771	1.3008	0.3935	0.2687	0.3654	1.4338	1.2535	0.304	0.8335	0.9865	4.4501	2.5709	2.3488	0.7982	0.6567	3.8511	5.2477	1.0135	1.3723	0.7905	1.8577	1.4917	0.853	0.8871	1.0096	2.1086	0.8489	0.9904	0.4789	0.687	3.1471	1.4044	0.5973	0.4567	0.9856
953	eicosenoate (20:1n9 or 11)	Lipid	Long chain fatty acid	33587	LC/MS Neg	100001335	5955	309.4				HMDB02231	0.4514	0.7083	2.6907	4.0648	0.3539	0.7273	0.4938	4.3998	5.2331	0.9007	0.2964	0.7627	3.781	2.6199	1.5924	0.9415	0.3794	2.7707	4.5802	1.0585	1.0191	0.6239	3.0828	2.4335	0.5019	0.9809	0.8116	3.7319	1.5534	0.6432	0.2004	0.6156	6.7355	4.3834	1.2616	0.253	0.9153
1425	epiandrosterone sulfate	Lipid	Sterol/Steroid	33973	LC/MS Neg	100001287	4838	369.3		22229-22-7;	C07635	HMDB00365	1.7108	1.1207	1.519	1.4921	1.2216	1.0718	1.4609	2.0738	2.023	1.457	0.6895	0.7622	0.7323	0.7009	0.6548	0.667	0.7002	0.9282	0.8956	0.8737	0.4606	0.5208	0.5843	0.6016	0.5062	0.6001	0.6624	0.8144	0.6833	0.6237	1.1856	1.2734	1.702	1.5869	1.4328	1.3704	1.263
2230	ergothioneine	Xenobiotics	Food component/Plant	37459	LC/MS Pos	100002154	847	230.2	3032311	58511-63-0;	C05570	HMDB03045	0.3172	1.3028	0.7932	0.3172	1.2617	1.2068	0.5286	0.3172	0.3172	0.3172	0.3172	0.3172	0.3172	0.3172	0.3172	0.3172	0.4605	0.3172	0.3172	0.3172	0.3172	0.4144	0.5184	0.7873	0.6164	0.8648	0.4665	0.3172	0.3172	0.7596	1.2843	1.1185	1.3599	1.1511	1.3215	0.99	1.0897
2378	erythritol	Xenobiotics	Sugar, sugar substitute, starch	20699	GC/MS	100000846	1517.5	217		149-32-6;	C00503	HMDB02994	0.9317	1.0976	0.9717	1.3801	1.0136	0.8357	0.9376	0.5529	0.7155	0.9864	0.7496	1.7206	2.0699	1.5803	0.7269	1.0818	0.9695	1.5057	1.3946	1.2634	0.9519	0.8584	1.1734	0.9497	0.7866	0.9105	1.0281	1.2698	1.2624	1.3711	1.0022	0.9178	1.1578	1.0965	0.9207	1.0979	0.6402
714	erythronate*	Carbohydrate	Aminosugars metabolism	33477	GC/MS	100001320	1546.9	292.1	2781043	88759-55-1;		HMDB00613	0.8367	1.0236	1.092	1.4839	1.0763	0.8117	0.9764	0.7114	0.8802	0.9458	0.9439	1.6355	2.1749	1.8784	0.6855	0.9505	0.9357	1.4757	1.5024	1.0556	0.7696	0.9241	1.5448	1.3797	0.861	0.9462	0.9857	1.5085	1.7364	0.857	1.0088	0.7682	1.394	1.2128	0.9912	1.0591	0.7987
2426	ethyl glucuronide	Xenobiotics	Detoxification metabolism	39603	LC/MS Neg	100002849	804	221.1	152226	17685-04-0;			1	0.4437	0.4122	0.4431	3.2174	2.0816	3.3035	1.6105	1.2077	0.4122	0.4122	0.4122	0.4122	0.8601	0.8591	0.4122	0.4122	0.4122	0.5356	0.4122	0.4122	0.4122	0.7119	0.4122	0.5092	0.5883	0.4122	0.4122	0.4122	0.4122	1.2326	1.3756	0.9971	1.0029	2.3786	1.8926	0.4122
2002	famotidine	Xenobiotics	Drug	42613	LC/MS Pos	100003964	1958.1	338	5.70216e+17	76824-35-6;	D00318	HMDB01919	0.1444	0.1444	0.1444	0.1444	0.1444	0.1444	0.1444	0.1444	0.1444	0.1444	0.1444	0.1444	0.1444	0.1444	0.1444	0.1444	0.1444	0.1444	0.1444	0.1444	0.1444	0.1444	0.1444	0.1444	1.8451	0.1444	0.1444	0.1444	0.1444	0.1444	0.1444	0.1444	0.1444	0.1444	0.1444	0.1444	0.1444
740	fructose	Carbohydrate	Fructose, mannose, galactose, starch, and sucrose metabolism	577	GC/MS	878	1758	217	5984	57-48-7;	C00095	HMDB00660	0.6806	3.7885	1.2323	0.6964	2.0485	0.5697	0.7089	0.3044	0.4223	1.5564	1.8866	2.1272	2.0064	0.9902	0.881	2.0258	0.6	1.0761	1.0098	0.9058	1.4092	0.8092	0.8111	2.1385	1.8049	0.8419	2.462	0.5159	1.908	0.8917	1.9805	1.649	0.5338	0.421	0.465	1.6937	0.9443
722	fucose	Carbohydrate	Aminosugars metabolism	15821	GC/MS	918	1682.2	204	3034656	2438-80-4;	C02095	HMDB00174	0.2436	0.9982	0.2436	0.6917	1.3413	0.7563	1.7458	0.2436	1.0931	0.865	0.9046	0.9178	1.337	1.2488	1	0.7639	0.964	1.0667	1.1076	1.212	0.8012	1.1632	1.2437	1.0971	0.7728	1.2923	1.1201	1.356	0.9428	1.1744	0.9412	0.7533	0.8564	0.8322	0.6335	1.3095	1.0277
1730	gamma-CEHC	Cofactors and vitamins	Tocopherol metabolism	37462	LC/MS Neg	100002094	3818	263.3	133098	178167-75-4;		HMDB01931	0.7754	0.5141	0.7073	0.5471	0.7226	0.4218	1.1233	1.2604	0.9691	1.3991	0.9869	0.8918	1.2971	1.1275	1.7691	1.1769	1.3828	1.1287	1.0131	0.8512	0.7186	0.9016	0.906	0.9409	0.9277	1.0492	1.1895	1.3424	1.3027	2.1195	0.5225	1.4757	1.9564	1.6557	1.6039	0.4932	0.817
668	gamma-glutamylalanine	Peptide	gamma-glutamyl	37063	LC/MS Pos	100001843	1108	219	440103	5875-41-2;			0.9852	1.7144	1.3566	0.8193	1.4493	0.9215	0.7142	0.5709	0.567	1.2404	1.0148	1.9672	1.1525	0.699	1.1384	0.8644	1.4832	0.869	0.8653	1.5587	1.0644	1.0328	1.5138	0.8822	0.9994	0.7499	0.7039	1.2172	1.0006	0.8083	1.1743	0.8667	0.8174	0.5608	0.968	1.1367	1.1421
655	gamma-glutamylleucine	Peptide	gamma-glutamyl	18369	LC/MS Pos	1268	2744	261.2	151023	2566-39-4;		HMDB11171	0.8978	0.9507	1.0204	0.8627	1.2148	0.9796	0.9177	1.3926	1.2966	0.9473	0.8304	1.2884	1.5351	1.044	1.1033	0.8856	1.1243	1.0651	0.8899	0.8924	0.8098	0.9847	1.0875	0.9792	0.8544	0.8178	0.8703	1.2624	1.0669	1.0153	0.908	1.5406	1.7105	1.3083	1.5727	0.9511	1.1296
659	gamma-glutamylmethionine	Peptide	gamma-glutamyl	37539	LC/MS Pos	100001313	1993	279.2	7009567	17663-87-5;			0.9973	1.3827	1.0027	0.6921	1.2912	0.8813	0.7888	1.1817	0.8758	1.4174	1.08	1.5111	0.8966	0.8765	0.9667	0.8177	1.3138	1.0797	0.7497	1.3228	0.8505	1.0714	0.9418	0.6976	1.1702	0.8796	0.6603	1.1018	0.6508	0.9839	1.0447	0.7918	1.0836	0.6012	1.2224	1.0161	1.0931
663	gamma-glutamylphenylalanine	Peptide	gamma-glutamyl	33422	LC/MS Pos	100000491	2846	295.1	111299	7432-24-8;		HMDB00594	0.8654	0.9891	1.1978	1.0364	1.163	1.0062	0.8495	0.9938	0.9246	1.0704	0.9293	1.1516	1.2675	1.154	1.0642	0.9074	0.9108	0.9458	0.9245	1.0205	0.9251	0.922	1.0674	0.9823	1.0629	0.7839	0.9428	1.1379	1.0113	0.922	0.9559	1.1279	1.3013	1.0563	1.4175	0.664	0.9887
664	gamma-glutamyltyrosine	Peptide	gamma-glutamyl	2734	LC/MS Pos	1102	2073	311.2	94340	7432-23-7;			0.8661	1.1361	1.1399	0.8243	1.1899	0.7907	0.6986	1.0009	1.0913	1.1919	0.7774	1.2221	1.3867	1.1159	0.9991	0.7986	1.1551	0.9366	0.9432	0.9442	0.7982	1.0799	1.0955	0.936	0.9448	0.8307	0.7266	1.2932	1.0809	0.9609	1.0532	1.0419	1.2614	1.0203	0.8563	0.9625	1.1401
653	gamma-glutamylvaline	Peptide	gamma-glutamyl	32393	LC/MS Pos	100001126	2040	247.2		2746-34-1;		HMDB11172	0.6769	0.6616	1.1225	0.799	0.931	0.5402	0.7272	1.1783	1.3642	1.017	0.983	1.0652	1.6294	1.1053	1.0595	0.5607	0.8661	1.0623	1.0377	0.869	0.6506	0.8233	1.2506	0.9872	0.8604	0.7117	1.0128	1.7082	1.2547	0.836	0.5772	1.2802	1.661	1.1602	1.3364	0.6498	0.9468
1727	gamma-tocopherol	Cofactors and vitamins	Tocopherol metabolism	33420	GC/MS	100001308	2264	488.4	14986	54-28-4;	C02483	HMDB01492	1.2253	1.7717	1.3629	1.0227	0.723	1.0046	0.8474	0.7681	1.0443	0.7595	0.7673	1.1125	1.2265	1.4062	0.9576	1.034	0.8835	0.9954	0.7235	0.6663	1.0677	0.7999	0.8486	0.6862	0.6924	0.6204	1.9032	1.7323	1.1736	1.1965	1.0332	1.6345	1.5362	1.5579	0.9106	1.0969	0.9668
844	gluconate	Carbohydrate	Nucleotide sugars, pentose metabolism	587	GC/MS	338	1879.4	333	10690	527-07-1;	C00257	HMDB00625	0.7553	1.0429	0.8228	1.2817	0.6834	1.0217	0.8966	0.1807	0.5587	0.7214	1.1279	1.2617	1.4779	1.011	0.5597	0.8224	1.2038	0.989	1.0757	1.1673	1.0048	1.403	1.9193	1.4025	0.5438	1.3312	1.2805	2.0526	1.6397	1.4316	0.6335	0.6596	0.7181	0.7195	0.7494	0.7402	0.9952
809	glucose	Carbohydrate	Glycolysis, gluconeogenesis, pyruvate metabolism	20488	GC/MS	572	1866.8	217.1	79025	50-99-7;	C00031	HMDB00122	0.9125	0.9178	0.7596	1.0123	0.9905	0.8217	0.9321	0.3231	0.6736	1.0595	1.1371	1.0095	1.0775	1.0491	0.8182	1.0883	1.0848	0.8672	1.0376	1.278	0.9616	1.0819	1.2101	0.9669	0.8712	1.0889	1.0238	1.1841	1.0152	1.212	0.9282	0.895	0.7065	0.8859	1.0441	1.0014	0.9986
41	glutamate	Amino acid	Glutamate metabolism	57	GC/MS	561	1611.9	246	611	56-86-0;	C00025	HMDB03339	0.4604	1.28	1.0466	0.4826	1.0374	0.5198	0.9786	0.6987	0.4819	2.1049	1.1236	0.6909	1.5999	0.8789	0.5583	2.1836	0.8659	2.1826	1.0214	1.4891	0.7912	0.6115	1.1157	1.2308	0.542	0.4992	0.826	2.5951	0.7609	0.685	1.0196	0.7411	1.6882	0.5505	1.308	1.2611	1.0041
47	glutamine	Amino acid	Glutamate metabolism	53	LC/MS Pos	563	684	147.2	5961	56-85-9;	C00064	HMDB00641	0.9377	1.0928	0.9098	0.8344	1.0284	0.996	0.9318	0.7378	0.7303	1.0065	1.004	1.2942	0.9373	1.0406	1.2128	1.086	1.083	0.869	0.8256	1.2757	0.9335	0.9627	1.1101	0.8636	1.0174	0.9801	0.9826	1.0223	0.9605	0.979	1.1287	1.2023	0.7918	0.8541	1.2348	1.1338	1.333
804	glycerate	Carbohydrate	Glycolysis, gluconeogenesis, pyruvate metabolism	1572	GC/MS	1052	1360.7	189	752	600-19-1;	C00258	HMDB00139	1.2796	0.659	0.6613	1.2505	0.9614	1.0914	1.1219	0.4813	0.704	0.9135	0.7952	1.2419	1.3245	1.0386	0.4692	0.6851	0.864	1.1957	1.2119	1.2336	0.7846	0.9671	1.7781	1.1579	0.8544	1.4331	0.9166	1.5541	1.6919	0.9841	0.7158	0.7488	1.368	1.1609	1.0267	0.715	1.0159
1231	glycerol	Lipid	Glycerolipid metabolism	15122	GC/MS	1254	1311	205	753	56-81-5;	C00116	HMDB00131	0.6281	1.1295	4.0222	1.868	0.6678	0.6391	0.7416	2.0895	1.784	1.0806	0.7747	0.9194	8.5709	1.8665	0.7319	0.8708	0.7197	9.3419	4.0405	0.8402	1.0886	0.8807	4.6143	1.3152	0.6766	0.955	1.0261	4.8839	1.7634	0.8533	0.6676	0.9099	4.6819	1.745	0.8155	0.7561	0.9739
1797	glycerol 2-phosphate	Xenobiotics	Chemical	27728	GC/MS	100001029	1691.8	243	2526	819-83-0;	C02979	HMDB02520	0.3957	6.7891	3.3424	0.2578	3.5386	0.3599	0.3279	0.9905	0.9312	3.4248	1.0397	0.4395	1.9331	1.0095	2.5744	2.1299	0.5267	3.4617	0.9653	0.5313	4.5309	0.2806	0.3186	3.7594	3.5929	0.3216	4.7954	0.4081	1.3183	0.2418	4.7549	3.9014	0.5057	0.379	0.2114	4.7344	0.6817
1233	glycerol 3-phosphate (G3P)	Lipid	Glycerolipid metabolism	15365	GC/MS	100000258	1719.7	357.1	754	29849-82-9;	C00093	HMDB00126	0.2161	8.7625	4.3157	0.2117	4.4583	0.2139	0.231	1.1849	1.1388	4.9002	0.8612	0.3686	2.1767	0.8214	2.3512	1.643	0.3654	4.6043	0.8274	0.2823	3.8433	0.224	0.3662	3.7127	3.2815	0.2567	4.7848	0.431	1.1989	0.1869	5.3517	4.0501	0.8011	0.4241	0.1712	5.1127	0.6897
1234	glycerophosphorylcholine (GPC)	Lipid	Glycerolipid metabolism	15990	LC/MS Pos	100000269	694	258.1	657272	28319-77-9;	C00670	HMDB00086	1.1025	0.8683	0.7848	0.6869	0.7137	1.3198	1.0784	0.926	0.3497	1.0312	1.096	1.6917	0.8953	1.0643	0.8844	1.2265	1.24	1.005	0.995	0.8319	1.3343	1.2312	1.0432	0.8357	1.0181	1.0395	1.0302	0.625	1.0132	0.9868	1.459	0.7544	0.8251	0.75	0.4971	1.1011	1.252
1	glycine	Amino acid	Glycine, serine and threonine metabolism	32338	GC/MS	340	1486.9	218.1	5257127750	56-40-6;	C00037	HMDB00123	1.0793	1.0312	0.6567	1.0269	0.9503	0.9019	0.9731	0.1664	0.2982	0.8276	1.384	2.433	1.1205	0.9162	0.5454	1.1138	2.4077	1.3232	0.8902	2.0572	0.8358	1.5625	1.1783	0.779	0.7069	1.5694	1.0063	0.8901	1.0836	1.4884	0.8573	0.7834	0.7176	0.6039	1.2858	0.9937	1.1677
1195	glycochenodeoxycholate	Lipid	Bile acid metabolism	32346	LC/MS Neg	1628	5245	448.4		16564-43-5;	C05466	HMDB00637	1.5899	1.5592	0.7979	0.6401	1.9439	0.8185	0.8239	1.7768	0.9882	0.7166	0.184	2.3288	2.6408	0.8973	1.0638	0.3168	0.8204	1.0118	1.6852	1.8666	0.7037	0.5969	0.1733	0.1787	0.419	0.4738	0.5913	1.2963	0.5305	1.379	2.402	3.762	5.9016	1.6169	5.7349	2.0337	2.0701
1182	glycocholate	Lipid	Bile acid metabolism	18476	LC/MS Neg	342	5104	464.4	10140	475-31-0;863-57-0;	C01921	HMDB00138	0.9433	1.8856	0.5882	0.5046	2.0089	0.943	1.7627	1.6845	1.1809	1.0285	0.3817	2.681	2.2712	0.8417	1.3864	0.3832	0.9715	0.8739	0.8936	1.7819	1.0081	0.567	0.3262	0.2588	0.3999	0.3918	0.7236	1.4918	0.6206	1.1691	1.7884	4.7361	3.8077	0.9919	3.702	1.6988	2.126
1214	glycocholenate sulfate*	Lipid	Bile acid metabolism	32599	LC/MS Neg	100001989	4763	254.8					0.6621	0.7001	1.6231	1.2043	0.7914	0.4441	0.6861	1.174	1.0635	0.5923	0.6572	1.0003	1.73	1.3901	0.9997	1.3855	0.951	2.094	2.2079	0.8322	0.2681	0.3456	0.4248	0.2733	0.3068	0.3769	0.3349	0.808	0.3626	0.3846	1.1927	1.192	2.5324	2.4783	1.3441	1.4065	1.3314
1193	glycodeoxycholate	Lipid	Bile acid metabolism	18477	LC/MS Neg	100000436	5265	448.4		360-65-6;	C05464	HMDB00631	2.4842	2.4296	0.9594	0.7852	2.9396	0.7443	1.3899	1.7921	0.835	1.0406	0.3014	3.0197	1.9857	0.6825	0.8871	0.497	0.6806	0.5742	1.0852	1.3451	0.9255	0.5908	0.0771	0.3306	0.6318	0.2244	0.4119	1	0.4654	0.8317	8.9893	21.1059	27.2079	6.0548	25.8329	7.4244	9.1161
1790	glycolate (hydroxyacetate)	Xenobiotics	Chemical	15737	GC/MS	203	1119	177	3698251757	79-14-1;	C00160	HMDB00115	1.0746	1.1133	0.7944	0.921	1.3223	0.9002	0.9503	0.5071	0.6763	1.2716	0.9911	1.2405	1.3394	1.1285	0.6186	1.0089	1.0517	1.1402	0.9368	0.8986	0.9027	1.0103	1.1981	1.2643	1.1108	1.3352	1.2832	1.3782	1.3164	0.9897	0.983	0.9372	0.9609	0.7983	0.7957	0.8975	0.9495
1197	glycolithocholate sulfate*	Lipid	Bile acid metabolism	32620	LC/MS Neg	100001657	5015	512.3	72222	15324-64-8;	C11301	HMDB02639	0.9708	0.9844	1.8371	1.3337	1.2417	1.0156	3.141	5.1918	4.0384	0.6223	0.7575	0.8957	0.9101	0.3541	0.9089	2.0524	0.6058	2.1003	2.5771	0.8623	0.7165	0.2951	0.399	0.4629	0.4366	0.8983	0.9482	1.0281	1.1299	0.6321	0.9719	1.9934	3.9693	3.1451	2.4971	1.0316	1.5342
1216	glycoursodeoxycholate	Lipid	Bile acid metabolism	39379	LC/MS Neg	100002911	5018.1	448.4		64480-66-6;		HMDB00708	1.6282	1.6323	1.1838	1.0718	2.744	0.9282	0.5499	0.7466	0.4174	0.3375	0.3822	1.306	1.1991	0.659	0.6243	0.2571	0.8349	1.1179	1.3195	1.663	1.1009	0.4218	0.034	0.1941	0.2893	0.3386	0.4169	0.7842	0.356	0.7838	5.2676	7.259	6.8631	2.5826	7.9246	6.0788	4.4088
1639	gulono-1,4-lactone	Cofactors and vitamins	Ascorbate and aldarate metabolism	33454	GC/MS	388	1862	333.1	608	1128-23-0;	C01040	HMDB03466	0.2646	0.8704	0.7684	1.2223	1.1793	0.2646	0.6917	0.2646	0.2646	0.2646	0.9971	1.2034	1.0066	1.2667	0.6843	0.2646	0.7254	1.0029	0.5693	1.0772	0.9108	1.0008	2.2718	1.2883	0.5237	0.7985	1.62	1.1357	1.5787	1.3923	0.4361	0.9671	1.3204	0.9992	0.6992	0.6824	1.0769
1657	heme	Cofactors and vitamins	Hemoglobin and porphyrin metabolism	41754	LC/MS Pos	100001386	5057	616.2		14875-96-8;	C00032	HMDB03178	0.6807	4.5705	0.1776	0.5431	0.1776	1.4254	0.7189	1.8174	1.2149	0.1776	0.1776	1.1722	0.9724	1.0276	0.6551	0.7996	0.7477	0.1776	0.1776	1.108	0.1776	0.1776	1.1078	0.7498	0.1776	0.1776	0.1776	0.1776	1.1363	0.1776	0.1776	0.1776	1.0232	0.9768	0.1776	0.1776	0.1776
916	heptanoate (7:0)	Lipid	Medium chain fatty acid	1644	LC/MS Neg	925	3695	129.2	8094	111-14-8;	C17714	HMDB00666	0.9324	1.0076	0.9057	1.2105	0.9924	1.04	1.0711	1.0624	0.9787	0.8106	1.1832	1.0851	1.1191	1.0416	0.9608	0.6164	0.9629	0.9297	0.812	1.1061	1.0191	0.6297	0.5613	0.6808	1.0161	0.8979	1.0536	0.7201	1.1558	1.0418	0.8372	1.1058	1.3076	1.3046	1.0019	1.037	0.9821
1041	hexadecanedioate	Lipid	Fatty acid, dicarboxylate	35678	LC/MS Neg	100001614	4650	285.2	10459	505-54-4;		HMDB00672	1.0535	0.9837	4.498	10.0701	0.6297	0.7039	0.8688	14.7193	15.6277	0.9747	0.5797	0.5454	5.7023	6.4523	1.0163	0.7658	0.5579	5.2834	24.206	0.5938	0.5076	0.5801	5.4386	3.351	0.7544	0.6657	0.6655	3.7788	1.4293	0.7018	0.49	1.0802	5.9234	7.6602	1.0524	0.6758	0.9301
1165	hexanoylcarnitine	Lipid	Carnitine metabolism	32328	LC/MS Pos	100000781	3174	260.2	6426853	6920-35-0;		HMDB00705	1.0129	0.7419	2.9011	1.9513	0.7912	0.9649	0.9086	3.1366	2.1513	0.8375	0.5206	0.9462	2.2609	0.9871	1.0469	1.1779	0.8727	2.7796	1.6635	0.8594	1.2237	0.8352	2.2599	1.2349	0.8244	0.942	0.7773	2.5255	1.0158	0.9842	0.7324	1.0773	2.4717	1.2336	0.915	0.7421	0.6441
1745	hippurate	Xenobiotics	Benzoate metabolism	15753	LC/MS Neg	100000014	2136	178.1	464	495-69-2;	C01586	HMDB00714	0.8466	1.0263	1.0979	0.7009	0.852	0.494	0.6701	0.9696	0.6298	1.3795	0.9737	1.7884	1.3837	0.8874	1.2048	0.9633	1.8156	3.1501	2.48	2.6569	0.7177	0.6169	0.8521	0.5014	1.1813	1.1595	0.9212	1.1241	0.4809	1.2465	0.9911	1.2825	1.3611	0.7104	0.8673	1.0089	1.0155
56	histidine	Amino acid	Histidine metabolism	59	LC/MS Neg	355	757	154.1	7733651426	5934-29-2;	C00135	HMDB00177	0.8529	1.1383	0.9244	0.8872	1.3742	1.0878	1.3266	0.8752	0.8121	1.1282	1.0712	1.1472	0.8914	0.8164	1.1965	0.9665	1.0335	0.9001	0.8343	1.1509	0.8722	0.9275	0.9225	0.8652	1.0282	0.9288	1.0104	0.9427	1.0077	0.9923	1.0617	1.1614	0.8382	0.7718	1.2441	1.2411	1.2406
2266	homostachydrine*	Xenobiotics	Food component/Plant	33009	LC/MS Pos	100001550	1199	158.2	441447	1195-94-4;	C08283		0.7811	1.166	1.6187	1.0406	1.5911	1.0155	0.7655	1.0851	0.3761	1.0198	1.0242	0.9307	0.4265	0.6849	1	0.6678	0.6621	0.6508	0.8614	1.0851	1.6973	1.4109	1.6761	1.3878	1.6392	0.8343	0.9601	0.8696	0.6372	0.9841	0.8423	0.6912	0.647	0.7469	1.0159	0.8264	1.8155
1148	hydroxybutyrylcarnitine*	Lipid	Fatty acid metabolism (also BCAA metabolism)	43264	LC/MS Pos	100003926	1475	248.2				HMDB13127	0.9599	0.4805	1.0541	3.4342	0.5468	0.6866	0.9899	3.2402	8.8748	1.1314	0.4359	0.5194	1.3964	3.6239	1.1088	0.7375	0.2914	1.0101	2.908	0.4046	0.6257	0.3833	1.9732	2.7202	0.5566	0.5236	0.5974	1.7828	2.8811	0.5985	0.1444	1	4.1301	11.8815	2.9221	0.4616	0.6492
1522	hypoxanthine	Nucleotide	Purine metabolism, (hypo)xanthine/inosine containing	3127	LC/MS Neg	171	1313	135.1	790	68-94-0;	C00262	HMDB00157	0.323	0.6438	2.6235	1.7334	0.323	0.56	0.323	1.1233	1.1987	0.323	0.7636	0.323	3.0095	0.8344	0.7906	1	0.9576	4.6956	1.9251	0.8406	0.323	0.323	1.9368	0.8334	0.323	0.323	0.323	2.7342	0.7097	0.323	0.323	0.323	0.8289	0.9896	0.4689	0.323	0.323
1961	ibuprofen	Xenobiotics	Drug	17799	LC/MS Neg	1487	4951	205.1	3672	15687-27-1_x000D_ ;	D00126	HMDB01925	0.0343	0.0343	0.0343	0.608	0.0343	0.0343	0.0343	1	1.0057	0.0343	0.0343	0.0343	0.0343	0.0343	0.0343	0.0343	0.0343	0.0343	0.0343	0.0343	0.237	0.145	1	0.9018	2.3609	1.0221	11.3911	6.3106	4.2137	15.4106	0.0343	0.0343	0.0415	0.0343	0.0343	0.0343	0.0343
2019	ibuprofen acyl glucuronide	Xenobiotics	Drug	38326	LC/MS Neg	100002406	4969	381.2	163959	115075-59-7;			0.3696	0.9049	0.3696	0.3696	0.3696	0.3696	1.0951	0.3696	0.3696	0.3696	0.3696	0.3696	0.3696	0.3696	0.3696	0.3696	0.3696	0.3696	0.3696	0.3696	0.3696	0.3696	0.3696	0.3696	0.5729	0.5669	1.263	1.4476	0.737	1.6062	0.3696	0.3696	0.3696	0.3696	0.3696	0.3696	0.3696
1791	iminodiacetate (IDA)	Xenobiotics	Chemical	35837	GC/MS	100000900	1706.1	232.2	8897	142-73-4;		HMDB11753	3.0064	1.0539	0.6727	1.1934	0.8024	1.2518	1.3625	0.3069	0.61	1.0654	0.701	1.0993	0.8864	0.841	0.4453	0.732	1.2014	0.9871	1.0129	1.3578	0.4845	0.9193	0.9914	0.7698	0.7081	1.1859	1.128	1.0031	1.4337	1.3316	0.7273	0.8096	1.0858	1.1353	1.2365	2.1306	0.9685
176	indoleacetate	Amino acid	Tryptophan metabolism	27513	LC/MS Pos	100001034	3760	176.1	802	6505-45-9;	C00954	HMDB00197	1.022	0.9794	0.9092	0.764	0.9736	0.9713	1.474	0.9731	0.8871	1.5459	0.888	2.2092	1.245	1.5855	3.0149	1.0731	1.0206	0.8712	0.7095	1.2048	0.8962	0.8323	0.6367	0.7537	1.0697	0.8076	1.6972	1.5067	1.4352	1.0039	0.9649	1.5685	1.1618	1.325	1.6637	0.9961	0.7177
174	indolelactate	Amino acid	Tryptophan metabolism	18349	GC/MS	100000463	1964.9	202	92904	832-97-3;	C02043	HMDB00671	0.9083	1.2251	1.0994	1.0357	1.9746	1.1785	1.8571	0.9108	1.2078	1.4787	0.9637	1.032	0.9615	0.8478	0.6664	0.7239	0.8458	0.968	0.7757	1.1614	0.8086	0.839	0.9669	0.9817	0.8717	0.8524	0.8313	1.0183	1.173	1.0697	1.4509	1.3968	1.0497	1.0871	1.8956	1.8762	0.8454
201	indolepropionate	Amino acid	Tryptophan metabolism	32405	LC/MS Neg	100001083	2795	188.2	3744	830-96-6 ;		HMDB02302	0.9436	0.7606	1.088	0.7389	1.1215	0.4439	0.6928	0.6652	0.5451	0.6506	0.8735	1.3912	1.0564	0.9337	1.4214	1.3993	1.439	1.6925	1.4319	1.6301	0.89	3.0511	2.5668	2.2435	1.1679	3.6252	1.3206	1.1836	0.9906	0.8446	0.6614	1.1814	0.7439	0.5772	1.0791	0.7139	1.0094
238	isobutyrylcarnitine	Amino acid	Valine, leucine and isoleucine metabolism	33441	LC/MS Pos	100001055	1941	232.2		25518-49-4;		HMDB00736	0.5185	0.8086	1.11	0.7952	1.1085	0.4392	0.8293	1.3819	1.2899	1.0485	1.0518	1.1072	1.3627	0.9978	0.8127	0.5295	0.8147	1.0237	1.0022	0.7222	0.9472	1.5215	1.7555	1.3797	1.3568	0.6468	0.7839	1.8997	1.3811	1.2744	0.8734	0.7861	1.8023	1.3518	0.824	1.004	0.4838
218	isoleucine	Amino acid	Valine, leucine and isoleucine metabolism	1125	LC/MS Pos	376	1614	132.1	791	73-32-5;	C00407	HMDB00172	0.9677	1.0938	0.7633	0.8371	1.1122	0.8673	1.2277	1.0853	1.272	1.1272	0.9042	1.2336	1.1093	1.0219	0.9812	0.7764	1.0188	0.8572	0.9258	0.9654	0.8554	0.99	0.8761	0.9071	0.9555	0.9516	1.4012	1.0671	1.0584	1.1115	0.9529	1.2876	1.2154	1.3142	1.2496	0.9927	1.0084
1152	isovalerate	Lipid	Fatty acid metabolism	34732	LC/MS Neg	100000708	1623	101.2	10430	503-74-2;	C08262	HMDB00718	0.9409	1.0675	0.9177	2.1975	1.6151	1	0.9773	0.5921	1.2081	1.2382	0.9787	0.678	0.5613	1.0175	1.0105	0.7273	1.0825	0.4474	0.6882	1.3283	0.646	0.7223	1.7737	1.3236	0.4474	0.8102	0.4474	0.6761	1.1918	0.4474	0.8301	1.707	1.0435	1.8455	1	0.7368	0.4474
243	isovalerylcarnitine	Amino acid	Valine, leucine and isoleucine metabolism	34407	LC/MS Pos	100001393	2533	246.2	6426851	31023-24-2;		HMDB00688	0.5145	1.0055	1.6008	0.9945	1.5116	0.7645	0.854	1.8111	1.7169	1.2272	0.7784	1.0742	1.6585	0.8791	0.8799	0.6493	0.8602	1.1908	1.069	0.8713	0.552	1.0002	1.9323	1.0201	0.9998	0.8297	0.6055	2.1852	0.9866	0.9726	0.9489	0.8343	2.6051	1.655	1.383	1.1157	0.6009
171	kynurenate	Amino acid	Tryptophan metabolism	1417	LC/MS Neg	98	2243	188.1	3845	492-27-3;	C01717	HMDB00715	0.5177	0.7985	1.6905	2.4091	1.963	0.6834	0.7013	2.3322	3.372	1.0114	0.5982	0.9505	1.7353	1.5019	0.9886	0.5175	0.7237	1.1251	1.8413	0.8552	0.5292	0.6974	1.2601	0.8339	0.5942	0.6587	0.6302	1.1594	0.9564	0.6933	1.4711	1.0436	2.034	2.4765	0.8089	1.5343	0.6979
172	kynurenine	Amino acid	Tryptophan metabolism	15140	LC/MS Pos	100000265	1902	209.1	1611666971029	2922-83-0;	C00328	HMDB00684	0.7974	0.8455	1.0564	0.8373	1.4224	0.952	1.2136	0.893	1.0592	0.8522	1.138	1.3226	0.8071	1.0412	1.1871	0.9674	1.0326	0.8726	0.7946	1.2445	1.0755	1.1271	0.9306	1.0426	1.234	0.9302	1.0399	0.9503	1.1935	1.1667	1.1078	0.9601	0.6509	0.7097	0.7619	1.1129	0.7517
824	lactate	Carbohydrate	Glycolysis, gluconeogenesis, pyruvate metabolism	527	GC/MS	482	1102.8	116.9	612	79-33-4;	C00186	HMDB00190	0.5321	1.1224	1.7173	1.3266	1.0361	0.6	1.0225	1.0128	0.8381	0.9969	0.612	0.8161	1.6036	1.0031	0.3152	0.5586	0.8221	1.8644	1.1097	0.7676	0.8741	0.9866	3.0913	1.0098	0.7717	0.6948	0.9845	3.6599	1.0571	0.9902	1.6364	0.683	1.4577	1.2752	0.7139	1.7481	0.7162
1409	lathosterol	Lipid	Sterol/Steroid	39864	GC/MS	100001105	2337	255.2	65728	80-99-9 ;	C01189	HMDB01170	1	1.9837	0.8219	0.7024	0.5611	1.0687	0.8893	0.5161	0.7238	0.3356	1.0778	1.8292	1.3845	0.8703	1.2117	0.9425	1.3982	1.0591	1.0032	0.9926	0.8206	1.1573	1.1054	1.0271	1.2443	1.3253	1.2044	0.511	0.8751	1.1843	1.4274	1.02	0.7855	0.7968	0.5646	1.6092	0.98
922	laurate (12:0)	Lipid	Medium chain fatty acid	1645	LC/MS Neg	181	5288	199.3	3893	143-07-7;	C02679	HMDB00638	0.3623	0.4533	1.976	1.586	0.3437	0.3345	0.7384	2.3595	2.0445	0.6229	0.5302	0.3781	3.5117	1.2571	1.2817	4.4241	0.4951	3.7385	3.7036	0.7429	1.6487	0.7641	3.292	1.5397	0.5521	0.97	0.7917	3.3883	1.03	0.7473	0.4828	0.454	4.2693	1.5794	0.7962	0.5063	0.7347
1172	laurylcarnitine	Lipid	Carnitine metabolism	34534	LC/MS Pos	100001392	5066	344.3	10427569	25518-54-1;		HMDB02250	1.0693	0.5536	1.9394	1.3527	0.3382	0.4348	0.9307	3.7218	1.8733	0.4807	0.2874	0.5191	1.7437	0.8932	1.3804	1.3825	0.4733	2.3801	2.5717	0.6225	1.4481	0.2787	2.7605	1.0159	0.1747	0.6235	0.3092	3.136	0.9841	0.1747	0.7773	0.7762	4.2495	2.6234	0.6065	0.5787	0.9206
219	leucine	Amino acid	Valine, leucine and isoleucine metabolism	60	LC/MS Pos	397	1674	132.2	70457986106	61-90-5;	C00123	HMDB00687	0.9589	0.9553	0.7756	0.9702	1.1423	0.9301	1.18	1.1433	1.3355	1.1327	1.0254	1.2413	1.0688	0.9313	1.2516	1.0041	0.9686	0.824	0.9426	0.9959	0.8911	0.9818	0.9885	0.9212	1.0343	0.8842	0.9815	1.008	1.0069	0.9804	0.9423	1.2514	1.2054	1.2898	1.2883	1.0099	1.0413
901	linoleate (18:2n6)	Lipid	Essential fatty acid	1105	LC/MS Neg	180	5533	279.3	5280450	60-33-3;	C01595	HMDB00673	0.6125	1.0085	2.5009	2.1747	0.4298	0.8909	0.5823	2.7476	2.6804	0.9915	0.3432	0.6913	2.6825	1.5706	1.2771	0.8927	0.492	2.3866	2.4003	0.9615	0.9593	0.6911	1.9206	1.2201	0.5596	0.8747	1.0662	2.3874	1.0446	0.8101	0.3656	0.8808	2.9852	1.8886	0.9959	0.3406	1.0041
984	linoleate, methyl ester	Lipid	Fatty acid, methyl ester	36801	GC/MS	100001704	1931	95.13	5284421	112-63-0;			0.0988	6.0693	4.3199	0.1896	3.0354	0.0756	0.0522	2.3139	1.7733	2.8031	0.4537	0.145	1.8264	0.6937	2.6455	1.3057	0.1846	2.6196	0.6943	0.1342	5.5393	0.1023	0.1624	4.0602	3.8538	0.141	5.1051	0.2664	1	0.1081	5.0761	5.0233	0.6476	0.2892	0.0144	4.7867	0.5514
905	linolenate [alpha or gamma; (18:3n3 or 6)]	Lipid	Essential fatty acid	34035	LC/MS Neg	100001337	5450	277.3			C06427	HMDB01388	0.5974	1.2266	3.1794	2.4013	0.3272	0.834	0.3628	2.9708	2.3994	0.6823	0.215	0.3731	2.963	1.166	1.3076	0.5309	0.3252	2.7153	3.1888	0.5692	1.1551	0.5119	2.0697	1.1779	0.3568	0.6554	0.9912	2.5252	0.71	0.7024	0.2843	1.454	5.1727	1.9201	0.9216	0.2797	0.9249
1658	L-urobilin	Cofactors and vitamins	Hemoglobin and porphyrin metabolism	40173	LC/MS Pos	100002568	4091	595.4	5280818	34217-90-8;	C05793	HMDB04159	0.1864	0.3239	0.714	0.8041	0.2487	0.1864	0.6491	11.6185	8.1321	0.5495	0.4041	2.4475	10.3543	3.6113	4.2709	0.7882	0.1864	3.6338	4.9738	1	0.1864	0.1864	0.9398	0.6793	0.7207	0.1864	0.1864	1.8793	1.0602	1.2355	0.1864	0.1864	0.1864	0.1864	0.1864	0.1864	0.1864
81	lysine	Amino acid	Lysine metabolism	1301	LC/MS Pos	407	603	147.2	5962	56-87-1;	C00047	HMDB00182	1.0134	1.0645	0.887	1.0429	1.2319	0.8739	0.9869	0.9883	0.9545	1.1613	1.0955	1.1768	0.9206	0.7723	1.0117	0.9249	1.0299	0.9674	0.9488	1.2481	1.2094	0.9517	1.1164	1.044	1.2781	1.151	1.1234	0.8961	1.019	1.241	0.9488	1.0329	0.8328	0.8043	1.0235	0.9301	0.981
895	malate	Energy	Krebs cycle	1303	GC/MS	409	1502	233	525	6915-15-7;	C00149	HMDB00156	0.7495	0.8262	1.036	1.1133	0.6777	1.0482	0.964	0.8429	0.866	1.2068	0.7703	1.3664	3.1356	1.2136	0.5497	0.6909	0.7348	1.9278	1.1834	1.0502	0.7725	0.7493	3.7738	0.9241	0.7856	0.9826	1.1093	4.3838	1.1762	0.946	1.1524	0.9516	1.5022	1.2027	0.8331	1.3429	1.0174
752	mannitol	Carbohydrate	Fructose, mannose, galactose, starch, and sucrose metabolism	15335	GC/MS	100000277	1839	319.1	6251	69-65-8;	C00392	HMDB00765	2.4167	6.8695	3.4398	3.0346	0.6917	3.4264	0.9534	0.2903	0.54	0.6282	0.632	1.5868	1.7471	1.4121	0.5695	0.8257	0.777	1.0466	1.0902	0.8523	0.9261	0.9025	1.3721	0.8723	0.5483	0.747	0.9349	1.4476	0.8931	1.1378	1.0283	0.8545	0.9717	0.7629	2.9316	1.4323	1.8221
756	mannose	Carbohydrate	Fructose, mannose, galactose, starch, and sucrose metabolism	584	GC/MS	803	1753.5	204	161658	3458-28-4;	C00159	HMDB00169	1.0694	1.2404	0.555	1.0873	0.9232	1.0271	1.2897	0.3297	0.778	0.9066	1.1128	0.9729	0.6956	0.8596	1.0328	1.2114	1.1935	0.6506	0.8255	1.8149	1.2841	1.5785	0.7928	0.9801	1.1094	1.4565	1.6102	0.7206	0.8163	1.8379	0.9755	1.5017	0.4712	0.9818	1.6974	1.1164	1.0182
935	margarate (17:0)	Lipid	Long chain fatty acid	1121	LC/MS Neg	891	5733	269.3	10465	506-12-7;		HMDB02259	0.4481	0.6903	2.1262	2.5034	0.5204	0.7288	0.7509	3.3508	3.2758	0.9615	0.4861	0.7752	2.8212	1.6586	1.394	0.8028	0.4634	2.4468	3.2568	1.0385	1.0079	1.0609	2.2981	1.6186	0.5802	0.9068	0.832	2.1943	0.9921	0.7008	0.4131	0.6118	3.1539	2.0018	1.0399	0.3857	0.6542
981	margarate, methyl ester	Lipid	Fatty acid, methyl ester	11984	GC/MS	350	1898.6	86.9	15609	1731-92-6;			0.1186	1.36	1.0973	0.1186	0.9547	0.1186	0.1186	0.3893	1.0453	0.5263	0.1186	0.1186	0.74	0.1186	1.183	0.4197	0.1186	1.0831	0.1186	0.1186	1.5992	0.1186	0.1186	1.4378	1.3459	0.1186	1.2479	0.1186	0.3508	0.1186	1.1069	1	0.2771	0.1186	0.1186	1.227	0.2686
269	methionine	Amino acid	Cysteine, methionine, SAM, taurine metabolism	1302	LC/MS Pos	415	1252	150.1	69920876137	63-68-3;	C00073	HMDB00696	0.7807	1.0008	1.0559	0.7127	1.3545	0.7857	0.9257	0.6359	0.6138	1.234	0.9992	1.3609	1.0512	0.662	1.1065	0.8265	1.146	1.0202	0.7985	1.4074	0.9805	0.9976	1.1637	0.7897	1.2171	1.0024	0.8395	1.0265	0.842	0.9547	1.0952	0.9175	0.7713	0.6267	1.3069	1.2218	1.2724
495	methionylalanine	Peptide	Dipeptide	40685	LC/MS Pos	100003651	1500	221.1		3061-96-9;			0.2904	0.2904	1.0714	0.2904	0.2904	0.2904	0.2904	0.2904	0.2904	0.2904	0.2904	0.2904	0.2904	0.7148	0.2904	0.2904	0.2904	1.5622	0.9286	0.2904	0.2904	0.2904	1.1252	0.7462	0.2904	0.2904	0.2904	0.9762	0.2904	0.2904	0.2904	0.2904	0.2904	0.2904	0.2904	0.2904	0.2904
785	methyl-beta-glucopyranoside	Carbohydrate	Fructose, mannose, galactose, starch, and sucrose metabolism	40480	LC/MS Neg	100003693	1083	193.1	2108	709-50-2;			2.6202	0.9056	1.2886	1.1894	1.7447	0.8293	0.948	1	0.7465	0.7588	0.5805	0.5805	0.5805	0.5805	0.5805	1.0869	0.5805	0.5805	0.5805	0.5805	1.2468	0.5805	0.5805	0.5805	0.5805	0.5805	0.5805	0.5805	0.5805	0.5805	0.5805	0.5805	0.5805	0.5805	0.7532	0.5805	0.5805
1246	myo-inositol	Lipid	Inositol metabolism	19934	GC/MS	363	1924.9	217		87-89-8;	C00137	HMDB00211	0.73	0.7359	0.7671	0.732	0.9233	0.6012	0.7965	0.9629	1.1017	1.0371	1.1312	0.9311	1.8516	1.5758	0.94	1.1832	1.2192	1.0522	1.2005	1.3206	0.6724	0.7029	1.3711	0.8692	0.7431	0.8197	0.7956	2.543	1.507	1.3748	0.6652	1.0131	2.0851	1.5296	1.1669	0.8628	0.9681
929	myristate (14:0)	Lipid	Long chain fatty acid	1365	LC/MS Neg	519	5439	227.3	11005	544-63-8;	C06424	HMDB00806	0.2819	0.465	2.5722	1.9905	0.3887	0.3511	0.6891	3.0937	2.6013	0.8428	0.4559	0.4583	3.5112	1.2174	1.3573	1.0645	0.4384	3.5164	3.1391	0.9355	1.1983	0.8147	2.9546	1.6736	0.5358	1.0112	0.7334	3.221	0.9851	0.7226	0.3935	0.4628	4.9973	1.7524	0.9888	0.4949	0.8458
930	myristoleate (14:1n5)	Lipid	Long chain fatty acid	32418	LC/MS Neg	100001198	5338	225.3	5281119	544-64-9 ;	C08322	HMDB02000	0.2561	0.5072	4.5367	4.2404	0.3849	0.3725	0.86	5.9449	4.9909	0.9845	0.5336	0.3332	6.8226	2.4809	2.4535	0.7124	0.4575	7.7808	6.9572	1.0155	1.7464	0.8437	3.9618	1.6702	0.4487	0.9584	0.9779	4.1736	1.0661	0.695	0.2576	0.5765	7.625	2.711	0.9684	0.4175	0.809
1173	myristoylcarnitine	Lipid	Carnitine metabolism	33952	LC/MS Pos	100001270	5113	372.4	6426854	18822-89-4;		HMDB05066	0.6257	0.5768	2.5072	2.0871	0.5033	0.6561	0.7956	4.1873	3.2494	0.8353	0.6739	0.571	1.8178	1.1647	1.2247	1.1703	0.7417	2.2378	3.1366	0.809	1.0747	0.2702	2.1299	1.4321	0.591	0.7223	0.588	2.4534	1.0664	0.6967	0.5984	0.6379	3.926	2.4972	0.6104	0.4942	0.7963
2234	N-(2-furoyl)glycine	Xenobiotics	Food component/Plant	31536	LC/MS Neg	100001086	1513	168.1	21863	5657-19-2;5657-19-2 ;		HMDB00439	0.0339	0.951	0.0339	0.0339	0.0339	0.0339	0.0339	0.0339	0.0339	0.8107	0.0339	2.5822	2.536	1.3327	0.0339	0.0339	0.8825	1	0.0339	0.0339	3.9853	2.7613	0.6987	0.2635	2.4282	4.6302	3.9837	1	0.3585	4.8598	0.0339	0.0907	0.0898	0.0339	0.0999	0.0339	0.0339
1694	N1-Methyl-2-pyridone-5-carboxamide	Cofactors and vitamins	Nicotinate and nicotinamide metabolism	40469	LC/MS Pos	100001468	1707.3	153.2	69698	701-44-0;	C05842	HMDB04193	0.4151	0.7672	0.985	1.3367	0.9095	1.015	1.2245	1.06	1.8585	0.6986	1.3737	0.8085	0.8338	0.8314	1.176	0.7402	1.073	0.7739	1.189	1.0477	1.1589	1.0281	1.2177	1.2425	1.2163	1.1761	0.9628	1.2074	1.0804	1.2275	0.8913	0.9719	0.8749	1.3487	0.6568	0.6838	0.4633
1533	N1-methyladenosine	Nucleotide	Purine metabolism, adenine containing	15650	LC/MS Pos	1242	1356	282.1	5460178	15763-06-1;	C02494	HMDB03331	0.595	1.2167	1.0066	0.7658	0.6938	1.0303	0.9934	0.7413	1.0284	0.7069	0.7257	1.5207	1.3651	0.9486	1.1692	1.2272	1.2584	0.6291	1.2954	0.9679	0.8646	0.9927	1.3932	0.9971	0.8206	1.0396	1.0029	1.1046	0.8385	1.0098	1.0336	1.2418	0.9808	1.1933	0.811	0.7522	1.0137
1577	N2,N2-dimethylguanosine	Nucleotide	Purine metabolism, guanine containing	35137	LC/MS Pos	100001412	2157	312.1	92919	2140-67-2;		HMDB04824	0.6425	0.6427	1.4154	1.0305	1.126	0.7962	0.7592	1.0565	0.5914	0.8474	0.9597	1.2867	2.0419	2.0008	1.8123	1.5376	0.8559	1.1719	0.9695	0.8822	1.6555	1.4669	0.8946	0.9917	0.5189	0.8707	1.384	1.0979	1.3325	1.1729	1.1963	0.4378	1	0.6293	0.4378	0.8676	0.4378
312	N2,N5-diacetylornithine	Amino acid	Urea cycle; arginine-, proline-, metabolism	43591	LC/MS Neg	100004575	1402.7	215.1	10398396	39825-23-5;			1.0252	1.0889	0.9497	0.6202	1.7238	0.8664	0.9231	0.703	0.6694	0.9748	1.3425	1.2373	0.9508	1.0906	1.4273	0.8358	1.2064	0.7976	1.2201	1.3224	0.7494	1.3704	0.767	1.0979	0.9856	0.936	1.1271	0.9679	1.3737	0.6225	0.7705	1.0506	0.9602	1.0144	1.4821	1.4664	1.0223
1580	N6-carbamoylthreonyladenosine	Nucleotide	Purine metabolism, guanine containing	35157	LC/MS Pos	100001415	2656	413		24719-82-2;			1.0622	0.9218	1.1197	0.8694	1.3257	0.6308	0.7312	1.4075	1.2355	0.8149	0.7689	0.8965	1.2603	1.1747	1.344	0.8859	1.0596	1.6106	0.9099	0.9404	0.8386	0.7637	1.1168	0.7399	1.0056	1	0.6198	1.0905	0.7331	1.1675	0.8733	0.7191	1.1885	1.0938	1.0647	0.6535	0.6198
34	N-acetylalanine	Amino acid	Alanine and aspartate metabolism	1585	LC/MS Neg	1110	882	130.1	88064	97-69-8;	C02847	HMDB00766	0.7635	0.9106	1.0122	0.9513	1.1247	0.8747	0.9865	1.0226	1.107	0.9401	0.9348	1.0397	1.2645	1.1172	1.0633	0.9039	0.7383	1.3402	1.1177	0.9878	0.8733	1.0969	1.0453	0.9637	1.039	0.8409	0.966	1.2127	1.1489	1.0627	0.9023	0.9565	1.0316	1.0336	1.0452	0.8113	0.8934
32	N-acetyl-beta-alanine	Amino acid	Alanine and aspartate metabolism	37432	LC/MS Pos	100002102	1460	132.1	76406	3025-95-4;	C01073		0.895	0.8307	1.3354	0.7932	1.2466	0.9166	1.0061	1.0251	1.0522	0.9473	0.9939	1.1347	1.1408	0.6882	1.0422	1.0425	0.7204	1.0324	0.7149	0.7823	0.8289	0.8153	1.1116	0.8282	1.1323	0.771	0.863	1.0524	0.6243	0.9476	1.8137	1.1699	1.06	0.9342	1.9899	1.6605	1.2834
652	N-acetylcarnosine	Peptide	Dipeptide derivative	43488	LC/MS Neg	100004046	1214	267.2	9903482	56353-15-2;			1.016	1.0093	1.3901	1.0566	1.2223	0.8924	0.8729	1.0819	0.9686	1.0238	0.8401	0.9167	1.2256	1.0318	0.9034	0.8399	0.8236	1.0334	0.9907	0.8098	0.9692	0.9591	1.3577	1.0831	1.2172	1.0308	0.9639	1.5465	1.2392	1.0596	0.813	0.8146	1.1557	0.9637	0.8676	0.8325	0.7973
4	N-acetylglycine	Amino acid	Glycine, serine and threonine metabolism	27710	GC/MS	100001006	1396.4	143.9	10972	543-24-8;		HMDB00532	0.4952	0.502	0.6201	1.5878	0.6611	0.7387	0.665	0.8803	1.397	0.6445	1.0386	0.9162	1.3996	2.1795	0.9944	2.0416	1.0056	1.5714	2.8289	1.2605	1.2376	0.9827	2.2081	2.8046	1.1043	2.1564	2.1492	2.4253	4.3546	1.5146	0.7345	0.8707	0.9774	0.8925	1.0173	0.6175	0.5864
223	N-acetylleucine	Amino acid	Valine, leucine and isoleucine metabolism	1587	LC/MS Neg	1082	2385	172.1	70912	1188-21-2;	C02710	HMDB11756	0.4096	0.4096	1.2892	0.4096	1.209	0.679	0.4096	0.7213	0.7304	0.4096	0.4096	1.6824	1.0502	0.7178	0.9498	0.4096	0.4096	1.6701	1.3834	0.4096	0.4096	1.434	0.4096	0.4096	1.1692	0.4096	0.4096	0.4096	0.4096	0.9043	0.4096	0.4096	1.6071	0.7599	0.4096	0.9674	0.4096
271	N-acetylmethionine	Amino acid	Cysteine, methionine, SAM, taurine metabolism	1589	LC/MS Neg	1083	1805	190.1	448580	65-82-7;	C02712	HMDB11745	0.7199	0.8719	1.0687	1.1372	1.1188	0.8301	0.7219	0.9335	1.2347	0.8293	0.8315	1.0549	1.6363	1.2782	0.994	0.9473	1.006	1.5809	1.6	0.829	0.939	0.9191	1.6168	1.13	1.1144	0.9646	0.8819	2.1271	1.2941	0.9034	0.7059	0.9685	1.2559	1.197	0.9184	0.772	1.0315
10	N-acetylserine	Amino acid	Glycine, serine and threonine metabolism	37076	GC/MS	100001851	1526	218	65249	97-14-3;		HMDB02931	0.8785	1.2865	1.4474	1.3883	0.9563	0.9372	0.9333	0.5161	0.676	0.9526	1.1501	1.0627	1.8818	1.1654	0.3217	0.8961	0.8923	1.173	1.1818	1.0437	0.6804	1.0143	1.4044	1.2008	0.9061	1.0115	0.9422	1.3991	1.5537	0.9885	0.8973	0.8434	1.2574	1.0783	0.9223	1.0297	0.794
18	N-acetylthreonine	Amino acid	Glycine, serine and threonine metabolism	33939	LC/MS Neg	100001274	846	160.1	4651717	17093-74-2;	C01118		0.9277	0.9005	0.8496	1.0839	1.4762	0.9459	1.0765	0.9196	0.933	1.0972	1.0262	0.8689	1.2842	0.9289	0.5731	1.0181	1.4086	1	0.941	1.2285	0.8992	1.1907	1.1732	1.169	0.5731	0.9563	1.0118	0.9712	1.3362	0.9882	0.5731	0.8811	1.095	0.7078	0.8255	0.8455	0.9871
224	N-acetylvaline	Amino acid	Valine, leucine and isoleucine metabolism	1591	LC/MS Neg	1084	1697	158.2	66789	96-81-1;		HMDB11757	0.4368	0.4368	0.4368	0.4368	1.1761	0.4368	0.8021	1.4246	0.8477	0.4368	0.4368	1.4087	1.2194	1	0.4368	0.4368	0.9601	1.1683	0.9142	0.4368	0.8044	1.2068	1.2779	0.5096	0.4368	1	0.4368	0.4368	0.4368	0.4368	0.4368	0.9894	0.4368	1.2265	1.5206	0.4368	0.4368
1979	naproxen	Xenobiotics	Drug	12122	LC/MS Neg	1384	4168	228.9	156391	22204-53-1;	C01517	HMDB01923	0.4288	0.4288	0.4288	0.4288	0.4288	0.4288	0.4288	0.4288	0.4288	0.4288	0.4288	0.4288	0.4288	0.4288	0.4288	1	0.4288	0.4288	0.4288	0.4288	0.4288	0.4288	0.4288	0.4288	0.4288	0.4288	0.4288	0.4288	0.4288	0.4288	0.4288	0.4288	0.4288	0.4288	0.4288	0.4288	0.4288
311	N-delta-acetylornithine*	Amino acid	Urea cycle; arginine-, proline-, metabolism	43249	LC/MS Pos	100004523	836.2	175.1	9920500				0.9274	0.638	0.4907	0.5278	0.8447	0.7687	0.8954	0.5935	0.7627	0.9878	1.0933	1.3387	1.535	1.1985	1.1207	1.0122	1.2563	1.1357	1.1	1.573	1.299	1.0107	0.956	0.9893	1.1297	0.8213	1.2727	1.3354	1.2457	0.9295	0.5398	0.7448	0.8987	0.6342	0.9256	0.8242	1.652
263	N-formylmethionine	Amino acid	Cysteine, methionine, SAM, taurine metabolism	2829	LC/MS Neg	194	1541	176.1	439750	4289-98-9;	C03145	HMDB01015	0.9315	0.9247	1.1227	1.085	1.1354	0.89	0.9682	1.1498	1.2048	1.0067	0.7455	1.0278	1.2564	0.9933	0.9571	0.903	0.9027	1.0464	1.0377	0.7764	0.714	0.7442	1.5751	1.2857	0.7	0.7909	0.808	1.6526	1.2299	0.8391	0.8893	1.0146	1.2663	1.3976	1.0712	0.8228	0.8778
1671	nicotinamide	Cofactors and vitamins	Nicotinate and nicotinamide metabolism	594	LC/MS Pos	432	1267	123.1	936	98-92-0;	C00153	HMDB01406	0.4997	1.5797	1	0.7335	1.2721	1.4804	1.7804	5.5818	3.3774	0.8901	1.2133	0.6102	1.2511	0.3597	0.8865	0.844	0.886	1.4583	0.4051	0.6111	0.3597	0.9706	1.2213	1	1.4463	0.8763	0.3597	0.6711	0.3597	0.742	1.1074	1.1519	1.8485	0.6795	0.6767	1.1741	1.1778
303	N-methyl proline	Amino acid	Urea cycle; arginine-, proline-, metabolism	37431	LC/MS Pos	100001956	833	130.1	557	475-11-6;			1.2171	0.0723	0.0886	0.1651	1.8819	0.1949	2.0904	3.245	2.731	2.1048	0.2191	1.9506	2.7703	2.7035	2.804	0.3661	0.7239	0.6836	0.7829	0.7061	0.9304	0.8673	1	0.6649	1.9852	0.7484	2.2032	4.317	4.5365	1.3185	0.0612	3.7857	8.0897	7.4422	6.0316	0.7854	0.6826
947	nonadecanoate (19:0)	Lipid	Long chain fatty acid	1356	LC/MS Neg	892	6073	297.3	12591	646-30-0;	C16535	HMDB00772	0.5926	0.874	1.5658	1.9195	0.6954	0.876	0.7866	2.0095	2.3207	0.9866	0.5549	1.0025	1.7101	1.457	1.1723	0.7351	0.6852	1.3264	2.104	0.9975	1.05	0.95	1.4999	1.3686	0.7146	0.8854	0.8352	1.6139	1.1585	0.8453	0.7007	0.7638	2.0239	2.2561	1.2287	0.633	0.9164
104	o-cresol sulfate	Amino acid	Phenylalanine & tyrosine metabolism	36845	LC/MS Neg	100001806	2821	187	11615528				0.9758	1.0879	1.0242	0.2803	1.5193	0.2803	0.2803	0.2803	0.2803	1.3279	0.2803	0.2803	0.975	0.8874	0.2803	0.2803	0.2803	0.2803	0.2803	0.9433	2.0007	1.4131	0.7958	0.7329	1	1.544	1.7647	1.0673	0.8988	1.8684	0.2803	0.4294	0.2803	0.2803	0.2803	0.2803	0.2803
1042	octadecanedioate	Lipid	Fatty acid, dicarboxylate	36754	LC/MS Neg	100001615	5033	313.3	70095	871-70-5;		HMDB00782	1.5486	0.8856	2.223	3.9461	0.6563	0.7588	0.7989	4.2524	5.8617	0.8017	0.7715	0.6747	1.9167	3.8533	1.1144	0.8408	0.6721	2.2442	7.6957	0.7077	0.8265	0.8687	2.3099	3.1281	0.7434	0.7087	0.943	2.0523	1.6322	0.749	0.3807	1.2329	2.3526	2.8017	0.6836	0.4557	0.7713
1167	octanoylcarnitine	Lipid	Carnitine metabolism	33936	LC/MS Pos	100001247	4100	288.3	123701	3671-77-0;	C02838	HMDB00791	1.4872	0.7768	3.382	1.5971	0.6457	0.8426	0.9607	4.2517	2.0469	0.8181	0.7288	1.036	2.8001	0.964	1.3426	0.9567	0.8149	3.4855	1.6684	0.7988	1.8606	0.7159	2.4933	0.9716	0.8561	1.094	1.0019	3.5254	1.1819	0.9981	0.5579	1.1306	2.8547	1.2735	0.5269	0.5402	0.7551
939	oleate (18:1n9)	Lipid	Long chain fatty acid	1359	GC/MS	442	1984.4	339.2	445639	112-80-1;	C00712	HMDB00207	0.3138	0.7884	3.329	3.68	0.4375	0.4906	0.6327	5.6212	5.756	1.0482	0.4343	0.6785	5.1852	2.2982	1.592	0.8427	0.4789	4.325	4.4329	0.9518	0.9392	0.6918	2.7206	1.5498	0.5901	1.169	0.9794	2.9242	1.2548	0.7587	0.3442	0.6902	4.0712	2.3994	1.0206	0.3471	0.96
983	oleate, methyl ester	Lipid	Fatty acid, methyl ester	36796	GC/MS	100001697	1934	264.3	5364509	112-62-9;	C03425		0.0435	2.43	2.1429	0.0435	1.2838	0.0435	0.0435	1.2208	0.843	1	0.2885	0.0435	0.9454	0.0435	1.4335	0.373	0.0947	1.1931	0.3883	0.0435	1.464	0.0435	0.0435	1.257	1.2903	0.0435	1.5292	0.0866	0.4947	0.0435	1.4731	1.5091	0.2556	0.1686	0.0435	1.6015	0.3032
1779	O-methylcatechol sulfate	Xenobiotics	Benzoate metabolism	42496	LC/MS Neg	100004208	2360	203.1	22473				0.9944	1.3451	1.3704	1.0957	0.9224	0.592	0.6211	0.5993	0.6364	2.0731	1.0559	1.1098	0.9096	0.934	0.8462	0.9576	1.2704	1.186	1.0056	1.6454	2.2295	1.4178	1.0883	0.9117	1.4587	1.8114	2.0983	1.8174	1.3952	2.6703	0.4925	0.6186	0.8098	0.7686	0.7336	0.5205	0.7128
295	ornithine	Amino acid	Urea cycle; arginine-, proline-, metabolism	35832	GC/MS	444	1940.3	174.1	6262	3184-13-2;	C00077	HMDB03374	1.2787	0.9215	0.6207	0.7799	0.8075	1.1476	0.9341	0.6211	0.4645	0.5459	1.1	2.1032	1.2278	1.5719	1.0649	0.6636	1.8781	1.3967	0.9351	1.2231	0.5421	1.1637	0.8565	0.7284	0.4456	1.286	1.3306	1.9713	0.5187	1.9073	0.5061	1.1345	0.9992	0.8319	1.5564	0.7978	1.1174
1917	O-sulfo-L-tyrosine	Xenobiotics	Chemical	45413	LC/MS Neg	100005384	1006.1	260.1	514186				0.8322	0.8915	1.4378	1.4876	1.1712	0.8382	0.9879	1.0121	1.168	0.7265	0.7644	0.8981	1.071	0.7622	0.8807	1.0631	0.9406	1.1389	1.2976	1.0761	0.5612	0.8575	1.2629	1.2674	0.7793	0.8264	0.922	1.5138	1.371	0.8787	1.1244	0.7159	1.104	0.9543	0.6524	1.1377	1.0368
1950	p-acetamidophenylglucuronide	Xenobiotics	Drug	33423	LC/MS Neg	100000043	1377	326.1	4022661	120595-80-4;		HMDB10316	0.0494	0.0494	0.0494	0.0494	0.0494	0.0494	0.0494	0.0494	0.0494	0.0494	0.0494	1.2267	1	0.7052	0.0494	0.0494	0.0494	0.0494	0.0494	1.1882	7.0443	1.3448	1	0.6733	0.0494	0.0494	0.0494	0.0494	0.0494	0.0494	0.0494	0.0494	0.0494	0.0494	0.0829	0.0494	0.0494
932	palmitate (16:0)	Lipid	Long chain fatty acid	1336	LC/MS Neg	424	5619	255.3	985	57-10-3;	C00249	HMDB00220	0.4541	0.5625	1.8875	1.9228	0.5612	0.6678	0.7676	2.3253	2.2671	0.9914	0.4172	0.6661	2.1286	1.3626	1.0564	0.7144	0.4471	2.144	1.925	1.0086	1.0853	0.861	1.7729	1.496	0.5195	0.9089	0.9811	2.2809	1.023	0.6635	0.3765	0.678	2.2747	1.7399	1.0189	0.444	0.7382
980	palmitate, methyl ester	Lipid	Fatty acid, methyl ester	12091	GC/MS	939	1843.8	86.9	8181	112-39-0;	C16995		0.1287	6.7287	5.6298	0.1396	3.0336	0.0572	0.1138	2.7419	2.4907	2.2586	0.4682	0.1892	1.9652	0.5936	3.2472	1.1865	0.27	3.9693	0.8135	0.2052	5.2828	0.1772	0.1794	4.3291	4.3998	0.1258	4.6285	0.2288	1.2964	0.1511	4.1248	4.2541	0.7036	0.3104	0.1232	4.5109	0.5794
933	palmitoleate (16:1n7)	Lipid	Long chain fatty acid	33447	LC/MS Neg	452	5477	253.3	445638	373-49-9;	C08362	HMDB03229	0.2315	0.4806	4.9998	3.5807	0.3279	0.3179	0.5519	5.6356	4.796	1.0194	0.3458	0.395	4.917	1.6231	1.7572	0.5936	0.3031	4.7674	5.1031	0.9806	0.881	0.5146	3.0972	1.5851	0.5351	0.8977	0.7127	3.5309	1.093	0.5166	0.2442	0.4621	8.0539	2.4427	1.0033	0.2532	1.3569
1393	palmitoyl sphingomyelin	Lipid	Sphingolipid	37506	GC/MS	100002107	2524	311.3	9939941	6254-89-3;			0.6219	0.9533	0.8505	0.8014	0.7363	0.6899	0.7581	0.7362	0.7944	0.7824	1.403	1.0467	1.3162	1.2447	1.0833	1.0953	1.0991	1.4597	1.1507	1.3941	1.2974	1.1521	1.3412	0.9442	1.4304	1.5077	1.1868	1.4947	1.3196	1.3235	1.0558	0.8405	0.8593	0.8823	0.8732	0.8843	0.6666
1175	palmitoylcarnitine	Lipid	Carnitine metabolism	22189	LC/MS Pos	100000776	5179	400.4	461	6865-14-1;	C02990	HMDB00222	0.6634	0.9941	1.8074	1.7136	0.7406	0.4815	1.0008	2.6649	2.1604	1.1501	0.629	0.6623	0.9992	1.0022	1.2634	0.6854	0.7136	1.4478	1.7368	0.8228	0.9296	0.5413	1.622	1.4704	0.4873	0.8459	0.6887	1.8746	1.3252	0.6595	0.7004	0.9788	2.84	2.2036	1.0212	0.7738	1.1528
1695	pantothenate	Cofactors and vitamins	Pantothenate and CoA metabolism	1508	LC/MS Pos	1024	2218	220.1	6613	137-08-6;	C00864	HMDB00210	0.9635	0.997	1.9421	1.7892	1.003	1.1949	1.1393	1.4877	1.8499	1.1143	0.7494	0.7912	0.7848	1.0497	1.2488	0.7856	0.6382	0.7293	0.9572	0.902	0.9681	0.745	1.2769	0.9969	1.0031	0.7747	0.5136	1.2586	0.6123	0.7558	0.8226	0.6662	0.8462	1.4575	1.1796	1.1082	1.122
2358	paraxanthine	Xenobiotics	Xanthine metabolism	18254	LC/MS Pos	100000453	2444	181.2	4687	611-59-6;	C13747	HMDB01860	0.1399	1.6417	1.201	1.1076	0.7656	0.1399	0.1399	0.1399	0.1399	3.1601	0.1399	0.7272	1.0777	0.9722	0.9953	1.2615	0.649	0.6389	0.4478	1.0047	4.0522	0.9879	1.2275	1.3639	1.2224	1.6675	1.8047	2.0048	1.9265	3.573	0.7293	0.9687	1.0121	0.9065	0.3248	0.7469	0.535
102	p-cresol sulfate	Amino acid	Phenylalanine & tyrosine metabolism	36103	LC/MS Neg	100001315	2896	187.1	4615422	3233-57-7;	C01468	HMDB11635	0.9486	0.8364	1.042	0.8074	1.1356	1.1604	2.1337	1.8633	1.8497	1.5223	1.1965	0.8188	0.6332	0.6262	1.4338	1.3177	0.958	0.9474	0.8208	0.771	0.3839	0.4799	0.4993	0.514	1.2539	0.4259	1.1471	0.9723	0.9177	1.0277	2.3535	2.3598	1.9165	1.6428	2.4824	2.4714	1.1297
918	pelargonate (9:0)	Lipid	Medium chain fatty acid	12035	LC/MS Neg	437	4847	157.2	5461016	112-05-0;	C01601	HMDB00847	1.002	1.2709	1.2498	1.0263	0.9988	0.8667	0.9497	1.2191	1.2317	0.9781	0.7224	1.0012	1.2451	1.2521	0.9264	0.8533	1.0266	0.8807	0.9592	0.8868	0.8219	0.9171	1.0604	0.8737	0.8561	0.9464	0.9438	1.033	1.009	0.991	0.7767	1.1563	1.3007	1.0897	1.025	0.8843	0.9902
931	pentadecanoate (15:0)	Lipid	Long chain fatty acid	1361	GC/MS	980	1853.5	299.2	13849	1002-84-2;10002-84-2;	C16537	HMDB00826	0.3888	0.9067	2.7406	2.3158	0.38	0.2519	1	2.9245	2.6827	0.9893	0.5701	0.4663	3.2229	0.9306	1.1357	0.6151	0.4739	3.2575	3.004	1.0405	0.7625	0.974	2.5545	1.4156	0.5671	1.2788	0.8685	1.9732	1.026	0.7532	0.412	0.4893	3.4013	1.3393	1.1878	0.8247	0.8902
152	phenol sulfate	Amino acid	Phenylalanine & tyrosine metabolism	32553	LC/MS Neg	100001510	2150	173.1	74426	937-34-8;	C02180		0.9455	0.9821	1.2619	1.1514	0.9707	1.0179	0.7924	0.784	0.8086	0.8831	1.4513	1.232	1.0507	1.0702	1.2942	1.7325	0.9635	0.9174	0.8753	1.3719	1.0705	0.8908	0.9029	1.0898	1.5065	0.7651	0.8716	0.8141	0.8039	0.9071	1.311	1.1224	1.0841	1.0691	1.0779	1.4303	1.009
100	phenylacetate	Amino acid	Phenylalanine & tyrosine metabolism	15958	LC/MS Neg	100000011	2127	135.1		103-82-2;	C07086	HMDB00209	0.6218	0.2942	0.341	0.2942	0.2942	0.2942	0.9888	1.2654	0.2942	0.6539	1.0353	0.2942	0.2942	0.2942	1.456	1.0112	0.2942	0.2942	0.2942	0.2942	0.2942	0.2942	0.2942	0.2942	1.2598	0.2942	0.2942	0.2942	0.2942	0.2942	0.2942	1.023	0.2942	0.2942	0.8537	0.977	0.2942
145	phenylacetylglutamine	Amino acid	Phenylalanine & tyrosine metabolism	35126	LC/MS Neg	100001417	2314	263.2	306137	28047-15-6;	C04148	HMDB06344	0.7906	0.4674	0.674	0.5472	0.6747	0.743	1.5485	1.7538	1.6011	1.2685	1.0318	1.3504	1.3227	0.9436	2.5432	1.221	0.9481	1.1014	0.9682	0.6317	0.3256	0.9838	0.9939	0.8334	1.7047	0.5858	0.7743	1.2502	1.0061	1.2282	1.2113	1.3047	1.4669	1.1086	1.6051	1.2631	0.2745
97	phenylalanine	Amino acid	Phenylalanine & tyrosine metabolism	64	LC/MS Pos	460	2056	166.1	69256656140	63-91-2;	C00079	HMDB00159	0.9689	1.2756	1.1606	0.9926	1.062	0.8715	0.9645	1.0191	0.9952	1.206	0.9585	1.2209	1.1159	1.0141	1.139	0.9384	0.9646	1.0048	0.9651	0.9929	0.8836	1.0006	1.1056	0.9882	1.1198	0.8251	0.9039	1.1911	0.9894	1.0285	1.0175	1.0147	1.0262	0.9077	0.9359	0.976	0.9994
435	phenylalanylphenylalanine	Peptide	Dipeptide	38150	LC/MS Pos	100002293	3317	313.2	69930906993089	2577-40-4;			1.0647	1.1288	0.5268	0.7772	1.0061	0.5268	1.1693	0.5268	0.9576	0.9709	1.4869	1.0951	0.9717	1.3973	0.8593	0.5268	0.9515	1.2236	0.9939	0.8433	1.245	2.4603	1.7719	0.9087	1.192	0.8393	1.061	0.8715	0.9259	1.6034	0.6762	0.7514	0.8708	1	0.5268	0.5268	1.5448
619	phenylalanyltryptophan	Peptide	Dipeptide	41377	LC/MS Pos	100003594	3349	352.2		24587-41-5;			0.9819	0.6801	1.3085	1.3449	0.9941	0.6795	0.82	1.6868	1.6108	0.658	0.7994	0.9192	1.4359	1.1996	1.028	1.0059	0.6421	1.0183	1.4663	0.7938	0.9523	0.9879	1.3827	1.1381	0.7334	0.694	0.7823	1.1008	0.9806	0.7267	1.0869	0.8782	1.7293	1.2489	1.0087	0.7711	1.0104
96	phenyllactate (PLA)	Amino acid	Phenylalanine & tyrosine metabolism	22130	LC/MS Neg	100000774	2237	165.1	3848	828-01-3;	C05607	HMDB00779	1.1819	1.3383	0.8787	1.0851	0.9772	1.1201	0.8522	1.012	1.0345	1.4498	1.0805	1.0182	0.7012	0.988	0.8674	0.6795	0.6105	0.9472	1.1098	0.8403	0.568	0.7398	1.0857	1.1936	0.8765	0.5477	0.8716	0.9764	0.9523	0.6972	1.0236	1.0876	1.0514	1.1243	1.3523	1.4418	0.8288
899	phosphate	Energy	Oxidative phosphorylation	11438	GC/MS	461	1307.7	298.9	1061	7664-38-2 ;	C00009	HMDB01429	0.9893	1.1289	0.9219	1.0107	1.0279	1.0131	1.1468	0.599	0.8453	1.2323	1.1105	0.9789	1.2188	0.9844	0.561	0.8817	0.922	1.1511	1.0965	0.9649	0.8204	1.0015	1.1856	1.0627	0.9985	1.0419	1.0921	1.2438	1.2158	1.0818	0.9052	0.8996	0.9352	1.005	1.1041	0.978	0.9287
86	pipecolate	Amino acid	Lysine metabolism	1444	LC/MS Pos	1025	1120	130.1	849	4043-87-2;	C00408	HMDB00070	2.4326	0.9892	0.7382	0.715	1.5342	1.01	1.4274	0.99	0.9131	1.2243	0.6028	2.3586	1.5244	1.3342	2.9782	1.1898	0.5401	0.4686	0.414	0.6545	0.7737	1.1464	1.0409	0.905	0.9938	1.0244	0.7568	0.7674	0.7592	1.4671	0.8602	1.2327	1.0062	0.9129	3.6077	0.8696	1.3689
2190	piperine	Xenobiotics	Food component/Plant	33935	LC/MS Pos	100001267	5136	286.2	638024	94-62-2;	C03882		2.5012	1.7763	1.0722	0.6521	3.6608	2.0681	1.0486	0.2845	0.2636	0.736	1.1411	3.5912	0.6431	0.88	1.2256	0.9514	1.3508	0.4541	0.4947	0.7799	1.6514	0.5104	0.3119	0.3239	0.5575	0.2618	2.4857	1.0214	1.3258	0.4702	3.445	1.3906	0.6504	0.9117	2.1409	3.0908	1.848
1485	pregn steroid monosulfate*	Lipid	Sterol/Steroid	32619	LC/MS Neg	100002067	4998	397.3		1247-64-9;			0.826	0.799	1.6549	1.73	0.8899	0.8154	0.9503	2.2468	2.6809	1.0149	0.8232	0.9978	1.4795	1.4626	0.9675	1.0022	0.8842	1.5898	1.6693	0.887	0.583	0.5653	0.6009	0.6515	0.3819	0.5895	0.6734	0.7639	0.6361	0.6377	1.2367	1.6211	2.9395	3.4518	1.6005	1.2398	1.7307
1495	pregnanediol-3-glucuronide	Lipid	Sterol/Steroid	40708	LC/MS Neg	100003470	5136.9	495.4	123796	1852-49-9;			1.0456	0.2824	0.7266	1.3991	0.1278	0.1278	1.0498	0.4069	1.2493	0.464	0.5702	1.7785	0.5943	0.6243	0.1278	1	0.1278	1.553	2.1886	1.0957	1.4168	0.2943	0.1278	0.4053	0.1278	0.2752	0.4714	1.897	0.7425	0.6302	0.1278	2.0867	1.6157	0.9885	1	1.6435	0.7041
1484	pregnen-diol disulfate*	Lipid	Sterol/Steroid	32562	LC/MS Neg	100001993	3886	238.3					0.8224	0.6352	0.8751	0.9279	0.7555	0.8359	0.8262	1.1387	1.2252	1.2195	0.9518	0.9611	1.0853	1.1163	1.2379	1.0949	0.9096	1.1999	1.2119	1.0389	0.2338	0.2119	0.2789	0.2873	0.2353	0.3086	0.3179	0.3829	0.3657	0.332	1.6758	1.9797	2.5136	2.4745	2.3892	1.8108	1.6171
1492	pregnenolone sulfate	Lipid	Sterol/Steroid	38170	LC/MS Neg	100002129	5089	395.3	105074	1247-64-9 ;		HMDB00774	0.929	0.9177	2.0761	1.0555	0.9755	1.0529	0.6611	2.6082	2.3781	1.0607	0.9166	1.0618	1.4611	0.8761	0.6419	0.4721	0.7241	1.4908	1.0245	0.4285	0.5718	0.578	0.6706	0.4809	0.285	0.4446	0.5983	0.7355	0.7094	0.5323	3.2053	2.1067	4.4575	4.2084	1.2645	3.0775	1.9113
430	pro-hydroxy-pro	Peptide	Dipeptide	35127	LC/MS Pos	100001167	960	229.2	11673055	18684-24-7;		HMDB06695	1.3054	1.2158	1.1387	0.9817	1.3229	1.0636	1.0324	0.7935	0.842	1.3343	0.5094	1.7334	1.0791	0.792	1.0183	0.7959	0.9197	0.8039	0.7987	0.8066	0.8989	0.9075	1.0271	0.9088	0.9167	1.0069	0.9464	0.9996	1.0601	1.0004	0.871	1.1469	1.1311	1.0784	0.676	0.7771	1.2715
298	proline	Amino acid	Urea cycle; arginine-, proline-, metabolism	1898	LC/MS Pos	480	796	116.1	1457426971047	147-85-3;	C00148	HMDB00162	0.9832	1.3511	0.9294	0.7313	1.1199	1.055	0.9777	0.5808	0.6207	1.2228	1.1159	1.496	1.0168	0.8082	1.1441	0.8465	1.3657	0.8137	0.821	1.2594	0.9308	1.0346	1.1249	0.7508	1.0113	0.9912	0.7766	0.8087	0.6969	0.9662	1.5803	1.4543	0.9756	0.8684	1.5285	1.4979	1.4481
1145	propionylcarnitine	Lipid	Fatty acid metabolism (also BCAA metabolism)	32452	LC/MS Pos	100001162	1589	218.2	107738	17298-37-2 ;	C03017	HMDB00824	0.9239	1.132	1.8398	0.9595	1.3196	0.8427	1.0719	1.9944	1.3789	1.2089	1.008	0.9472	1.5229	0.8457	0.7961	0.7357	0.8316	1.5632	0.992	0.8809	0.8989	0.9985	2.5282	1.1376	1.2971	0.946	0.9747	2.646	1.2786	1.0015	0.6468	0.885	2.1937	1.1264	1.0039	0.7864	0.5869
2073	pseudoephedrine	Xenobiotics	Drug	39586	LC/MS Pos	100002738	2328.5	166.1	7028	90-82-4;	C02765	HMDB01943	0.6573	0.6573	0.6573	0.6573	0.6573	0.6573	0.6573	0.6573	0.6573	0.6573	0.6573	0.6573	0.6573	0.6573	0.6573	0.6573	0.6573	0.6573	0.6573	0.6573	2.6434	0.6573	0.6573	0.6573	0.6573	0.6573	0.882	1.118	0.6573	0.6573	0.6573	0.6573	0.6573	0.6573	0.6573	0.6573	0.6573
1622	pseudouridine	Nucleotide	Pyrimidine metabolism, uracil containing	33442	LC/MS Neg	821	1104	243.1		1445-07-4;	C02067	HMDB00767	0.7908	0.8119	1.0021	1.0363	0.9386	0.8245	0.8933	1.0078	1.027	0.8179	0.947	0.9771	1.1976	1.0862	1.0462	0.9979	0.9453	1.1193	1.1459	1.0306	0.8904	0.9245	1.0712	1.1139	1.01	1.0679	0.9806	1.1528	1.0788	0.99	0.819	0.8491	1.0489	1.0443	0.959	0.8662	0.8099
1714	pyridoxate	Cofactors and vitamins	Pyridoxal metabolism	31555	LC/MS Neg	100001121	2210	182.1	6723	82-82-6 ;	C00847	HMDB00017	0.5373	0.7725	1.4824	1.0251	0.5791	0.436	0.6327	1.125	1.4233	0.9085	0.7674	1.1043	2.3107	1.7579	1.1689	0.8276	0.7843	1.0883	0.9749	1.0594	1.2607	0.8368	1.1592	0.9907	1.0576	1.1752	1.2127	1.7305	1.1905	1.0093	0.6596	0.6939	0.9854	1.016	0.8258	0.727	0.7447
48	pyroglutamine*	Amino acid	Glutamate metabolism	32672	LC/MS Pos	100001540	764	129.2	134508	2353-44-8;			0.6643	0.9773	1.3906	0.8931	0.8263	1.0063	0.803	1.1404	1.0308	0.8268	1.0002	0.9558	0.9998	0.8406	0.9204	1.1661	1.0216	1.1144	1.2621	1.0019	0.8053	0.7619	1.317	0.8772	0.8239	0.7425	0.716	1.1372	0.9319	0.9491	0.9943	1.1441	1.3399	1.1289	1.0515	0.8123	1.2967
823	pyruvate	Carbohydrate	Glycolysis, gluconeogenesis, pyruvate metabolism	599	GC/MS	823	1130.6	217	107735	127-17-3;	C00022	HMDB00243	0.7034	1.3588	1.5505	2.1003	0.7242	0.8904	0.8044	0.9638	0.7837	0.8323	0.3404	1.1124	1.4664	1.1049	0.4413	0.6721	1.3754	1.3317	1.0362	1.3569	0.4069	1.0187	3.9601	0.7355	0.5406	0.5936	0.712	4.411	0.8547	1.1746	1.0693	0.6654	1.1434	1.9877	1.1606	1.0099	0.2601
2166	quinate	Xenobiotics	Food component/Plant	18335	GC/MS	100000442	1793	345.1		77-95-2;	C00296	HMDB03072	0.303	11.4007	13.0012	14.0589	1.1665	1.2186	0.8335	0.4178	0.552	15.2878	0.0417	0.0417	0.0417	0.0417	0.7402	0.2571	1.1744	0.7837	1.1705	0.428	5.5862	1.8413	4.7085	3.596	2.2387	3.0111	3.8131	7.1821	6.0629	6.4076	0.0417	0.0645	0.0578	0.0578	0.0791	0.0734	0.1092
2077	quinine	Xenobiotics	Drug	39767	LC/MS Pos	100002968	2877.2	325.3	2728270	130-95-0;			0.9305	0.9305	0.9305	0.9305	0.9305	0.9305	0.9305	0.9305	0.9305	0.9305	0.9305	0.9305	0.9305	0.9305	0.9305	0.9305	0.9305	0.9305	0.9305	0.9305	0.9305	1.0338	1	0.9305	0.9305	0.9305	0.9305	0.9305	0.9305	0.9305	0.9305	0.9305	0.9305	0.9305	0.9305	0.9305	0.9305
776	raffinose	Carbohydrate	Fructose, mannose, galactose, starch, and sucrose metabolism	586	LC/MS Neg	879	997	503.2	439242	17629-30-0;	C00492	HMDB03213	0.1345	0.1345	0.1345	0.1345	0.1345	0.1345	0.1345	1.177	1.4671	0.1345	0.1345	0.1345	0.823	0.7159	0.1345	0.1345	0.1345	0.1345	0.1345	0.1345	0.1345	0.1345	0.1345	0.1345	0.1345	0.1345	0.1345	0.6233	0.4843	0.1345	0.1345	0.1345	1.3767	1.5926	0.1345	0.1345	0.1345
2021	ranitidine	Xenobiotics	Drug	38595	LC/MS Pos	100002735	1967	315.1	3001055	66357-59-3;	D00422	HMDB01930	0.2156	0.2156	0.2156	0.2156	0.2156	0.2156	0.2156	0.2156	0.2156	0.2156	0.2156	0.2156	0.2156	0.2156	0.2156	0.2156	0.2156	0.2156	0.2156	0.2156	1.2897	1	1.2314	0.8977	0.2156	0.2156	0.5377	1.4434	1.043	0.6335	0.2156	0.2156	0.2156	0.2156	0.2156	0.2156	0.2156
1716	riboflavin (Vitamin B2)	Cofactors and vitamins	Riboflavin metabolism	1827	LC/MS Pos	500	3111	377.2	493570	83-88-5;	C00255	HMDB00244	0.1291	0.1291	1	0.7169	0.1291	0.1291	0.1291	0.5841	2.0968	0.1291	0.1291	0.1291	0.1291	0.1291	0.1291	0.1291	0.1291	0.1291	1.4778	0.1291	0.1291	0.1291	0.1291	0.1291	0.1291	0.1291	0.1291	0.1291	0.1291	0.1291	0.1291	0.1291	0.1291	2.1894	0.1291	0.1291	0.1291
2154	saccharin	Xenobiotics	Food component/Plant	21151	LC/MS Neg	100000870	2013	182.1	5143	81-07-2;	D01085		0.1536	0.1536	0.1536	0.1536	0.5172	0.1536	0.1536	0.1536	0.1536	0.7183	0.9488	1.885	1.1629	0.725	1.5869	1.5982	0.8613	0.1536	0.1536	1.0512	1.3521	1	0.5755	0.3326	3.7038	1.3453	1.1951	1.062	0.4657	2.0091	0.205	0.1536	0.1536	0.1536	0.1536	0.1536	0.2161
1941	salicylate	Xenobiotics	Drug	1515	LC/MS Neg	501	2226	137.1	338	69-72-7;	C00805	HMDB01895	0.755	0.755	0.755	0.755	0.755	0.755	0.755	0.755	0.755	0.755	0.755	0.755	0.755	0.755	0.755	0.755	0.755	0.755	0.755	0.755	0.755	0.755	0.755	0.755	0.755	0.755	0.755	0.755	0.755	0.755	0.755	0.755	0.755	0.755	0.755	0.755	0.755
1942	salicyluric glucuronide*	Xenobiotics	Drug	33384	LC/MS Neg	100001332	1463	370.1					0.0378	0.0378	0.0378	0.0378	0.0378	0.0378	0.0378	0.0378	0.0378	0.0378	0.9431	1.1039	0.8827	1.0894	0.0378	0.0378	1.084	0.8419	1	0.0378	1.0856	0.0378	0.0378	0.0378	0.8041	0.0378	1.1152	1.1286	0.9144	0.7197	0.0378	0.0378	0.0378	0.0378	0.0378	0.0378	0.0378
2340	S-allylcysteine	Xenobiotics	Food component/Plant	43239	LC/MS Pos	100004509	1644.7	162	98280	21593-77-1;			5.1414	2.7204	1.85	1.1477	0.6808	2.8919	0.358	0.135	0.135	0.135	0.6729	1.4247	0.9465	0.6426	0.8846	0.135	1.6694	0.9722	0.6627	1.0278	1.2238	0.3393	0.135	0.135	0.5313	0.4683	2.4823	1.3908	1.2448	0.135	0.9211	3.3438	2.0487	0.9483	0.9881	0.6356	2.4207
2	sarcosine (N-Methylglycine)	Amino acid	Glycine, serine and threonine metabolism	1516	GC/MS	1023	1182.9	116	10887311726	107-97-1;	C00213	HMDB00271	1.5274	0.604	0.8178	0.7501	1.1146	0.8955	0.9478	0.7885	0.8158	1.1134	1.096	0.5993	1.039	0.9895	0.5251	1.0105	1.0672	1.4708	1.0768	1.0747	0.8342	0.8595	1.2099	0.8106	0.8717	0.7467	0.9177	2.0805	0.9911	1.2536	0.9119	1.0089	0.9574	0.9465	1.517	2.2669	1.2518
1036	sebacate (decanedioate)	Lipid	Fatty acid, dicarboxylate	32398	LC/MS Neg	100001211	1778	201.2	5192	111-20-6;	C08277	HMDB00792	0.5726	0.8391	0.9568	4.1626	0.6083	0.7967	0.8382	4.893	7.069	1	0.3507	0.6213	3.1467	7.1817	1.2135	3.4875	0.5147	2.1966	20.246	0.0686	0.0686	0.3461	1.4102	1.3069	0.0686	0.6323	0.0686	1	0.4101	0.6131	0.0686	0.9121	2.7249	3.1194	0.6277	0.0686	0.0686
8	serine	Amino acid	Glycine, serine and threonine metabolism	32315	GC/MS	503	1656.3	320.2	59516857581	56-45-1;	C00065	HMDB00187	0.8867	0.7782	0.4769	1.042	0.8775	1.153	1.0049	0.1883	0.3889	1.1787	1.1001	2.6149	1.2994	1.1412	0.6628	0.9951	2.0771	0.9281	0.7732	2.2706	0.6934	1.3852	1.0785	0.7446	0.7576	1.5125	1.0319	0.9681	1.42	1.7472	0.696	0.9094	0.8973	0.82	2.1389	0.7666	1.2699
259	S-methylcysteine	Amino acid	Cysteine, methionine, SAM, taurine metabolism	39592	LC/MS Pos	100002749	869.1	136	705817424417	1187-84-4;		HMDB02108	2.1101	0.8386	0.6717	0.5423	0.8206	0.9679	0.9553	0.5672	0.4183	0.5363	1.1447	1.975	1.464	1.2425	2.4425	1.7555	1.0332	1.0321	0.8288	1.0333	0.7034	0.6944	0.6205	0.6628	0.4638	0.643	1.0015	0.9639	0.8807	0.9985	1.5999	2.7585	2.1761	1.5519	3.0796	1.8084	1.2903
764	sorbitol	Carbohydrate	Fructose, mannose, galactose, starch, and sucrose metabolism	15053	GC/MS	506	1843	319.1	107428	6706-59-8;	C00794	HMDB00247	0.4648	0.4648	1.058	0.4648	1.6767	1	0.9716	0.4648	0.6707	0.4648	0.9531	1.0663	2.1334	1.0615	0.9593	0.4648	0.4648	0.9983	1.0208	0.7025	0.942	2.2582	2.3962	0.9181	0.4648	0.9578	1.2147	2.9187	0.8902	1.4202	1.0218	1.2547	0.9141	0.7016	1	1.2005	0.8236
1410	squalene	Lipid	Sterol/Steroid	1518	GC/MS	508	2205	69	638072	111-02-4;	C00751	HMDB00256	1.1833	1.5749	1.1651	0.7	0.9058	1.2125	0.8505	0.7251	0.573	0.4643	0.6128	1.5834	2.6074	1.639	0.4643	0.5064	1.0942	0.518	1.4994	0.8335	0.507	1.3676	0.4643	0.5401	0.7996	0.7249	0.5402	0.8523	0.9354	0.6314	2.9033	1	1.666	1.064	0.4643	1.726	1.5682
2265	stachydrine	Xenobiotics	Food component/Plant	34384	LC/MS Pos	100001296	860	144.1	115244	4136-37-2;	C10172	HMDB04827	7.8959	0.8019	0.8679	0.8659	11.3868	0.5523	0.8063	0.8301	0.5889	0.7676	0.6675	1.3168	1.4151	1.0841	0.9159	1.5799	5.036	5.9479	5.8147	5.6582	1.355	0.8013	0.8868	0.8316	2.1584	1.236	0.3203	0.3306	0.349	0.2999	0.3112	1.0236	1.0874	0.9764	1.0388	0.4478	1.3012
937	stearate (18:0)	Lipid	Long chain fatty acid	1358	LC/MS Neg	439	5886	283.4	5281	57-11-4;	C01530	HMDB00827	0.5491	0.8514	1.4104	2.0059	0.6637	0.9874	0.8034	1.862	2.2711	0.9132	0.4671	0.9259	1.594	1.5034	1.2888	0.8265	0.4665	1.433	2.1344	1.0126	1.0431	0.9569	1.8248	1.3802	0.6591	0.7965	0.9126	1.7913	1.0729	0.8525	0.5042	0.7163	2.2675	2.1183	1.0909	0.514	0.8313
982	stearate, methyl ester	Lipid	Fatty acid, methyl ester	6097	GC/MS	937	1946.4	73.9	8201	112-61-8;			0.4284	3.5729	2.7257	0.4633	2.2208	0.3535	0.3836	1.4012	1.2093	1.6895	0.6126	0.4382	1.4503	0.8132	1.7302	1.1341	0.552	1.8726	0.8659	0.5143	2.6058	0.4297	0.4496	2.3526	2.3179	0.5111	2.2238	0.4602	1.2961	0.5051	2.198	2.2669	0.6442	0.5522	0.3885	2.5013	0.7039
946	stearidonate (18:4n3)	Lipid	Long chain fatty acid	33969	LC/MS Neg	100001229	5381	275.3	5312508	111174-40-4 ;	C16300	HMDB06547	0.7218	1.0532	3.4492	3.2849	0.5149	0.3435	0.4795	2.729	2.6861	0.3172	0.4024	0.9468	5.0362	3.8488	1.9876	0.9337	0.6528	6.3808	6.6399	0.7898	1.4743	0.6602	3.0459	1.9245	0.6628	0.7499	1.465	3.7756	0.8549	0.6594	0.547	0.3625	3.8428	1.6357	0.779	0.4642	0.4871
1394	stearoyl sphingomyelin	Lipid	Sphingolipid	19503	GC/MS	1538	2645	311.3	6453725	85187-10-6;85187-10-6_x000D_ ;	C00550	HMDB01348	0.5326	0.7989	0.8875	0.7397	0.6691	1.1244	0.7265	0.6676	1.0543	0.898	1.094	1.1354	1.1962	1.1416	0.8344	1.0666	0.9457	1.1527	1.1052	1.5642	1.0518	0.9316	1.3529	1.0548	1.3777	1.4285	1.3046	1.3878	1.3173	1.1795	0.9997	0.9371	1.0003	0.9929	0.8987	0.9214	0.8154
1176	stearoylcarnitine	Lipid	Carnitine metabolism	34409	LC/MS Pos	100001391	5300	428.4		18822-91-8;		HMDB00848	0.8659	1.0295	1.3031	1.6897	0.6202	0.7215	0.9138	2.5609	1.4534	1.2723	0.729	0.8441	1.182	0.9705	1.0923	0.6699	0.7082	1.6281	1.7356	0.8071	0.7979	0.535	2.3766	1.5411	0.3541	0.9843	0.956	2.849	1.9087	0.9472	0.9165	1.2634	2.6244	2.4571	1	0.635	0.8735
887	succinate	Energy	Krebs cycle	1437	LC/MS Neg	252	618	117.1	1110	110-15-6;	C00042	HMDB00254	0.8963	0.8736	2.0503	1.0684	0.9676	0.7887	0.908	1.3038	1.0035	0.8171	1.0914	1.0685	2.5938	0.939	1.0608	0.9547	0.9965	2.97	1.1446	0.8724	0.9034	0.9925	4.1907	1.0354	0.8641	0.7774	0.885	5.0881	0.82	0.8237	1.0075	1.0335	1.4429	1.0212	0.8615	1.0131	1.137
888	succinylcarnitine	Energy	Krebs cycle	37058	LC/MS Pos	100001948	1401	262.1					0.5257	1.0711	1.2747	1.3688	1.1976	0.9663	1.0009	1.3823	0.9991	0.737	0.5426	0.9826	1.391	1.3579	0.6287	1.1555	1.6826	0.9179	0.8126	0.4746	0.4893	1.226	1.565	1.1814	1.0745	0.8317	1.2098	1.0772	1.1662	0.3674	0.3674	0.8891	0.9344	0.6127	1.0147	0.9994	0.5136
768	sucrose	Carbohydrate	Fructose, mannose, galactose, starch, and sucrose metabolism	1519	LC/MS Neg	935	875	341.2	5988	57-50-1;	C00089	HMDB00258	0.2274	0.2274	0.2274	0.2274	0.2274	0.2274	0.2274	1.1965	0.7029	0.6559	0.2274	1.5642	2.7837	1.8605	0.2274	1	0.3942	0.2274	0.2274	0.489	1	0.2274	0.2274	0.2274	0.2274	0.2274	0.2274	2.3264	1.0625	0.2274	0.2274	0.2274	0.6794	0.8932	0.2274	0.2274	0.2274
2127	tartarate	Xenobiotics	Food component/Plant	15336	GC/MS	100000295	1626.1	292.1	875	87-69-4;6106-24-7;	C00898	HMDB00956	1.7544	0.3815	0.3963	0.3815	0.3815	0.3815	0.3815	0.3815	0.7708	1	0.6208	0.6609	1.1129	0.3815	0.3815	0.5821	1.1368	1.2532	1.1203	0.3815	0.7541	0.6457	0.6752	0.6414	0.4147	0.4203	0.7363	1.1506	1.346	2.3522	4.2783	3.4593	2.6324	1.0838	1.0471	5.9699	0.7532
1187	taurochenodeoxycholate	Lipid	Bile acid metabolism	18494	LC/MS Neg	1629	5218	498.3	387316	6009-98-9;	C05465	HMDB00951	1.3992	2.1183	1.0674	1	1.8011	0.6505	1.1531	2.99	1.6542	1.0869	0.1812	0.915	1.6452	0.5167	0.5152	0.2634	0.474	0.7981	0.9618	0.5285	0.5199	0.4146	0.7166	0.2599	0.1812	0.3637	0.4628	2.6689	0.7286	1	1.5378	2.7634	5.8256	1.3869	3.2571	0.8504	1.4978
1184	taurocholate	Lipid	Bile acid metabolism	18497	LC/MS Neg	1648	5122	514.3		145-42-6;	C05122	HMDB00036	0.739	2.9638	0.8673	0.5595	2.415	0.6305	2.6592	2.5325	1.3463	1.4807	0.2684	0.9954	1.4029	1.0153	0.5685	0.378	0.4934	1.6373	1.0046	0.51	0.4835	0.4246	0.7323	0.1443	0.4496	0.1443	0.7556	2.0124	1.0002	0.8672	0.7659	3.0582	4.2924	1.4428	3.104	1.1237	1.1912
1215	taurocholenate sulfate*	Lipid	Bile acid metabolism	32807	LC/MS Neg	100001990	4762	279.8					0.3295	1.076	2.7626	3.131	0.506	1.0288	0.9712	3.4614	4.3823	0.4787	0.6169	0.5725	1.2544	1.1597	0.6002	0.9539	0.6768	2.0038	2.5456	0.492	0.142	0.1954	0.6626	0.9767	0.2737	0.412	0.8588	1.9445	1.4596	0.4455	0.7857	1.6578	4.4521	4.4857	1.0233	0.9428	1.496
1192	taurodeoxycholate	Lipid	Bile acid metabolism	12261	LC/MS Neg	1668	5243	498.3	2733768	207737-97-1;	C05463	HMDB00896	1.8621	2.8857	0.9337	1	2.3938	0.7144	1.4931	1.7078	1.1829	1.5953	0.2637	1.1147	1.2538	0.4432	0.6036	0.5285	0.5886	0.5138	0.6119	0.439	0.6055	0.2637	0.7022	0.2637	0.2637	0.2996	0.2637	0.5027	0.4189	0.4026	1.8356	4.002	5.8059	1.4112	6.4215	0.8295	1.7676
1199	taurolithocholate 3-sulfate	Lipid	Bile acid metabolism	36850	LC/MS Neg	100001658	5002	280.8	440071	64936-83-0;	C03642	HMDB02580	0.8718	1.8251	2.3283	1.612	1.2542	1	2.5726	3.4095	2.8951	1.4822	0.6154	0.2448	0.2116	0.0535	0.2514	1.7312	0.3163	0.9771	0.9841	0.5703	0.7079	0.381	0.6315	0.0535	0.3944	1.5441	0.8648	1.5528	1.426	0.8967	0.8986	2.5556	4.1302	2.9795	2.3885	0.942	0.0535
1217	tauroursodeoxycholate	Lipid	Bile acid metabolism	39378	LC/MS Neg	100002912	5002.6	498.4		14605-22-2;		HMDB00874	1	2.3821	0.9217	2.0666	2.683	1.9187	0.8857	1.6552	0.9094	0.9229	0.1976	0.1976	0.7151	0.3396	0.8804	0.1976	0.1976	1.2693	1.4042	0.1976	0.1976	0.1976	0.1976	0.1976	0.7572	1.1039	0.1976	0.1976	0.1976	1.0916	0.8016	1.2898	2.0325	0.8506	1.916	0.1976	0.9084
1940	Tetracycline*	Xenobiotics	Drug	21272	LC/MS Pos	100000690	2823	445		60-54-8;	C06570		0.5562	0.5562	0.5562	0.5562	0.5562	0.5562	0.5562	0.5562	0.5562	0.5562	0.5562	0.5562	0.5562	0.5562	0.5562	0.5562	0.5562	0.5562	0.5562	0.5562	0.5562	0.5562	0.5562	0.5562	0.5562	0.5562	0.5562	0.5562	0.5562	0.5562	0.5562	0.5562	0.5562	0.5562	0.5562	0.5562	0.5562
1040	tetradecanedioate	Lipid	Fatty acid, dicarboxylate	35669	LC/MS Neg	100001613	3970	257.2	13185	821-38-5;		HMDB00872	0.758	0.8326	3.107	8.4382	0.5961	0.5016	1.0979	11.6766	10.5896	0.6847	0.4072	0.4464	5.1584	4.457	0.9021	1.2307	0.3532	3.9612	22.4414	0.5407	0.7862	0.5945	4.036	3.7528	0.7049	0.9709	0.5886	1.5985	1.3161	0.6794	0.7459	0.8785	8.0784	11.1812	1.1999	0.7836	0.972
2359	theobromine	Xenobiotics	Xanthine metabolism	18392	LC/MS Pos	100000445	2136	181.1	5429	83-67-0;	C07480	HMDB02825	2.058	0.8056	0.9008	0.6314	3.1124	0.1623	0.6463	0.5855	0.4072	1.0026	0.9974	4.4582	4.504	3.7775	2.759	1.2067	1.1764	0.8391	0.9418	1.009	4.5623	0.8863	0.9954	0.9408	0.7158	1.0046	2.0947	2.2228	1.8893	2.2362	1.4839	1.0394	0.7769	0.7888	0.5249	1.4813	0.8299
2360	theophylline	Xenobiotics	Xanthine metabolism	18394	LC/MS Neg	100000437	2361	179.1	2153	58-55-9;	C07130	HMDB01889	0.2693	1.5545	1.2282	1.0309	1.1573	0.142	0.3128	0.142	0.142	2.2787	0.142	0.9112	0.8967	1	0.9881	1.395	1.1002	0.9466	0.7624	1.3111	2.5359	1.1284	0.9117	1.059	0.7754	1.4793	1.4908	1.4739	1.7104	2.1021	1.0301	0.8881	0.8676	0.8317	0.5032	1.0195	0.9805
841	threitol	Carbohydrate	Nucleotide sugars, pentose metabolism	35854	GC/MS	100001419	1513	217.1	169019	2418-52-2;	C16884	HMDB04136	0.8865	1.0038	0.8155	0.8412	1.2191	0.951	0.8362	0.599	0.8224	1.059	0.8716	1.9076	2.2364	1.239	0.6538	0.9962	1.2836	1.6307	1.6061	1.4915	0.9845	1.3582	1.4081	1.0781	0.8203	2.3192	1.1167	1.4663	1.2721	1.6431	0.795	0.8011	0.945	1.0155	1.1457	0.7158	0.6444
1642	threonate	Cofactors and vitamins	Ascorbate and aldarate metabolism	27738	GC/MS	100001022	1560.7	292.1	151152	70753-61-6;	C01620	HMDB00943	1.4174	0.8367	0.5365	1.0347	0.7799	1.0691	1.1284	0.4057	0.5522	0.5779	0.7509	1.1292	0.9653	1.1331	0.4048	0.8226	1.1028	1.2127	1.0777	1.0961	0.9849	1.0795	1.5919	1.3259	0.9011	1.4475	1.038	1.4015	1.7127	1.0905	0.7715	0.8633	1.2221	0.9184	0.7688	0.8507	0.7754
17	threonine	Amino acid	Glycine, serine and threonine metabolism	1284	LC/MS Pos	564	713	120.1	69710196288	72-19-5;	C00188	HMDB00167	0.9193	1.2362	1	0.7193	1.3425	1.0788	1.0032	0.4148	0.5207	0.8829	1.3271	1.5683	0.7721	0.9053	0.9489	0.9778	1.561	0.887	1.0055	1.0956	1.0628	1.0472	0.957	0.7708	1.013	0.8563	0.9312	0.987	0.832	0.8703	1.5704	1.2985	0.7672	0.7028	0.9365	1.5085	1.7169
227	tigloylglycine	Amino acid	Valine, leucine and isoleucine metabolism	1598	LC/MS Pos	1161	2523	158.1	6441567	35842-45-6;		HMDB00959	0.2459	0.2459	1.4968	0.2459	0.2459	0.2459	0.2459	1.2533	0.7254	1	0.2459	0.8791	1.1919	0.9365	0.963	0.2459	0.4945	1.0352	1.0168	0.2459	0.2459	0.2459	0.9482	1	0.2459	0.2459	0.2459	1.128	0.2459	0.2459	0.2459	0.2459	0.2459	0.2459	0.2459	0.2459	0.2459
304	trans-4-hydroxyproline	Amino acid	Urea cycle; arginine-, proline-, metabolism	32306	LC/MS Pos	1001	705	132.1	58106971053	51-35-4;	C01157	HMDB00725	1.0002	1.161	0.9106	0.8611	1.5287	1.1571	0.7718	0.5395	0.6451	1.5733	0.9998	2.1434	1.5452	1.2442	1.4411	0.8527	1.2611	0.7752	0.7668	0.9936	0.9931	1.8058	1.2571	1.2413	1.6052	1.2354	1.656	1.1268	1.2285	1.0397	0.8907	0.916	0.6684	0.6306	0.7453	1.0006	0.9994
2242	traumatic acid	Xenobiotics	Food component/Plant	42964	LC/MS Neg	100004226	2877	227.2	5283028	6402-36-4;		HMDB00933	0.5305	0.5305	0.5305	0.5305	0.5305	0.5305	0.5305	0.5305	0.5305	0.5305	0.5305	0.5305	0.5305	0.5305	0.5305	0.5305	0.5305	0.5305	0.5305	0.5305	0.5305	0.5305	0.5305	0.5305	0.5305	0.5305	0.5305	0.5305	0.5305	0.5305	0.5305	0.5305	0.5305	0.5305	0.5305	1	0.5305
1693	trigonelline (N'-methylnicotinate)	Cofactors and vitamins	Nicotinate and nicotinamide metabolism	32401	LC/MS Pos	100001092	757	138.1	5570	6138-41-6 ;	C01004	HMDB00875	1.0892	1.0631	0.8976	1.1848	0.7089	1	1.0243	0.9965	1.2615	0.8766	0.1851	1.6211	1.367	2.5107	1.4562	0.5551	0.7239	0.4326	0.6479	0.6262	3.839	1.2408	1.5007	1.3658	2.1538	2.4841	2.5754	2.5646	3.088	3.5988	0.3851	0.5847	0.5751	0.7592	0.7038	0.6055	0.6286
173	tryptophan	Amino acid	Tryptophan metabolism	54	LC/MS Pos	565	2445	205.1	69235166305	73-22-3;	C00078	HMDB00929	1.0122	0.9878	1.1133	0.9376	1.4754	0.9082	1.2079	0.8388	0.785	0.9368	1.2145	1.35	0.7392	0.8373	1.0261	1.0929	1.2441	0.7783	0.7945	1.1298	0.9072	1.0898	0.9527	1.1718	1.1286	0.956	0.8969	1.044	1.194	0.9337	1.5119	1.2101	0.7943	0.9062	0.9128	1.4776	1.1415
179	tryptophan betaine	Amino acid	Tryptophan metabolism	37097	LC/MS Pos	100001743	2464	247.1	442106	20671-76-5;	C09213		0.9448	0.7833	0.9627	0.9125	0.8698	0.5914	0.602	0.6496	0.7008	0.582	1.8746	1.6249	1.6095	1.4226	1.7239	1.4099	1.0373	1.0433	1.1812	1.3354	1.242	0.9118	1.0058	0.9942	1.0584	0.779	0.7448	0.8649	0.8039	0.8035	0.7216	0.9772	1.0775	1.0784	1.1315	0.7369	1.5821
114	tyrosine	Amino acid	Phenylalanine & tyrosine metabolism	1299	LC/MS Pos	815	1516	182.1	60576942100	60-18-4;	C00082	HMDB00158	0.8349	0.984	1.2467	0.9414	1.2773	0.7455	0.9746	1.1194	0.9409	1.4951	1.0192	1.2429	1.2693	0.9419	0.9857	0.8161	1.0166	1.0143	0.8658	1.0598	0.8324	0.9701	1.1055	0.8786	1.0218	0.9637	0.8241	1.0601	0.9252	0.9339	1.138	0.9782	1.1986	0.9508	1.0818	1.2157	1.0948
1043	undecanedioate	Lipid	Fatty acid, dicarboxylate	35671	LC/MS Neg	100001617	2376	215.1	15816	1852-04-6;		HMDB00888	0.5531	0.2343	0.8148	1	0.2343	0.625	0.2343	1.4434	1.6386	0.7772	0.2343	0.7673	1.1492	1.1128	0.2343	0.2343	0.2343	1.64	2.7246	0.7693	0.2343	0.2343	0.2343	0.2343	0.5324	0.2343	0.2343	1.0123	0.6728	0.2343	0.2343	0.825	1.6835	1.4505	0.2343	0.2343	0.2343
1619	uracil	Nucleotide	Pyrimidine metabolism, uracil containing	605	GC/MS	825	1370.4	241	1174	66-22-8;	C00106	HMDB00300	1.0631	0.9873	1.4734	1.0345	0.9856	1.0302	1.3436	1.5586	1.1934	0.3136	0.4558	0.3136	0.5934	0.658	1.2724	0.3136	0.7032	0.8073	0.9123	1	1.0274	0.3136	1.0203	0.9111	1.0302	0.8983	1	1.5707	2.3652	1.0213	0.9957	0.5507	0.9315	0.9254	1.0876	0.8384	0.8256
1587	urate	Nucleotide	Purine metabolism, urate metabolism	1604	LC/MS Neg	1134	769	167.1		69-93-2;120K5305;	C00366	HMDB00289	0.9357	0.9616	1.0977	1.1041	1.107	0.9732	0.9885	1.0429	1.0797	1.0823	0.9342	0.9297	0.9763	1.0205	1.0028	0.9716	0.9422	1.0619	1.0839	0.9972	0.8768	0.8739	0.9053	0.9856	0.8534	0.8606	0.9202	1.0744	1.0144	0.8896	0.9451	1.09	1.2211	1.179	1.1906	1.036	0.9507
297	urea	Amino acid	Urea cycle; arginine-, proline-, metabolism	1670	GC/MS	533	1223.9	171	117616150869	57-13-6;	C00086	HMDB00294	0.7983	0.9588	0.7751	1.2214	1.1972	0.889	1.5505	0.4944	0.9961	1.6772	1.2793	0.8242	1.3821	1.3983	0.2554	0.8854	0.7	1.0039	1.1736	1.2441	0.9881	1.0007	1.097	0.9993	1.1192	0.9324	1.0051	1.0905	1.3476	1.2326	0.721	0.8415	1.1119	1.2962	1.1421	0.7519	0.6642
1621	uridine	Nucleotide	Pyrimidine metabolism, uracil containing	606	LC/MS Neg	535	1430	243.1	6029	58-96-8;	C00299	HMDB00296	0.9197	0.8573	1.0033	1.2574	0.773	1.1461	1.5294	1.6974	1.8432	1.1113	0.9967	0.5902	0.6077	0.8446	0.868	0.8907	0.9964	1.0111	1.2811	1.0677	1.1134	1.039	1.2424	1.1395	0.9964	0.901	1.0036	1.1378	1.2315	0.993	0.8165	1.0121	0.8276	1.1245	0.8335	0.9962	0.9501
1668	urobilinogen	Cofactors and vitamins	Hemoglobin and porphyrin metabolism	32426	LC/MS Neg	100001226	4181	591.3	26818	14684-37-8 ;	C05790	HMDB04157	0.2034	0.8139	1.1861	0.8026	0.2034	0.2034	0.2034	3.5459	1.6148	0.2034	0.2034	0.2034	0.2034	0.2034	0.2034	0.2034	0.2034	0.5928	0.2034	0.2034	0.2034	0.2034	0.2034	0.2034	0.2034	0.2034	0.2034	0.2034	0.2034	0.2034	0.7748	1.0127	4.4895	2.1472	0.9454	1.0099	0.5487
912	valerate	Lipid	Short chain fatty acid	33443	LC/MS Neg	1136	1774	101.2	7991	109-52-4;	C00803	HMDB00892	0.6097	0.5762	0.8121	0.5589	1.9076	0.5589	1.225	0.5589	0.5589	1.0481	0.5589	0.5589	1.643	1.6034	0.781	0.5589	1	0.9764	0.5589	0.5589	0.5589	0.5589	0.5589	0.5589	0.5589	0.5589	0.5589	0.5589	1	0.5589	0.5589	0.5589	1.0536	0.5589	0.5589	0.5589	0.5589
228	valine	Amino acid	Valine, leucine and isoleucine metabolism	1649	LC/MS Pos	566	1040	118.1	69710186287	72-18-4;	C00183	HMDB00883	0.7833	0.9598	0.8271	0.848	1.0153	0.7948	0.9454	1.0443	1.0618	0.9893	1.2752	1.1957	1.2115	1.0107	1.2284	0.8892	1.1333	0.8145	1.0519	0.8822	0.9866	1.0145	0.9557	0.8927	0.957	0.8267	1.1841	1.0687	1.0867	1.0385	0.9682	1.126	1.2053	1.1841	1.1611	0.8926	1.0134
1519	xanthine	Nucleotide	Purine metabolism, (hypo)xanthine/inosine containing	3147	GC/MS	1004	1889.9	353	1188	69-89-6;	C00385	HMDB00292	0.2398	1.0886	0.8347	2.6546	0.9435	0.6739	1.3528	0.2589	1	0.9755	1.0487	0.6189	2.0555	1.9743	0.5141	0.9999	0.9024	2.9195	3.2194	1.3225	0.5247	0.5858	2.7562	1.3783	0.7755	1.0377	0.6118	2.351	1.3627	1.463	0.5991	0.3291	1.5525	1.6852	0.9623	0.6665	0.4978
857	xylitol	Carbohydrate	Nucleotide sugars, pentose metabolism	4966	GC/MS	543	1677.6	307.2	6912	87-99-0;	C00379	HMDB02917	0.8997	1.3255	1	1.4048	0.309	0.309	0.9662	0.309	0.9763	0.309	1.497	0.7354	1.808	1.097	0.309	0.9778	0.7582	0.7236	2.2301	2.284	1.21	0.9328	1.8287	1.1729	0.9363	0.9943	0.942	1.7305	1.3229	1.0057	1.1599	0.7936	0.7879	0.9743	0.8993	0.9889	0.9308
862	xylonate	Carbohydrate	Nucleotide sugars, pentose metabolism	35638	GC/MS	100001627	1722	292	6602431	73686-31-7;	C05411		0.5871	1.3908	1.0336	1.2558	1.2774	0.6599	0.6958	0.7758	0.9664	1.0519	0.8158	0.9579	1.4947	1.2327	0.6475	0.6763	1.5511	1.695	1.2316	0.8018	0.9056	0.8727	0.8945	1.3819	0.7671	0.8032	1.0521	1.2378	1.495	0.8448	1.242	1.5964	1.4035	0.9479	0.8858	1.3683	0.6045
861	xylose	Carbohydrate	Nucleotide sugars, pentose metabolism	15835	GC/MS	826	1723.9	204	95259	609-06-3;	C00181	HMDB00098	0.4933	0.3525	0.5395	1.4225	1.4118	1.4757	1	0.3525	1.1374	0.3525	0.4107	0.3525	0.8679	0.3525	0.7626	0.5792	2.216	1.291	0.8292	1.3177	1.6283	1.4848	0.8076	0.3525	1.0434	1.1078	1.1286	0.9678	0.3525	1.3689	0.3525	0.3525	0.8504	0.7275	1.7442	0.3525	0.7296
[truncated: 153 more columns]

## Sheet: ExerciseRank
	Appalachian State University APST-0103-13VWBL Impact of pistachio consumption on exercise-induced changes in metabolism
	Heat map of statistically significant biochemicals profiled in this study. Red and green shaded cells indicate p≤0.05 (red indicates that the mean values are significantly higher for that comparison; green values significantly lower). Light red and light green shaded cells indicate 0.05<p<0.10 (light red indicates that the mean values trend higher for that comparison; light green values trend low…												Statistical Values
								X				X	ANOVA Main Effects						Two-Way ANOVA Contrasts
									CTRL Post E-0h	CTRL Post E-1.5h	CTRL Post E-24h		Treatment Main Effect		Time Main Effect		Treatment Time Interaction		P BL		P Pre E		P Post E-0h		P Post E-1.5h		P Post E-24h		CTRL Pre E		CTRL Post E-0h		CTRL Post E-1.5h		CTRL Post E-24h		CTRL Post E-0h		CTRL Post E-1.5h		CTRL Post E-24h		CTRL Post E-1.5h		CTRL Post E-24h		CTRL Post E-24h		P Pre E
																			CTRL BL		CTRL Pre E		CTRL Post E-0h		CTRL Post E-1.5h		CTRL Post E-24h		CTRL BL		CTRL BL		CTRL BL		CTRL BL		CTRL Pre E		CTRL Pre E		CTRL Pre E		CTRL Post E-0h		CTRL Post E-0h		CTRL Post E-1.5h		P BL
	Pathway Sort Order	Biochemical Name	Super/Sub-pathway	Platform	Comp ID	KEGG	HMDB	X	CTRL Pre E	CTRL Pre E	CTRL Pre E	X	p-value	q-value	p-value	q-value	p-value	q-value	p-value	q-value	p-value	q-value	p-value	q-value	p-value	q-value	p-value	q-value	p-value	q-value	p-value	q-value	p-value	q-value	p-value	q-value	p-value	q-value	p-value	q-value	p-value	q-value	p-value	q-value	p-value	q-value	p-value	q-value	p-value
	1	hexadecanedioate	Lipid/Fatty acid, dicarboxylate	LC/MS neg	35678		HMDB00672		11.64	17	1.02		0.0089	0.0191	0	0	0.2191	0.7535	0.6366	0.9907	0.2717	0.7621	0.4887	0.4576	0.0013	0.0112	0.7142	0.9695	0.8319	1	0	0	0	0	0.5773	0.8831	0	0	0	0	0.7299	0.7127	0.0652	0.1447	0	0	0	0	0.6772
	2	tetradecanedioate	Lipid/Fatty acid, dicarboxylate	LC/MS neg	35669		HMDB00872		10.93	18	1.09		0.013	0.0261	0	0	0.2068	0.7283	0.3168	0.9907	0.6259	0.8658	0.5257	0.4691	0.0014	0.012	0.8152	1	0.3211	1	0	0	0	0	0.7664	0.9603	0	0	0	0	0.4864	0.6456	0.0014	0.0063	0	0	0	0	0.6323
	3	3-hydroxybutyrate (BHBA)	Lipid/Ketone Bodies	GC/MS	542	C01089	HMDB00357		9.72	28.46	2.02		0.6298	0.3511	0	0	0.6807	0.8953	0.3332	0.9907	0.4284	0.8033	0.3392	0.4032	0.8775	0.7008	0.8861	1	0.367	1	2e-15	4e-15	0	0	0.1355	0.4766	0	0	0	0	0.0173	0.1876	1.5625e-05	0.0001	9.396e-12	2.5819e-11	0	0	0.3911
	4	myristoleate (14:1n5)	Lipid/Long chain fatty acid	LC/MS neg	32418	C08322	HMDB02000		9.53	5.02	1.26		0.1359	0.1425	0	0	0.7603	0.901	0.9954	1	0.9106	0.9173	0.5101	0.4673	0.0921	0.2212	0.3747	0.8297	0.4881	1	0	0	0	0	0.0109	0.1769	0	0	0	0	0.062	0.2776	0.0001	0.0009	0	0	8.7e-14	2.78e-13	0.5649
	7	dodecanedioate	Lipid/Fatty acid, dicarboxylate	LC/MS neg	32388	C02678	HMDB00623		8.66	15.65	1.14		0.1359	0.1425	0	0	0.7322	0.8953	0.6634	0.9907	0.8664	0.9147	0.8036	0.5373	0.0583	0.1758	0.5555	0.9348	0.7878	1	8.51e-13	1.631e-12	0	0	0.6902	0.9206	1.79e-13	4.45e-13	0	0	0.5045	0.6548	0.0309	0.0818	8.237e-12	2.2968e-11	0	0	0.9983
	8	palmitoleate (16:1n7)	Lipid/Long chain fatty acid	LC/MS neg	33447	C08362	HMDB03229		8.08	4.47	1.31		0.0782	0.1018	0	0	0.7093	0.8953	0.8723	0.9907	0.3926	0.7865	0.7733	0.5299	0.1547	0.3067	0.1235	0.5531	0.3322	1	0	0	0	0	0.0021	0.1006	0	0	0	0	0.0329	0.2364	0.0004	0.0019	0	0	1.725e-12	5.394e-12	0.9637
	10	acetoacetate	Lipid/Ketone Bodies	GC/MS	33963	C00164	HMDB00060		7.88	19.09	1.44		0.0965	0.1163	0	0	0.9567	0.9115	0.4959	0.9907	0.5323	0.8418	0.3708	0.4126	0.8311	0.6955	0.1892	0.7303	0.4608	1	4.1e-14	8.6e-14	0	0	0.2897	0.6666	0	1e-15	0	0	0.0735	0.3103	4.0014e-06	4.0899e-05	1.8066e-11	4.7575e-11	0	0	0.4272
	17	sebacate (decanedioate)	Lipid/Fatty acid, dicarboxylate	LC/MS neg	32398	C08277	HMDB00792		7.83	20.41	0.52		0.4585	0.3005	0	0	0.0429	0.3333	0.0885	0.9907	0.6694	0.8724	0.8004	0.5366	0.1277	0.267	0.0249	0.2992	0.4888	1	3.2228e-10	5.2427e-10	0	0	0.0053	0.1282	7.116e-12	1.596e-11	0	0	0.0344	0.2364	0.0018	0.0079	0	0	0	0	0.5547
	18	5-dodecenoate (12:1n7)	Medium chain FA; intermediate unsaturated oxid	LC/MS neg	33968		HMDB00529		7.82	4.63	1.18		0.2706	0.2144	0	0	0.5613	0.8953	0.7346	0.9907	0.7231	0.8752	0.6328	0.5006	0.1124	0.2522	0.2765	0.7553	0.4261	1	0	0	0	0	0.0144	0.1769	0	0	0	0	0.0956	0.3481	6.3748e-05	0.0004	0	0	9e-15	3.1e-14	0.4173
	21	glycerol	Glycerolipid metabolism	GC/MS	15122	C00116	HMDB00131		7.74	2.41	0.98		0.2202	0.1924	0	0	0.5851	0.8953	0.7088	0.9907	0.8405	0.9019	0.1014	0.2227	0.3164	0.4632	0.5006	0.9123	0.1266	1	0	0	0	0	0.1376	0.4788	0	0	0	0	0.9654	0.7666	0	0	0	0	0	0	0.1748
	25	stearidonate (18:4n3)	Lipid/Long chain fatty acid	LC/MS neg	33969	C16300	HMDB06547		7.53	4.92	1.17		0.0961	0.1163	0	0	0.151	0.6555	0.3761	0.9907	0.8092	0.8928	0.17	0.3009	0.0105	0.0597	0.6741	0.9642	0.6961	1	0	0	0	0	0.3053	0.6873	0	0	0	0	0.1576	0.4067	0.0003	0.0017	0	0	0	0	0.1303
	28	eicosenoate (20:1n9 or 11)	Long chain/monounsaturated omega-9 fatty acid	LC/MS neg	33587		HMDB02231		7.23	6.99	1.37		0.2841	0.2144	0	0	0.8617	0.9036	0.8919	0.9907	0.601	0.8658	0.7839	0.5308	0.2477	0.4019	0.3923	0.8466	0.9628	1	0	0	0	0	0.0235	0.2125	0	0	0	0	0.0208	0.2051	0.9246	0.8012	0	0	0	0	0.6644
	32	oleate (18:1n9)	Long chain/unsaturated fatty acid	GC/MS	1359	C00712	HMDB00207		7.2	4.67	1.26		0.5677	0.3348	0	0	0.7406	0.8953	0.4712	0.9907	0.9239	0.9173	0.9156	0.5535	0.5248	0.5739	0.2464	0.7472	0.2724	1	0	0	0	0	0.0033	0.1006	0	0	0	0	0.0623	0.2776	0.0005	0.0023	0	0	0	0	0.7772
	33	3-hydroxysebacate	Fatty acid, monohydroxy	LC/MS neg	31943		HMDB00350		6.71	12.87	1.03		0.3396	0.2431	0	0	0.3537	0.8793	0.483	0.9907	0.8954	0.9173	0.0848	0.1994	0.7382	0.6502	0.1908	0.7303	0.1935	1	7.9e-13	1.536e-12	0	0	0.1595	0.5126	0	1e-15	0	0	0.9146	0.7582	0.0012	0.0056	0	1e-15	0	0	0.6382
	34	10-nonadecenoate (19:1n9)	Long chain fatty acid	LC/MS neg	33972				6.56	5.86	1.3		0.1286	0.1403	0	0	0.8677	0.9036	0.9331	0.9907	0.32	0.7732	0.7119	0.5197	0.1736	0.3262	0.4453	0.8814	0.7674	1	0	0	0	0	0.0311	0.2207	0	0	0	0	0.0622	0.2776	0.4145	0.5256	0	0	0	0	0.4334
	41	10-heptadecenoate (17:1n7)	Long chain fatty acid	LC/MS neg	33971				6.52	3.8	1.12		0.0463	0.0712	0	0	0.6819	0.8953	0.8307	0.9907	0.1154	0.6906	0.5922	0.4923	0.1197	0.2573	0.3087	0.7858	0.1905	1	0	0	0	0	0.0205	0.2125	0	0	0	0	0.3063	0.5182	0.0002	0.0011	0	0	4e-15	1.5e-14	0.6301
	47	dihomo-linoleate (20:2n6)	Long chain fatty acid	LC/MS neg	17805	C16525			6.52	5.47	1.34		0.3038	0.2275	0	0	0.7304	0.8953	0.5242	0.9907	0.5883	0.8658	0.6535	0.5088	0.1781	0.3286	0.5491	0.9348	0.938	1	0	0	0	0	0.0264	0.2168	0	0	0	0	0.0216	0.2067	0.1789	0.3064	0	0	0	0	0.21
	48	linolenate [alpha or gamma; (18:3n3 or 6)]	Essential fatty acid	LC/MS neg	34035	C06427	HMDB01388		5.84	3.36	1.05		0.14	0.1445	0	0	0.453	0.8953	0.4601	0.9907	0.3748	0.7732	0.5389	0.4744	0.0528	0.1674	0.5492	0.9348	0.1295	1	0	0	0	0	0.031	0.2207	0	0	0	1e-15	0.5155	0.6548	2.0114e-05	0.0002	0	0	5e-15	1.9e-14	0.9155
	56	myristate (14:0)	Long chain fatty acid	LC/MS neg	1365	C06424	HMDB00806		5.73	3.11	1.2		0.0886	0.1102	0	0	0.7355	0.8953	0.9541	0.9967	0.4371	0.8033	0.8269	0.5411	0.0661	0.1882	0.3567	0.816	0.3961	1	0	0	0	0	0.0115	0.1769	0	0	0	0	0.0902	0.3451	5.0055e-07	6.9468e-06	0	0	1.3e-14	4.4e-14	0.8972
	59	3-hydroxydecanoate	Fatty acid, monohydroxy	LC/MS neg	22053		HMDB02203		5.69	4.82	1.14		0.7442	0.3887	0	0	0.738	0.8953	0.7867	0.9907	0.4713	0.8033	0.3026	0.3823	0.5188	0.5739	0.9142	1	0.1879	1	0	0	0	0	0.9349	1	0	0	0	0	0.1622	0.4096	0.1695	0.3024	0	0	0	0	0.7425
	81	laurate (12:0)	Medium chain fatty acid	LC/MS neg	1645	C02679	HMDB00638		5.11	2.7	1.4		0.1287	0.1403	0	0	0.7335	0.8953	0.7272	0.9907	0.954	0.9173	0.7806	0.5308	0.1025	0.2383	0.2313	0.7472	0.6328	1	0	0	3.8e-14	1.28e-13	0.0115	0.1769	0	0	6.14e-13	2.354e-12	0.0392	0.2364	5.1489e-07	6.9468e-06	0	0	4.3766e-08	9.2502e-08	0.377
	86	laurylcarnitine	Carnitine metabolism	LC/MS pos	34534		HMDB02250		5.05	2.78	1.14		0.5265	0.3222	0	0	0.7163	0.8953	0.4673	0.9907	0.8099	0.8928	0.5787	0.4923	0.2146	0.3705	0.8092	1	0.9093	1	0	0	1.5432e-10	4.0596e-10	0.4898	0.8343	0	0	8.2992e-11	2.9159e-10	0.4213	0.6038	2.3389e-05	0.0002	0	0	5.9085e-09	1.4386e-08	0.3935
	96	docosapentaenoate (n3 DPA; 22:5n3)	Essential fatty acid	LC/MS neg	32504	C16513	HMDB01976		4.97	3.85	1.19		0.2172	0.1924	0	0	0.5965	0.8953	0.3958	0.9907	0.4003	0.7977	0.6005	0.4925	0.1938	0.3444	0.344	0.8092	0.1841	1	0	0	0	0	0.0119	0.1769	0	0	0	0	0.2275	0.4682	0.0269	0.0743	0	0	3e-15	1.1e-14	0.7186
	97	16-hydroxypalmitate	Fatty acid, monohydroxy	LC/MS neg	39609	C18218			4.81	4.12	1.07		0.1323	0.1418	0	0	0.2924	0.8545	0.6745	0.9907	0.9281	0.9173	0.5273	0.4691	0.0124	0.0648	0.5825	0.9434	0.526	1	0	0	0	0	0.1413	0.4875	0	0	0	0	0.4007	0.5895	0.0212	0.0638	0	0	0	0	0.9011
	100	methionylalanine	Dipeptide	LC/MS pos	40685				4.75	1.88	0.86		0.2372	0.2009	0	0	0.5456	0.8953	0.5936	0.9907	0.6727	0.8724	0.2223	0.3445	0.1141	0.2527	0.9608	1	0.6288	1	0	0	1.2213e-07	2.7844e-07	0.5703	0.8819	0	0	1.1677e-06	2.6757e-06	0.2939	0.5182	7.5697e-09	1.5019e-07	0	0	7.3325e-09	1.6621e-08	0.6364
	102	hypoxanthine	Purine metabolism, (hypo)xanthine/inosine containing	LC/MS neg	3127	C00262	HMDB00157		4.72	2.48	1.29		0.3583	0.2543	0	0	0.6112	0.8953	0.1364	0.9907	0.4671	0.8033	0.9356	0.56	0.4663	0.5495	0.6312	0.9642	0.181	1	0	0	1.5081e-06	3.1448e-06	0.9149	1	0	0	2.2049e-09	6.5468e-09	0.1489	0.3936	3.2368e-05	0.0003	0	1e-15	2.4298e-06	4.2933e-06	0.3789
	104	margarate (17:0)	Long chain fatty acid	LC/MS neg	1121		HMDB02259		4.5	3.66	1.18		0.272	0.2144	0	0	0.7483	0.8978	0.8551	0.9907	0.5806	0.8656	0.7518	0.5281	0.1031	0.2383	0.8905	1	0.99	1	0	0	0	0	0.0988	0.4079	0	0	0	0	0.0963	0.3481	0.0453	0.1108	0	0	0	0	0.4549
	114	L-urobilin	Hemoglobin; byproduct of bilirubin degradation	LC/MS pos	40173	C05793	HMDB04159		4.49	4.37	1.23		0.001	0.0033	0	0	0.2155	0.748	0.6884	0.9907	0.1582	0.7278	0.0037	0.0197	0.0842	0.2122	0.0755	0.4675	0.9241	1	0.0002	0.0002	0.0001	0.0002	0.6512	0.9108	0.0001	0.0002	0.0001	0.0002	0.5842	0.6716	0.9735	0.8012	0.0008	0.0011	0.0008	0.001	0.0866
	115	pentadecanoate (15:0)	Long chain fatty acid	GC/MS	1361	C16537	HMDB00826		4.46	2.4	0.99		0.0769	0.1008	0	0	0.6923	0.8953	0.5341	0.9907	0.3181	0.7732	0.2818	0.3733	0.1015	0.2383	0.7114	0.9695	0.3541	1	0	0	5.07e-13	1.666e-12	0.5707	0.8819	0	0	9.4102e-11	3.1996e-10	0.7185	0.7078	3.2852e-07	5.0368e-06	0	0	1.282e-11	3.7831e-11	0.5824
	122	10-undecenoate (11:1n1)	Medium chain fatty acid	LC/MS neg	32497				4.42	3	1.25		0.2033	0.1852	0	0	0.8626	0.9036	0.7074	0.9907	0.5635	0.8564	0.3622	0.4068	0.517	0.5739	0.2772	0.7553	0.3564	1	0	0	0	0	0.0694	0.3321	0	0	0	0	0.0066	0.0974	3.543e-05	0.0003	0	0	0	0	0.0619
	133	myristoylcarnitine	Carnitine metabolism	LC/MS pos	33952		HMDB05066		4.3	3.55	1.06		0.2522	0.2055	0	0	0.5697	0.8953	0.4846	0.9907	0.5417	0.845	0.7669	0.5281	0.0735	0.1948	0.8054	1	0.8787	1	0	0	0	0	0.1793	0.5431	0	0	0	0	0.2335	0.4745	0.0508	0.1207	0	0	6e-15	2.1e-14	0.8092
	138	docosadienoate (22:2n6)	Long chain fatty acid	LC/MS neg	32415	C16533			4.29	4.39	1.23		0.743	0.3887	0	0	0.5947	0.8953	0.9501	0.995	0.6016	0.8658	0.6558	0.5088	0.1257	0.2665	0.8203	1	0.9104	1	0	0	0	0	0.0434	0.2771	0	0	0	0	0.0331	0.2364	0.6956	0.686	0	0	0	0	0.7284
	145	hydroxybutyrylcarnitine*	Fatty acid metabolism; ketosis	LC/MS pos	43264		HMDB13127		4.25	10.73	2.01		0.8148	0.4074	0	0	0.4419	0.8953	0.2468	0.9907	0.6872	0.8724	0.2008	0.3271	0.4199	0.5268	0.9978	1	0.2771	1	3.5e-12	6.359e-12	0	0	0.0221	0.2125	6e-15	1.6e-14	0	0	0.0008	0.0225	3.8744e-07	5.6818e-06	5.6163e-07	1.0339e-06	0	0	0.7408
	150	butyrylcarnitine	Fatty acid metabolism	LC/MS pos	32412	C02862	HDMB02013		4.17	1.52	1.04		0.2775	0.2144	0	0	0.7655	0.9017	0.9226	0.9907	0.7862	0.8928	0.1214	0.2547	0.4737	0.5495	0.9893	1	0.5716	1	0	0	1.8659e-05	3.2555e-05	0.9949	1	0	0	1.628e-06	3.6125e-06	0.576	0.6713	0	0	0	0	1.8174e-05	2.9004e-05	0.8434
	152	cis-vaccenate (18:1n7)	Long chain fatty acid	GC/MS	33970	C08367			4.1	2.96	0.99		0.1877	0.1742	0	0	0.7832	0.9033	0.6008	0.9907	0.2923	0.7732	0.5489	0.4789	0.4711	0.5495	0.2717	0.7553	0.2084	1	0	0	0	0	0.1055	0.4131	0	0	0	0	0.7157	0.7078	0.0019	0.008	0	0	0	0	0.7511
	167	eicosapentaenoate (EPA; 20:5n3)	Essential fatty acid	LC/MS neg	18467	C06428	HMDB01999		4	2.84	1.07		0.1521	0.1529	0	0	0.4295	0.8953	0.5465	0.9907	0.9696	0.9215	0.3757	0.4126	0.0489	0.1618	0.3637	0.8187	0.3647	1	0	0	0	0	0.0728	0.3339	0	0	0	0	0.3711	0.5651	0.0002	0.0013	0	0	0	1e-15	0.7902
	171	hexanoylcarnitine	Carnitine metabolism	LC/MS pos	32328		HMDB00705		3.87	1.85	1.02		0.8754	0.4278	0	0	0.286	0.8423	0.2086	0.9907	0.6246	0.8658	0.3354	0.4032	0.1313	0.2728	0.8971	1	0.264	1	0	0	1.301e-12	4.198e-12	0.1229	0.4559	0	0	6.3733e-10	1.9472e-09	0.6678	0.7028	1.942e-12	6.5504e-11	0	0	5.9788e-09	1.4386e-08	0.5285
	172	15-methylpalmitate (isobar with 2-methylpalmitate)	Fatty acid, branched	LC/MS neg	38768				3.85	3.47	1.21		0.0478	0.073	0	0	0.7738	0.9021	0.7536	0.9907	0.305	0.7732	0.5281	0.4691	0.048	0.1618	0.6238	0.9642	0.9593	1	0	0	0	0	0.073	0.3339	0	0	0	0	0.0653	0.2869	0.3105	0.4475	0	0	0	0	0.4449
	173	linoleate (18:2n6)	Essential fatty acid	LC/MS neg	1105	C01595	HMDB00673		3.74	2.57	1.09		0.7768	0.3955	0	0	0.7133	0.8953	0.3243	0.9907	0.6566	0.8724	0.8253	0.5411	0.482	0.5529	0.4883	0.9057	0.0481	1	0	0	0	0	0.0025	0.1006	0	0	0	0	0.2797	0.5109	0.0001	0.0008	0	0	1e-15	5e-15	0.5777
	174	octadecanedioate	Fatty acid, dicarboxylate	LC/MS neg	36754		HMDB00782		3.66	6.76	1.12		0.0116	0.0238	0	0	0.4246	0.8953	0.5271	0.9907	0.1248	0.6941	0.5981	0.4923	0.0078	0.0472	0.754	0.9978	0.8251	1	0	0	0	0	0.3653	0.7364	0	0	0	0	0.2605	0.4983	9.3097e-06	8.7227e-05	0	0	0	0	0.26
	176	octanoylcarnitine	Carnitine metabolism	LC/MS pos	33936	C02838	HMDB00791		3.66	1.37	1.01		0.6211	0.3492	0	0	0.7989	0.9036	0.8716	0.9907	0.3427	0.7732	0.4296	0.4297	0.6161	0.6042	0.7679	0.9978	0.8824	1	0	0	9.4481e-05	0.0001	0.6151	0.8904	0	0	0.0002	0.0003	0.7226	0.7078	0	0	0	0	0.0006	0.0008	0.3497
	179	3-hydroxyoctanoate	Fatty acid, monohydroxy, betaoxid intermediate	LC/MS neg	22001		HMDB01954		3.57	3.36	1.07		0.0076	0.017	0	0	0.6264	0.8953	0.4016	0.9907	0.3613	0.7732	0.0133	0.0538	0.1637	0.3145	0.6998	0.9695	0.5764	1	0	0	0	0	0.8596	1	0	0	0	0	0.4621	0.6217	0.5555	0.6076	0	0	0	0	0.6282
	193	palmitate (16:0)	Long chain fatty acid	LC/MS neg	1336	C00249	HMDB00220		3.45	2.72	1.22		0.2665	0.2136	0	0	0.6859	0.8953	0.8794	0.9907	0.7172	0.8748	0.8177	0.5411	0.1277	0.267	0.3276	0.7972	0.7159	1	0	0	0	0	0.0097	0.1769	0	0	0	0	0.0256	0.2119	0.0076	0.0271	0	0	0	0	0.8809
	197	dihomo-linolenate (20:3n3 or n6)	Essential fatty acid (DGLA-can convert to PGE1)	LC/MS neg	35718	C03242	HMDB02925		3.43	2.82	1.08		0.3764	0.2626	0	0	0.672	0.8953	0.4731	0.9907	0.5322	0.8418	0.7602	0.5281	0.1581	0.3096	0.7246	0.9777	0.3919	1	0	0	0	0	0.0766	0.3429	0	0	0	0	0.3568	0.5488	0.0291	0.079	0	0	0	0	0.6272
	200	adrenate (22:4n6)	Long chain fatty acid, prostacyclin inhibitor,	LC/MS neg	32980	C16527	HMDB02226		3.41	2.7	1.25		0.9681	0.4536	0	0	0.9779	0.9115	0.7637	0.9907	0.9297	0.9173	0.5679	0.4868	0.9527	0.7213	0.8787	1	0.3279	1	9.3345e-11	1.5547e-10	9.2913e-07	1.9859e-06	0.9692	1	3.71e-13	8.89e-13	8.1679e-09	2.3269e-08	0.3092	0.5182	0.0691	0.1504	1.1526e-10	2.8754e-10	1.1078e-06	2.1482e-06	0.2341
	201	decanoylcarnitine	Carnitine metabolism	LC/MS pos	33941		HMDB00651		3.4	1.32	0.99		0.6647	0.3612	0	0	0.9104	0.9073	0.8928	0.9907	0.4347	0.8033	0.4891	0.4576	0.8407	0.7003	0.8658	1	0.787	1	0	0	0.0011	0.0015	0.7217	0.9242	0	0	0.0027	0.0036	0.9314	0.7591	1.82e-13	6.82e-12	0	0	0.0036	0.0036	0.2363
	210	cinnamoylglycine	Plant component	LC/MS neg	38637				3.36	2.83	1.01		0.0007	0.0023	0	0	0.6342	0.8953	0.167	0.9907	0.5041	0.8238	0.3465	0.4032	0.0169	0.0802	0.0196	0.2739	0.7155	1	3.284e-12	6.046e-12	2.9009e-09	7.0861e-09	0.6795	0.9206	4.05e-13	9.56e-13	4.2551e-10	1.38e-09	0.9612	0.7666	0.2139	0.3469	3.05e-13	9.05e-13	3.2797e-10	8.844e-10	0.7243
	211	taurocholenate sulfate*	Bile acid metabolism	LC/MS neg	32807				3.26	3.39	0.94		0.5849	0.3384	0	0	0.3926	0.8793	0.0501	0.9907	0.6778	0.8724	0.6765	0.5095	0.7979	0.6815	0.7337	0.9838	0.1539	1	3.51e-13	7.02e-13	1.9e-14	6.5e-14	0.0694	0.3321	0	0	0	0	0.6932	0.7078	0.6183	0.6437	0	0	0	0	0.3398
	216	acetylcarnitine	Carnitine metabolism; facilitate acetyl CoA	LC/MS pos	32198	C02571	HMDB00201		3.18	3.02	1.28		0.2808	0.2144	0	0	0.744	0.8953	0.7795	0.9907	0.4195	0.8017	0.2885	0.3756	0.2773	0.4327	0.7919	1	0.4628	1	0	0	0	0	0.0656	0.3321	0	0	0	0	0.0105	0.1364	0.5062	0.5827	0	0	0	0	0.7239
	217	13-HODE + 9-HODE	Fatty acid, monohydroxy	LC/MS neg	37752				3.07	1.66	0.89		6.7268e-06	4.6605e-05	0	0	0.5756	0.8953	0.0179	0.9907	0.2419	0.7278	0.0041	0.0213	0.0065	0.0423	0.2441	0.7472	0.0028	0.5926	0	0	2.726e-12	8.323e-12	0.0133	0.1769	0	0	1.1262e-05	2.305e-05	0.5968	0.6716	2.2699e-08	4.2536e-07	0	0	1.1125e-06	2.1482e-06	0.0712
	218	carboxyibuprofen	Drug	LC/MS neg	43333				3.01	2.5	6.9		0.2144	0.1919	0.0425	0.008	0.915	0.9073	0.7647	0.9907	0.4781	0.8047	0.3775	0.4128	0.3914	0.5112	0.5283	0.93	0.7803	1	0.5074	0.2107	0.3972	0.2077	0.1732	0.5403	0.3467	0.2074	0.2609	0.1944	0.1014	0.3547	0.8538	0.7763	0.4827	0.2757	0.6045	0.2583	0.4656
	219	caprate (10:0)	Medium chain fatty acid	LC/MS neg	1642	C01571	HMDB00511		2.94	1.84	1.1		0.5417	0.3263	0	0	0.6174	0.8953	0.435	0.9907	0.8831	0.9173	0.7329	0.5281	0.135	0.2786	0.874	1	0.5	1	0	0	3.2207e-11	9.1783e-11	0.1014	0.4103	0	0	1.2332e-09	3.7139e-09	0.3327	0.5252	7.7959e-06	7.513e-05	0	0	1.6122e-07	3.1919e-07	0.8
	223	9,10-DiHOME	Fatty acid, dihydroxy	LC/MS neg	38399	C14828	HMDB04704		2.93	1.7	0.97		0	0	0	0	8.4e-14	1.0846e-11	0.975	1	7.2506e-09	1.416e-06	0	0	0	0	0.0128	0.226	0.6056	1	2.5458e-10	4.1901e-10	0.0009	0.0011	0.7579	0.9525	3.8802e-09	7.4858e-09	0.0045	0.0057	0.8349	0.7314	0.001	0.0048	1.3118e-09	2.9876e-09	0.0024	0.0025	5.7833e-10
	224	malate	Kreb cycle intermediate	GC/MS	1303	C00149	HMDB00156		2.91	1.33	1.01		0.0988	0.1183	0	0	0.8354	0.9036	0.9287	0.9907	0.1483	0.7243	0.8117	0.5398	0.4976	0.5603	0.2123	0.7351	0.6851	1	0	0	0.0085	0.0086	0.72	0.9242	0	0	0.0025	0.0033	0.9624	0.7666	9.5e-14	3.988e-12	0	0	0.0029	0.0029	0.3403
	227	arachidate (20:0)	Long chain fatty acid	LC/MS neg	44679	C06425	HMDB02212		2.9	3.23	1.15		0.9978	0.4598	0	0	0.713	0.8953	0.9324	0.9907	0.317	0.7732	0.895	0.5506	0.3092	0.4569	0.8204	1	0.1471	1	0	1e-15	0	0	0.6056	0.8852	0	0	0	0	0.05	0.2625	0.3301	0.46	4e-15	1.1e-14	0	0	0.7133
	228	undecanedioate	Fatty acid, dicarboxylate	LC/MS neg	35671		HMDB00888		2.83	3.37	1.19		0.22	0.1924	1e-15	0	0.8949	0.9036	0.6424	0.9907	0.24	0.7278	0.4632	0.4469	0.5302	0.5739	0.7986	1	0.7868	1	7.6786e-05	8.3275e-05	4.6906e-06	9.0116e-06	0.7171	0.9242	2.615e-05	3.7237e-05	1.4186e-06	3.1814e-06	0.5271	0.6592	0.4975	0.5787	0.0003	0.0004	2.1662e-05	3.3544e-05	0.6581
	230	bilirubin (E,E)*	Hemoglobin and porphyrin metabolism	LC/MS neg	32586				2.83	1.85	1.37		0.0602	0.0846	0	0	0.1192	0.6113	0.9248	0.9907	0.7508	0.8826	0.0371	0.1069	0.014	0.0703	0.5638	0.9383	0.319	1	1.8e-14	3.9e-14	6.206e-06	1.1534e-05	0.2068	0.5755	0	0	6.3194e-08	1.6724e-07	0.0247	0.2119	0.0002	0.0014	2.6022e-11	6.7589e-11	0.0008	0.001	0.1598
	231	stearate (18:0)	Long chain fatty acid	LC/MS neg	1358	C01530	HMDB00827		2.74	2.92	1.17		0.3148	0.2326	0	0	0.6132	0.8953	0.697	0.9907	0.8455	0.9023	0.879	0.5488	0.0696	0.1913	0.7004	0.9695	0.4621	1	0	0	0	0	0.1358	0.4766	0	0	0	0	0.0267	0.2119	0.3859	0.5093	0	0	0	0	0.8795
	233	succinate	Kreb cycle intermediate	LC/MS neg	1437	C00042	HMDB00254		2.73	1	0.94		0.5891	0.3384	0	0	0.9017	0.9036	0.8554	0.9907	0.3449	0.7732	0.7658	0.5281	0.601	0.6033	0.8263	1	0.8631	1	0	0	0.6527	0.3058	0.2378	0.6293	0	0	0.7813	0.4343	0.3129	0.5191	0	0	0	0	0.4639	0.2111	0.3399
	236	lactate	Pyruvate metabolism	GC/MS	527	C00186	HMDB00190		2.62	1.33	0.99		0.2779	0.2144	0	0	0.7767	0.9021	0.6181	0.9907	0.2006	0.7278	0.8443	0.542	0.8789	0.7008	0.3192	0.7858	0.9925	1	0	0	0.0023	0.0028	0.9355	1	0	0	0.0022	0.003	0.943	0.7627	1.2846e-10	3.3329e-09	0	0	0.0018	0.002	0.4388
	238	palmitoylcarnitine	Carnitine metabolism	LC/MS pos	22189	C02990	HMDB00222		2.62	2.65	1.1		0.6541	0.3585	0	0	0.3501	0.8793	0.7028	0.9907	0.6463	0.8724	0.6066	0.4942	0.0499	0.1618	0.7053	0.9695	0.2821	1	0	0	0	0	0.0143	0.1769	0	0	0	0	0.1644	0.4096	0.9477	0.8012	1e-15	4e-15	1e-15	3e-15	0.0565
	239	pyruvate	Pyruvate metabolism	GC/MS	599	C00022	HMDB00243		2.52	1.67	0.85		0.1317	0.1418	0	0	0.319	0.8793	0.2443	0.9907	0.6687	0.8724	0.6645	0.5088	0.4236	0.5276	0.0324	0.3172	0.9512	1	8.5536e-09	1.2596e-08	0.0007	0.001	0.8647	1	1.1665e-08	2.1801e-08	0.0009	0.0013	0.8168	0.7314	0.0095	0.0319	3.5728e-09	7.527e-09	0.0004	0.0005	0.4983
	240	xanthine	inter degradation adenosine monophosphate uric	GC/MS	3147	C00385	HMDB00292		2.51	2.1	1.33		0.166	0.161	1e-15	0	0.5013	0.8953	0.0417	0.9907	0.3561	0.7732	0.7407	0.5281	0.8733	0.7008	0.7607	0.9978	0.9448	1	1.4869e-09	2.3113e-09	2.3518e-06	4.6222e-06	0.0216	0.2125	2.1351e-09	4.2097e-09	3.1927e-06	6.7985e-06	0.0258	0.2119	0.1308	0.2479	6.6676e-05	9.8768e-05	0.0109	0.0092	0.2917
	243	17-methylstearate	Fatty acid, branched	LC/MS neg	38296				2.48	3.65	1.18		0.1582	0.1582	0	0	0.4715	0.8953	0.6967	0.9907	0.3685	0.7732	0.6801	0.5095	0.0376	0.1329	0.8459	1	0.8819	1	0	0	0	0	0.0434	0.2771	0	1e-15	0	0	0.061	0.2776	9.2039e-05	0.0006	1.0591e-11	2.8688e-11	0	0	0.7175
	246	1,11-undecanedicarboxylate	Fatty acid, dicarboxylate	LC/MS neg	43027		HMDB02327		2.47	3.44	0.87		0.1206	0.1368	0	0	0.6881	0.8953	0.8303	0.9907	0.2171	0.7278	0.7809	0.5308	0.0832	0.2115	0.9887	1	0.8814	1	1.4094e-05	1.6431e-05	9.6406e-09	2.2581e-08	0.6154	0.8904	2.6081e-05	3.7237e-05	2.0435e-08	5.5946e-08	0.5148	0.6548	0.1179	0.2285	1.5978e-06	2.7794e-06	7.1069e-10	1.8526e-09	0.3829
	256	urobilinogen	Hemoglobin and porphyrin metabolism	LC/MS neg	32426	C05790	HMDB04157		2.39	1.83	0.94		0.0017	0.005	2.2884e-10	8.3344e-11	0.6199	0.8953	0.6367	0.9907	0.3818	0.7732	0.0181	0.0644	0.0354	0.128	0.2068	0.7351	0.7951	1	0.0012	0.0011	0.0164	0.0154	0.956	1	0.0029	0.003	0.0319	0.0328	0.8379	0.7314	0.388	0.5093	0.0015	0.0018	0.019	0.0151	0.5076
	259	3-hydroxyisobutyrate	Valine, leucine and isoleucine metabolism	GC/MS	1549	C06001	HMDB00336		2.37	2.41	1.37		1.5427e-06	1.1971e-05	0	0	0.1224	0.6181	0.5961	0.9907	0.0213	0.3416	0.0003	0.0024	0.0008	0.008	0.2238	0.7449	0.795	1	0	0	0	0	0.0007	0.0554	0	0	0	0	0.0003	0.0106	0.898	0.7934	1.1641e-09	2.6916e-09	5.9072e-10	1.5659e-09	0.127
	260	kynurenate	Tryptophan metabolism	LC/MS neg	1417	C01717	HMDB00715		2.29	2.51	1.25		0.0082	0.0176	0	0	0.8064	0.9036	0.3453	0.9907	0.3299	0.7732	0.024	0.0798	0.5339	0.5759	0.2461	0.7472	0.9586	1	0	0	0	0	0.0583	0.3321	0	0	0	0	0.0518	0.2675	0.4914	0.5755	1.2e-13	3.6e-13	2e-15	8e-15	0.983
	263	corticosterone	Sterol/Steroid	LC/MS pos	5983	C02140	HMDB01547		2.29	0.93	0.76		0.8479	0.421	4.751e-12	1.967e-12	0.8656	0.9036	0.4702	0.9907	0.9119	0.9173	0.8887	0.5506	0.412	0.5248	0.7818	1	0.3327	1	8.603e-06	1.0651e-05	0.9785	0.4061	0.6033	0.8852	0.0004	0.0005	0.3463	0.2436	0.1376	0.376	9.6439e-06	8.7915e-05	8.689e-07	1.5542e-06	0.5847	0.2533	0.7204
	269	docosahexaenoate (DHA; 22:6n3)	Essential fatty acid	LC/MS neg	19323	C06429	HMDB02183		2.27	2.37	1.16		0.4946	0.3177	0	0	0.7707	0.9021	0.5181	0.9907	0.9093	0.9173	0.7388	0.5281	0.2285	0.3819	0.6027	0.957	0.3079	1	0	0	0	0	0.0138	0.1769	4.3e-14	1.09e-13	1.7e-14	7.1e-14	0.1441	0.3847	0.8783	0.7858	1.7486e-10	4.2507e-10	7.5975e-11	2.1605e-10	0.7944
	271	arachidonate (20:4n6)	Long chain fatty acid (from linoleic acid); inflame	LC/MS neg	1110	C00219	HMDB01043		2.27	1.93	1.05		0.1128	0.1311	0	0	0.629	0.8953	0.5665	0.9907	0.3635	0.7732	0.3926	0.4236	0.1012	0.2383	0.4712	0.8991	0.1014	1	0	0	0	0	0.0243	0.2125	0	0	1.07e-13	4.27e-13	0.5318	0.6615	0.0687	0.1504	0	0	3.974e-12	1.1953e-11	0.8717
	272	nonadecanoate (19:0)	Long chain fatty acid	LC/MS neg	1356	C16535	HMDB00772		2.22	2.64	1.08		0.6366	0.3518	0	0	0.1947	0.7283	0.8688	0.9907	0.7263	0.8752	0.3186	0.388	0.03	0.1125	0.519	0.922	0.9275	1	0	0	0	0	0.1901	0.5573	0	0	0	0	0.2225	0.4638	0.0135	0.043	0	0	0	0	0.9251
	273	sorbitol	Fructose metabolism	GC/MS	15053	C00794	HMDB00247		2.14	1.08	1.13		0.4725	0.3076	4.197e-09	1.4291e-09	0.634	0.8953	0.3956	0.9907	0.4393	0.8033	0.345	0.4032	0.3554	0.4899	0.9971	1	0.6041	1	9.0327e-06	1.1085e-05	0.5711	0.2782	0.6833	0.9206	9.2039e-07	1.5727e-06	0.9617	0.4951	0.3547	0.5488	7.3907e-07	9.2329e-06	4.8274e-05	7.3224e-05	0.3304	0.1635	0.552
	291	stearoylcarnitine	Carnintine metabolism	LC/MS pos	34409		HMDB00848		2.14	2.01	1.01		0.5071	0.3186	0	0	0.5901	0.8953	0.7697	0.9907	0.4709	0.8033	0.4685	0.4503	0.1603	0.3119	0.7151	0.9695	0.7507	1	4.553e-12	8.063e-12	1.0622e-10	2.8379e-10	0.4445	0.7863	2.704e-11	5.9164e-11	5.8821e-10	1.8236e-09	0.6546	0.6934	0.5712	0.6109	3.1135e-10	7.3793e-10	6.0775e-09	1.4402e-08	0.4557
	292	2-hydroxybutyrate (AHB)	Cysteine, methionine, SAM, taurine metab (diabetes)	GC/MS	21044	C05984	HMDB00008		2.13	5.37	2.06		0.0587	0.0846	0	0	0.5494	0.8953	0.5754	0.9907	0.0886	0.6071	0.1075	0.232	0.4287	0.5276	0.6679	0.9642	0.0378	1	4.1904e-08	6.1067e-08	0	0	4.2493e-07	8.9448e-05	5.34e-13	1.244e-12	0	0	8.421e-12	2.7382e-09	0	5e-15	0.6289	0.3288	0	0	0.3475
	295	riboflavin (Vitamin B2)	Riboflavin metabolism	LC/MS pos	1827	C00255	HMDB00244		2.13	2.14	0.5		0.379	0.2635	4.46e-12	1.86e-12	0.9543	0.9115	0.8953	0.9907	0.943	0.9173	0.5885	0.4923	0.5251	0.5739	0.3946	0.8466	0.9247	1	0.0016	0.0014	0.0047	0.0052	0.1198	0.4504	0.0012	0.0013	0.0035	0.0045	0.1437	0.3847	0.7348	0.7102	4.0761e-06	6.9005e-06	1.7202e-05	2.7737e-05	0.9135
	297	tigloylglycine	Valine, leucine and isoleucine metabolism	LC/MS pos	1598		HMDB00959		2.09	1.61	0.8		0.1199	0.1368	1.4415e-10	5.4206e-11	0.7234	0.8953	0.8075	0.9907	0.0877	0.6071	0.2517	0.3579	0.9715	0.7283	0.6756	0.9642	0.5388	1	6.2647e-05	6.8472e-05	0.0089	0.0089	0.8304	0.9847	0.0006	0.0007	0.0439	0.0434	0.4074	0.5915	0.1454	0.2678	2.6596e-05	4.1676e-05	0.0048	0.0045	0.0382
	298	4-hydroxyphenylpyruvate	Phenylalanine & tyrosine metabolism	LC/MS neg	1669	C01179	HMDB00707		2.07	1.3	0.83		0.0022	0.0063	0	0	0.1165	0.6113	0.7313	0.9907	0.3534	0.7732	0.0008	0.0053	0.0903	0.2185	0.2229	0.7449	0.6659	1	1.0125e-05	1.2317e-05	0.1294	0.0885	0.0687	0.3321	1.54e-06	2.5584e-06	0.0521	0.0504	0.1635	0.4096	0.0028	0.0112	1.685e-09	3.6722e-09	0.001	0.0012	0.4009
	300	3-hydroxy-2-ethylpropionate	Valine, leucine and isoleucine metabolism	GC/MS	32397		HMDB00396		1.97	2.09	1.16		0.0011	0.0036	0	0	0.5508	0.8953	0.0476	0.9907	0.3655	0.7732	0.8227	0.5411	0.028	0.1103	0.0409	0.3375	0.3432	1	0	0	0	0	0.0123	0.1769	3.9e-14	1.01e-13	0	1e-15	0.1159	0.3707	0.3866	0.5093	2.9576e-10	7.0986e-10	2.422e-12	7.429e-12	0.8906
	303	docosapentaenoate (n6 DPA; 22:5n6)	Essential fatty acid	LC/MS neg	37478	C16513	HMDB13123		1.97	2.32	1.17		0.2422	0.2033	1.2942e-10	4.8997e-11	0.8755	0.9036	0.8716	0.9907	0.7065	0.8748	0.1945	0.3208	0.7528	0.6574	0.4302	0.8791	0.7551	1	0.0054	0.0044	2.1548e-06	4.3347e-06	0.1963	0.5638	0.0131	0.0125	8.3733e-06	1.7306e-05	0.326	0.5217	0.0377	0.0942	0.1298	0.0951	0.0004	0.0005	0.821
	304	glycocholenate sulfate*	Bile acid metabolism	LC/MS neg	32599				1.93	1.68	0.97		0.9369	0.4437	0	0	0.8225	0.9036	0.8181	0.9907	0.5996	0.8658	0.3984	0.4243	0.5696	0.5905	0.6931	0.9695	0.8466	1	1e-15	3e-15	6.2063e-11	1.7116e-10	0.9248	1	4e-15	1.1e-14	1.7814e-10	5.9609e-10	0.9212	0.7591	0.0645	0.1441	2e-15	7e-15	1.0406e-10	2.9062e-10	0.3435
	311	12,13-DiHOME	Fatty acid, dihydroxy	LC/MS neg	38395	C14829	HMDB04705		1.92	1.26	0.98		1.3303e-05	8.3249e-05	0	0	0.0054	0.0871	0.0981	0.9907	0.3089	0.7732	1.7742e-05	0.0002	0.0007	0.0074	0.616	0.9606	0.0053	0.7377	1e-15	2e-15	5.2798e-06	1.0031e-05	0.0117	0.1769	6.0289e-09	1.1507e-08	0.0617	0.057	0.7813	0.7262	3.4286e-05	0.0003	1.4312e-09	3.1925e-09	0.0323	0.0237	0.0302
	312	N-acetylglycine	Glycine, serine and threonine metabolism	GC/MS	27710		HMDB00532		1.91	2.05	1.5		0.2157	0.1919	1.0553e-07	3.3182e-08	0.1652	0.6622	0.8521	0.9907	0.3203	0.7732	0.1741	0.3035	0.0344	0.1258	0.4093	0.8517	0.0339	1	0.0237	0.017	0.1286	0.0883	0.63	0.8991	1.7707e-05	2.604e-05	0.0003	0.0005	0.0994	0.3536	0.4504	0.5538	0.0063	0.0065	0.0461	0.0328	0.1854
	314	propionylcarnitine		LC/MS pos	32452	C03017	HMDB00824		1.87	0.94	1.06		2.4711e-06	1.8294e-05	0	0	0.2336	0.7762	0.431	0.9907	0.0536	0.4472	0.0009	0.0062	0.0007	0.0074	0.1698	0.6743	0.8288	1	0	0	0.2052	0.128	0.727	0.9246	0	0	0.2928	0.2136	0.5719	0.6713	0	0	0	0	0.1068	0.0682	0.3494
	315	caprylate (8:0)		LC/MS neg	32492	C06423	HMDB00482		1.83	1.18	0.99		0.5099	0.3186	0	0	0.879	0.9036	0.4677	0.9907	0.4941	0.8177	0.6168	0.4977	0.5535	0.5866	0.8763	1	0.2915	1	0	0	7.9546e-05	0.0001	0.257	0.6406	0	0	0.0032	0.0042	0.937	0.7618	4.8998e-10	1.1805e-08	0	0	0.0041	0.004	0.3112
	319	azelate (nonanedioate)		LC/MS neg	18362	C08261	HMDB00784		1.82	1.62	1.01		7.7376e-05	0.0004	0	0	2.371e-06	0.0002	0.4432	0.9907	0.8646	0.9147	1.7779e-08	6.2484e-07	0.0001	0.0017	0.8602	1	0.2837	1	9.0512e-11	1.5256e-10	5.1937e-09	1.2508e-08	0.2157	0.5897	2.4873e-08	4.5538e-08	9.5225e-07	2.2305e-06	0.8673	0.7397	0.4453	0.5522	5.6708e-08	1.0972e-07	2.0216e-06	3.6766e-06	0.0962
	330	pregnenolone sulfate		LC/MS neg	38170		HMDB00774		1.82	1.26	0.83		0.5455	0.3276	0	0	0.873	0.9036	0.5858	0.9907	0.5072	0.8245	0.8271	0.5411	0.468	0.5495	0.5989	0.957	0.6127	1	5.55e-13	1.093e-12	0.0035	0.004	0.0078	0.165	9.949e-12	2.2038e-11	0.015	0.0171	0.0017	0.0384	2.547e-06	2.8636e-05	0	0	6.7493e-08	1.4075e-07	0.4828
	339	gulono-1,4-lactone		GC/MS	33454	C01040	HMDB03466		1.82	1.14	0.97		0.1394	0.1445	1.1182e-06	3.2829e-07	0.5094	0.8953	0.3016	0.9907	0.064	0.4902	0.6183	0.4977	0.9385	0.7213	0.4009	0.8517	0.6955	1	2.7168e-05	3.0165e-05	0.2593	0.1534	0.9081	1	0.0001	0.0002	0.4604	0.2932	0.6123	0.6716	0.0017	0.0075	1.6913e-05	2.6949e-05	0.214	0.1167	0.224
	368	alpha-ketoglutarate		GC/MS	33453	C00026	HMDB00208		1.79	1.62	0.91		0.9348	0.4437	1.912e-10	7.0078e-11	0.4241	0.8953	0.2706	0.9907	0.6901	0.8724	0.3324	0.4028	0.5279	0.5739	0.2809	0.7553	0.8126	1	1.1056e-05	1.322e-05	0.0001	0.0002	0.8973	1	2.946e-05	4.1295e-05	0.0003	0.0005	0.7143	0.7078	0.5566	0.6076	6.3868e-06	1.053e-05	7.1265e-05	0.0001	0.2068
	430	N-acetylserine		GC/MS	37076		HMDB02931		1.76	1.55	1.53		0.5133	0.3186	0.123	0.0216	0.0078	0.1129	0.2893	0.9907	0.0084	0.2019	0.1437	0.2762	0.3063	0.4569	0.0702	0.4545	0.6436	1	0.0096	0.0074	0.1019	0.0723	0.0275	0.2177	0.0024	0.0026	0.0365	0.037	0.0079	0.1075	0.33	0.46	0.6916	0.3508	0.5629	0.2453	0.2557
	435	creatine		LC/MS pos	27718	C00300	HMDB00064		1.74	1.22	1.16		0.0114	0.0238	0	0	0.3876	0.8793	0.9451	0.9922	0.4118	0.8017	0.0068	0.0308	0.218	0.3725	0.3247	0.7948	0.4411	1	1.5598e-07	2.1821e-07	0.1148	0.0801	0.362	0.7362	3.3597e-09	6.552e-09	0.0196	0.0216	0.0937	0.3481	0.0001	0.0009	9.5825e-06	1.5529e-05	0.5029	0.2254	0.9048
	465	isovalerylcarnitine		LC/MS pos	34407		HMDB00688		1.69	1.02	1.22		8.5844e-06	5.7424e-05	0	0	0.0816	0.5032	0.4703	0.9907	0.4609	0.8033	9.0995e-05	0.0008	0.0026	0.0185	0.0834	0.492	0.4039	1	7.2669e-10	1.1553e-09	0.4318	0.2224	0.0051	0.1282	5.1819e-08	9.2973e-08	0.9611	0.4951	0.0468	0.2534	4.0774e-08	7.2385e-07	0.0003	0.0004	0.0417	0.0301	0.3953
	495	adenosine 5'-monophosphate (AMP)		LC/MS pos	32342	C00020	HMDB00045		1.64	0.93	0.89		0.1224	0.1372	5.6176e-08	1.8059e-08	0.5323	0.8953	0.8706	0.9907	0.7158	0.8748	0.582	0.4923	0.0291	0.112	0.605	0.957	0.652	1	0.0014	0.0013	0.9857	0.4061	0.4427	0.7863	0.0003	0.0004	0.665	0.3938	0.7511	0.7248	0.0014	0.0062	9.183e-05	0.0001	0.4534	0.208	0.9395
	619	phenylalanyltryptophan		LC/MS pos	41377				1.63	1.54	1.04		0.8122	0.4071	0	0	0.9635	0.9115	0.5715	0.9907	0.7021	0.8748	0.7883	0.5314	0.7692	0.6645	0.8786	1	0.5889	1	2.99e-13	6.06e-13	2.9366e-11	8.5106e-11	0.2871	0.6666	6.615e-12	1.5216e-11	5.5487e-10	1.7458e-09	0.5993	0.6716	0.42	0.5305	1.2185e-10	3.0006e-10	8.5598e-09	1.9125e-08	0.6834
	652	2-hydroxydecanoate		LC/MS neg	42489				1.62	1.03	1		0	0	0	0	2.9331e-08	2.2801e-06	0.1704	0.9907	4.82e-13	1.8816e-10	0	0	0	0	3.2083e-11	1.3507e-08	0.5063	1	2.8108e-07	3.8552e-07	0.1476	0.0986	0.4716	0.8136	5.6551e-06	8.7468e-06	0.4312	0.2827	0.9558	0.7666	0.0001	0.0009	7.1739e-06	1.1726e-05	0.4643	0.2111	2.7022e-11
	653	biliverdin		LC/MS neg	2137	C00500	HMDB01008		1.61	1.63	1.45		0.1991	0.1822	1.6719e-10	6.1673e-11	0.4931	0.8953	0.983	1	0.653	0.8724	0.6688	0.5088	0.0572	0.1741	0.3135	0.7858	0.3551	1	0.0001	0.0001	4.6335e-05	7.6181e-05	0.0347	0.2354	2.4312e-06	3.8947e-06	8.814e-07	2.0877e-06	0.0026	0.054	0.8216	0.7592	0.069	0.0547	0.0413	0.0301	0.619
	655	N-acetylmethionine		LC/MS neg	1589	C02712	HMDB11745		1.6	1.32	1.02		0.5007	0.3177	0	0	0.351	0.8793	0.3009	0.9907	0.9373	0.9173	0.0614	0.1572	0.7647	0.664	0.6592	0.9642	0.798	1	0	0	1.2741e-07	2.8665e-07	0.9584	1	0	0	3.6647e-08	9.9047e-08	0.8385	0.7314	0.0003	0.0015	0	0	9.9145e-08	2.0139e-07	0.4833
	659	pregn steroid monosulfate*		LC/MS neg	32619				1.6	1.68	0.97		0.073	0.099	0	0	0.879	0.9036	0.3812	0.9907	0.3768	0.7732	0.2475	0.3563	0.2181	0.3725	0.8997	1	0.5847	1	0	0	0	0	0.9547	1	0	0	0	0	0.5463	0.6703	0.3137	0.4503	0	0	0	0	0.5792
	663	erythronate*		GC/MS	33477		HMDB00613		1.55	1.51	1.09		0.0907	0.1121	0	0	0.9616	0.9115	0.2884	0.9907	0.3722	0.7732	0.4387	0.4319	0.3284	0.474	0.9294	1	0.4438	1	1.5286e-11	2.6731e-11	4.3395e-10	1.0754e-09	0.4349	0.7758	1.91e-13	4.7e-13	6.422e-12	2.4176e-11	0.123	0.3721	0.5408	0.6	1.0672e-09	2.4982e-09	2.4589e-08	5.4167e-08	0.3496
	664	behenate (22:0)		GC/MS	12125	C08281	HMDB00944		1.55	1.54	1.06		0.5629	0.3329	2.4267e-06	6.9474e-07	0.5736	0.8953	0.5332	0.9907	0.1463	0.7243	0.9919	0.5824	0.942	0.7213	0.3962	0.8466	0.2727	1	0.0256	0.0183	0.0354	0.0297	0.5802	0.8831	0.001	0.0012	0.0015	0.0022	0.5856	0.6716	0.896	0.7934	0.0056	0.0058	0.0082	0.0073	0.7912
	668	pantothenate		LC/MS pos	1508	C00864	HMDB00210		1.55	1.55	1.09		0.2188	0.1924	4e-15	2e-15	0.7948	0.9036	0.5369	0.9907	0.6778	0.8724	0.1637	0.2939	0.6227	0.6057	0.5067	0.9161	0.358	1	2.3055e-06	3.0718e-06	1.4042e-05	2.5011e-05	0.1835	0.548	3.0377e-08	5.5052e-08	2.3182e-07	5.8178e-07	0.0253	0.2119	0.6749	0.6768	0.0005	0.0006	0.002	0.0021	0.9099
	669	2-methylbutyrylcarnitine (C5)		LC/MS pos	35431		HMDB00378		1.53	1.25	1.26		3.7632e-09	4.5626e-08	0	0	0.0181	0.1782	0.1747	0.9907	0.0182	0.3387	6.6324e-06	8.1584e-05	9.1076e-06	0.0002	0.3419	0.8088	0.886	1	3.038e-12	5.667e-12	7.2441e-05	0.0001	4.8487e-05	0.0068	6.841e-12	1.5537e-11	0.0001	0.0002	8.5068e-05	0.0069	0.0007	0.0032	0.0009	0.0011	0.9187	0.3575	0.2454
	670	citrate		GC/MS	1564	C00158	HMDB00094		1.53	1.61	1.12		0.4957	0.3177	0	0	0.345	0.8793	0.5178	0.9907	0.0631	0.4902	0.409	0.4297	0.6136	0.6042	0.7336	0.9838	0.8026	1	7.1397e-10	1.1481e-09	2.23e-12	6.932e-12	0.0662	0.3321	1.8717e-10	3.9507e-10	5.3e-13	2.071e-12	0.0373	0.2364	0.2962	0.4362	5.4342e-06	9.0664e-06	4.2863e-08	9.1836e-08	0.3319
	695	3-[3-(sulfooxy)phenyl]propanoic acid		LC/MS neg	45415				1.52	1.07	0.97		4.3464e-07	4.2158e-06	2.5908e-08	8.5682e-09	0.0212	0.2008	0.8723	0.9907	0.2181	0.7278	1.017e-05	0.0001	0.0011	0.0101	0.0135	0.2273	0.9905	1	0.0319	0.0222	0.9493	0.3978	0.8708	1	0.0329	0.028	0.9588	0.4951	0.8614	0.7386	0.0373	0.0938	0.0212	0.0191	0.821	0.3243	0.2785
	714	2-hydroxyibuprofen		LC/MS pos	43330				1.52	1.75	12.92		0.3371	0.2422	0.1434	0.0248	0.4851	0.8953	0.2639	0.9907	0.2109	0.7278	0.3017	0.3823	0.5882	0.6007	0.6611	0.9642	0.4818	1	0.702	0.2618	0.9927	0.4061	0.3104	0.6908	0.7481	0.357	0.4762	0.3015	0.0869	0.3364	0.6953	0.686	0.1632	0.1177	0.3148	0.1568	0.0964
	722	3-(4-hydroxyphenyl)lactate		LC/MS neg	32197	C03672	HMDB00755		1.51	1.57	1.26		0.0447	0.0699	0	0	0.8465	0.9036	0.9116	0.9907	0.4648	0.8033	0.1615	0.2939	0.1197	0.2573	0.4789	0.8997	0.1527	1	1.0167e-09	1.5982e-09	2.813e-12	8.438e-12	0.0014	0.0867	3.51e-13	8.51e-13	1e-15	3e-15	6.0601e-06	0.0007	0.2843	0.4262	0.0014	0.0017	2.7245e-05	4.1371e-05	0.4162
	740	quinate		GC/MS	18335	C00296	HMDB03072		1.51	1.31	0.44		0.2465	0.204	0.0588	0.0109	0.0331	0.2885	0.279	0.9907	0.1994	0.7278	0.1029	0.2241	0.3366	0.4791	0.0186	0.2739	0.9004	1	0.1743	0.0907	0.6153	0.2915	0.0091	0.1741	0.1382	0.0971	0.5304	0.3294	0.0129	0.1552	0.3905	0.5106	9.4467e-05	0.0001	0.002	0.0021	0.7436
	752	1-stearoylglycerophosphocholine (18:0)		LC/MS pos	33961				1.5	1.37	1.36		0.0317	0.055	0.0007	0.0002	0.5652	0.8953	0.1028	0.9907	0.7137	0.8748	0.2227	0.3445	0.526	0.5739	0.0889	0.492	0.779	1	0.0082	0.0064	0.0538	0.042	0.1593	0.5126	0.0177	0.0163	0.0986	0.0849	0.259	0.4983	0.4626	0.5593	0.2079	0.1433	0.5981	0.257	0.0233
	756	21-hydroxypregnenolone disulfate		LC/MS neg	37173	C05485	HMDB04026		1.5	1.45	1.07		0.8492	0.421	0	0	0.928	0.9115	0.8968	0.9907	0.7284	0.8752	0.8911	0.5506	0.5699	0.5905	0.5137	0.9217	0.3651	1	1.4338e-07	2.0261e-07	4.1999e-06	8.1605e-06	0.8019	0.9807	1.5109e-09	3.0804e-09	6.3466e-08	1.6724e-07	0.5121	0.6548	0.4607	0.559	4.2406e-08	8.2891e-08	1.3813e-06	2.6346e-06	0.2617
	764	glutamate		GC/MS	57	C00025	HMDB03339		1.46	0.56	1.18		0.1146	0.1324	7.091e-08	2.2669e-08	0.0686	0.4728	0.4688	0.9907	0.575	0.8638	0.2425	0.3551	0.0032	0.0215	0.6468	0.9642	0.6126	1	0.2218	0.11	2.4965e-05	4.3119e-05	0.9465	1	0.0849	0.0645	0.0002	0.0003	0.5664	0.6713	1.0549e-07	1.7791e-06	0.2481	0.1611	1.8953e-05	2.9943e-05	0.4361
	768	N-acetylcarnosine		LC/MS neg	43488				1.46	1.26	1.11		0.1654	0.161	0	0	0.7415	0.8953	0.0957	0.9907	0.317	0.7732	0.9037	0.5506	0.7797	0.6714	0.9722	1	0.1594	1	4.2e-14	8.9e-14	1.2184e-05	2.193e-05	0.1969	0.5638	0	0	1.7965e-08	4.9833e-08	0.0075	0.1056	0.0002	0.0013	6.8466e-11	1.7309e-10	0.0016	0.0018	0.0386
	776	taurolithocholate 3-sulfate		LC/MS neg	36850	C03642	HMDB02580		1.46	1.49	1.19		0.0057	0.0134	0.0636	0.0118	0.205	0.7283	0.9183	0.9907	0.0274	0.3826	0.0543	0.1451	0.0248	0.1032	0.9553	1	0.262	1	0.4956	0.2064	0.7214	0.3272	0.9773	1	0.0724	0.0572	0.4434	0.2875	0.2742	0.5109	0.2998	0.4397	0.4779	0.2746	0.7427	0.2986	0.2309
	785	3-hydroxyhippurate		LC/MS neg	39600		HMDB06116		1.46	0.59	0.77		0.7641	0.3932	1.2745e-08	4.2888e-09	0.4816	0.8953	0.8546	0.9907	0.6108	0.8658	0.5192	0.4679	0.961	0.724	0.0923	0.492	0.2091	1	0.0331	0.0229	0.0074	0.0077	0.8028	0.9807	0.3754	0.2187	0.0001	0.0002	0.1327	0.3754	2.7146e-06	2.9536e-05	0.0175	0.0162	0.0148	0.0119	0.5712
	802	2-methoxyacetaminophen glucuronide*		LC/MS pos	33161				1.46	1.23	1		0.1248	0.1384	0.4958	0.0753	0.3913	0.8793	0.4928	0.9907	0.0528	0.4472	0.3471	0.4032	0.2482	0.4019	0.9325	1	0.1711	1	0.4928	0.2058	0.384	0.2043	0.1711	0.5374	0.4928	0.2653	0.6164	0.3734	1	0.7724	0.8531	0.7763	0.4928	0.2764	0.6164	0.2605	0.2083
	804	ADSGEGDFXAEGGGVR*		LC/MS pos	33084				1.45	1.39	0.93		0.2066	0.1869	0.4558	0.0703	0.9803	0.9115	0.7437	0.9907	0.3528	0.7732	0.7684	0.5281	0.7138	0.6434	0.3624	0.8187	0.5304	1	0.5193	0.214	0.5318	0.2629	0.5619	0.8803	0.2043	0.1356	0.2111	0.1607	0.9621	0.7666	0.9847	0.8012	0.2216	0.1506	0.2289	0.1222	0.9806
	809	7-alpha-hydroxy-3-oxo-4-cholestenoate (7-Hoca)		LC/MS neg	36776	C17337	HMDB12458		1.45	1.12	1.02		0.171	0.1635	0	0	0.1177	0.6113	0.8178	0.9907	0.262	0.7621	0.2099	0.3397	0.8639	0.7008	0.0121	0.226	0.9892	1	1.8185e-09	2.7653e-09	0.0418	0.0341	0.7232	0.9242	1.6946e-09	3.4162e-09	0.0405	0.0403	0.7131	0.7078	2.667e-05	0.0002	1.1237e-08	2.291e-08	0.0917	0.0592	0.1812
	811	cortisol		LC/MS pos	1712	C00735	HMDB00063		1.44	1.04	0.88		0.514	0.3186	3.1e-14	1.4e-14	0.9912	0.9174	0.8447	0.9907	0.8149	0.8928	0.9011	0.5506	0.8799	0.7008	0.4508	0.8867	0.4922	1	1.2627e-06	1.7151e-06	0.3928	0.2067	0.1688	0.5374	2.4363e-05	3.5252e-05	0.8665	0.4672	0.04	0.2364	4.7968e-05	0.0003	1.4661e-09	3.2323e-09	0.0265	0.02	0.4685
	823	isobutyrylcarnitine		LC/MS pos	33441		HMDB00736		1.42	1.13	1.11		7.0735e-10	1.1435e-08	1e-15	0	0.0011	0.0243	0.6941	0.9907	0.0049	0.1357	9.6092e-08	2.1491e-06	0.0001	0.0017	0.0079	0.1961	0.7175	1	0.0005	0.0005	0.2645	0.1549	0.5358	0.8662	0.0001	0.0002	0.1402	0.1133	0.3271	0.5217	0.0164	0.05	0.004	0.0043	0.6183	0.2607	0.0044
	824	cystine		GC/MS	31454	C00491	HMDB00192		1.42	1.13	1.8		0.2441	0.2033	0.4414	0.0685	0.5759	0.8953	0.9033	0.9907	0.1468	0.7243	0.663	0.5088	0.1919	0.3444	0.6398	0.9642	0.3499	1	0.8048	0.2858	0.291	0.1665	0.3224	0.7033	0.2377	0.1534	0.9031	0.4748	0.0553	0.2686	0.1931	0.3192	0.4573	0.2665	0.0418	0.0301	0.5219
	838	O-sulfo-L-tyrosine		LC/MS neg	45413				1.42	1.32	0.96		0.921	0.4435	0	0	0.9577	0.9115	0.6153	0.9907	0.992	0.9278	0.8569	0.542	0.5475	0.5836	0.946	1	0.3768	1	1.7742e-11	3.0644e-11	8.206e-09	1.9488e-08	0.9714	1	2.1097e-09	4.2057e-09	6.0352e-07	1.4964e-06	0.3578	0.5488	0.2516	0.3966	1.4526e-11	3.8793e-11	6.8371e-09	1.5726e-08	0.7098
	841	1-linoleoylglycerol (1-monolinolein)		LC/MS neg	27447				1.41	1.17	0.75		0.7702	0.3947	3.9585e-07	1.1926e-07	0.272	0.8317	0.0902	0.9907	0.8534	0.9066	0.6581	0.5088	0.1491	0.2997	0.819	1	0.0892	1	4.4798e-05	4.9349e-05	0.0006	0.0008	0.4954	0.8343	0.014	0.0132	0.0761	0.0678	0.3062	0.5182	0.4848	0.5745	0.0006	0.0007	0.0055	0.0052	0.8491
	844	4-hydroxyphenylacetate		GC/MS	541	C00642	HMDB00020		1.4	1.16	0.99		2.0363e-05	0.0001	6.2463e-10	2.2051e-10	0.0144	0.1555	0.1211	0.9907	0.3926	0.7865	0.0002	0.0019	0.0018	0.0139	0.0304	0.3046	0.1333	1	0.0014	0.0013	0.0153	0.0145	0.2509	0.6401	0.0846	0.0645	0.3478	0.2436	0.722	0.7078	0.4285	0.5352	0.038	0.0325	0.1961	0.1092	0.3658
	857	C-glycosyltryptophan*		LC/MS pos	32675				1.4	1.29	1.06		0.3154	0.2326	0	0	0.4311	0.8953	0.3684	0.9907	0.1961	0.7278	0.6327	0.5006	0.1473	0.2997	0.9372	1	0.0927	1	2.092e-12	3.955e-12	1.7999e-06	3.6799e-06	0.9678	1	0	0	4.3437e-10	1.3874e-09	0.0852	0.3364	0.0087	0.0295	2.632e-12	7.679e-12	2.1545e-06	3.8733e-06	0.6116
	858	N-formylmethionine		LC/MS neg	2829	C03145	HMDB01015		1.4	1.24	1.04		0.0017	0.005	0	0	0.8809	0.9036	0.2613	0.9907	0.1671	0.7278	0.0279	0.0891	0.1086	0.2481	0.4404	0.8814	0.9265	1	4e-14	8.6e-14	3.978e-07	8.8337e-07	0.3944	0.7514	6.9e-14	1.74e-13	6.1045e-07	1.4964e-06	0.4475	0.6217	0.0031	0.012	5.554e-12	1.5717e-11	1.7084e-05	2.7737e-05	0.7245
	861	pregnanediol-3-glucuronide		LC/MS neg	40708				1.4	1.56	1		0.1715	0.1635	0.0004	8.6638e-05	0.2739	0.8317	0.0261	0.9907	0.4695	0.8033	0.9087	0.5506	0.8109	0.6874	0.2333	0.7472	0.08	1	0.9748	0.327	0.5955	0.2867	0.0529	0.3238	0.0748	0.0586	0.0231	0.0249	0.8505	0.7355	0.6176	0.6437	0.0492	0.0404	0.0141	0.0114	0.2284
	862	xylonate		GC/MS	35638	C05411			1.39	1.16	1.08		0.679	0.3668	0.0032	0.0007	0.163	0.6622	0.8368	0.9907	0.0983	0.6508	0.4626	0.4469	0.8435	0.7008	0.0669	0.44	0.6854	1	0.0117	0.0088	0.2867	0.165	0.5391	0.8662	0.0036	0.0037	0.1422	0.1144	0.3086	0.5182	0.1408	0.2635	0.0549	0.0443	0.6509	0.2703	0.1453
	876	uracil		GC/MS	605	C00106	HMDB00300		1.39	1.54	1.26		0.046	0.0712	0.0087	0.0018	0.4829	0.8953	0.6589	0.9907	0.2228	0.7278	0.0365	0.1069	0.5604	0.587	0.3076	0.7858	0.1686	1	0.8243	0.2883	0.2697	0.1574	0.9173	1	0.1104	0.0814	0.0138	0.016	0.2028	0.4484	0.3774	0.5072	0.7446	0.3726	0.2275	0.1218	0.7772
	886	glycerate		GC/MS	1572	C00258	HMDB00139		1.38	1.31	1.01		0.5841	0.3384	2.8178e-11	1.1339e-11	0.7063	0.8953	0.2548	0.9907	0.3495	0.7732	0.6701	0.5088	0.8555	0.7008	0.8064	1	0.92	1	7.9346e-06	1.0001e-05	0.0001	0.0002	0.7006	0.9206	1.2132e-05	1.8292e-05	0.0002	0.0003	0.7763	0.7262	0.5153	0.5912	3.8928e-05	5.9525e-05	0.0005	0.0006	0.9173
	887	myo-inositol		GC/MS	19934	C00137	HMDB00211		1.37	1.08	1.13		2.8819e-05	0.0002	0	0	0.0005	0.0154	0.4299	0.9907	0.8453	0.9023	5.3303e-05	0.0005	6.6613e-06	0.0001	0.8666	1	0.2419	1	2.1984e-06	2.9573e-06	0.0286	0.025	0.0059	0.1301	0.0003	0.0003	0.3023	0.2183	0.1078	0.3614	0.0076	0.0271	0.0356	0.0305	0.561	0.2451	0.5636
	888	dehydroisoandrosterone sulfate (DHEA-S)		LC/MS neg	32425	C04555	HMDB01032		1.37	1.34	1		0.5801	0.3384	0	0	0.7271	0.8953	0.6625	0.9907	0.3661	0.7732	0.2694	0.3713	0.7362	0.6502	0.9997	1	0.5385	1	6e-15	1.4e-14	1.97e-13	6.62e-13	0.4804	0.8254	0	1e-15	5e-15	2.2e-14	0.9277	0.7591	0.5619	0.6095	0	0	3e-15	1.1e-14	0.4682
	895	arabinose		GC/MS	575	C00216	HMDB00646		1.36	1.34	0.93		0.4143	0.281	1.5774e-06	4.5613e-07	0.9644	0.9115	0.7541	0.9907	0.6067	0.8658	0.6193	0.4977	0.5427	0.5813	0.6035	0.957	0.6165	1	0.0415	0.0274	0.0222	0.0202	0.5335	0.8662	0.0115	0.011	0.0055	0.0068	0.903	0.7537	0.7993	0.7492	0.0081	0.0082	0.0038	0.0038	0.7436
	898	arabonate		GC/MS	37516	C00878	HMDB00539		1.36	1.18	1.11		0.2355	0.2004	3.0353e-06	8.604e-07	0.8517	0.9036	0.1925	0.9907	0.4606	0.8033	0.8427	0.542	0.5017	0.5619	0.889	1	0.2708	1	1.3611e-05	1.6002e-05	0.0064	0.0068	0.0582	0.3321	0.0009	0.0011	0.0994	0.0851	0.4234	0.6039	0.0864	0.1777	0.0108	0.0107	0.3938	0.1865	0.5928
	899	glycolithocholate sulfate*		LC/MS neg	32620	C11301	HMDB02639		1.35	1.38	0.88		0.0052	0.0127	6.3635e-07	1.8973e-07	0.0058	0.0906	0.2471	0.9907	0.0478	0.445	0.002	0.0124	0.006	0.0399	0.674	0.9642	0.2578	1	0.7621	0.2797	0.6961	0.3191	0.0539	0.3243	0.1521	0.1048	0.4577	0.2932	0.4215	0.6038	0.4883	0.5745	0.0261	0.0234	0.123	0.0761	0.045
	901	acisoga		LC/MS pos	43258				1.33	1.32	1.12		0.006	0.0141	2.2752e-08	7.5678e-09	0.4598	0.8953	0.6717	0.9907	0.0045	0.1346	0.4185	0.4297	0.344	0.4829	0.2499	0.7514	0.144	1	0.0027	0.0023	0.0053	0.0057	0.9158	1	1.2277e-05	1.8356e-05	3.0104e-05	5.931e-05	0.1174	0.3707	0.8278	0.7625	0.0038	0.0042	0.0072	0.0065	0.3238
	905	2-hydroxyoctanoate		LC/MS neg	22036		HMDB02264		1.33	1.1	0.94		4e-15	1.36e-13	0	0	0.0551	0.4122	0.0346	0.9907	0.0023	0.0913	2.039e-06	2.9508e-05	1.5413e-08	6.7686e-07	0.0013	0.0596	0.0028	0.5926	1.0266e-07	1.4656e-07	0.0003	0.0004	0.0147	0.1769	0.0121	0.0116	0.5139	0.3205	0.5698	0.6713	0.0615	0.1393	0.0022	0.0026	0.2228	0.1198	9.7193e-05
	906	5alpha-pregnan-3beta,20alpha-diol disulfate		LC/MS neg	37198				1.32	1.28	1.19		0.5012	0.3177	0.0332	0.0065	0.4804	0.8953	0.6818	0.9907	0.4672	0.8033	0.7596	0.5281	0.4782	0.5516	0.1052	0.5019	0.1832	1	0.4226	0.1804	0.1548	0.1022	0.6963	0.9206	0.0338	0.0286	0.0063	0.0077	0.086	0.3364	0.5325	0.5987	0.6802	0.3495	0.3006	0.1507	0.3099
	907	N6-carbamoylthreonyladenosine		LC/MS pos	35157				1.32	1.31	1.15		0.6013	0.3411	1.5583e-10	5.7851e-11	0.5003	0.8953	0.1296	0.9907	0.9562	0.9173	0.6967	0.5116	0.4512	0.5418	0.441	0.8814	0.7501	1	1.8758e-05	2.1163e-05	4.1364e-05	6.8667e-05	0.0166	0.1937	6.7515e-05	9.3179e-05	0.0001	0.0003	0.0371	0.2364	0.8457	0.7751	0.0484	0.0399	0.0747	0.0499	0.2522
	908	cysteine		GC/MS	31453	C00097	HMDB00574		1.3	0.91	1.14		0.7801	0.3961	0.0125	0.0025	0.0341	0.2885	0.474	0.9907	0.1907	0.7278	0.8552	0.542	0.032	0.1187	0.0528	0.3902	0.3038	1	0.3386	0.1523	0.0074	0.0077	0.8936	1	0.0481	0.0394	0.0948	0.0822	0.2455	0.4857	0.0003	0.0018	0.4101	0.2445	0.005	0.0047	0.3189
	909	gamma-glutamylvaline		LC/MS pos	32393		HMDB11172		1.3	1.09	1.13		4.3268e-10	8.3935e-09	3e-15	1e-15	0.009	0.1138	0.6678	0.9907	0.0006	0.0309	1.3228e-06	2.1695e-05	4.3229e-05	0.0008	0.0872	0.492	0.5252	1	0.0001	0.0001	0.3286	0.1826	0.1566	0.5112	7.9829e-06	1.2242e-05	0.1079	0.0917	0.041	0.2382	0.0032	0.0122	0.0116	0.0114	0.6582	0.2716	0.0167
	910	gluconate		GC/MS	587	C00257	HMDB00625		1.3	1	0.84		0.1197	0.1368	2.9136e-05	7.6908e-06	0.3087	0.8793	0.1506	0.9907	0.6728	0.8724	0.2669	0.3713	0.1984	0.3485	0.148	0.6107	0.3059	1	9.536e-05	0.0001	0.38	0.2031	0.3855	0.7466	0.0034	0.0035	0.8835	0.4703	0.0596	0.2776	0.0021	0.0089	2.6081e-06	4.455e-06	0.0819	0.0536	0.9953
	912	hippurate		LC/MS neg	15753	C01586	HMDB00714		1.3	0.76	1.04		0.2661	0.2136	3.7378e-08	1.2084e-08	0.6442	0.8953	0.8315	0.9907	0.7305	0.8752	0.6504	0.5088	0.183	0.333	0.2087	0.7351	0.3821	1	0.0017	0.0015	0.2995	0.1697	0.253	0.6406	0.022	0.0196	0.057	0.0536	0.7869	0.7262	3.8988e-05	0.0003	0.0428	0.0359	0.0301	0.0224	0.3148
	915	ibuprofen acyl glucuronide		LC/MS neg	38326				1.3	1.05	0.92		0.5487	0.3286	0.7544	0.1083	0.8937	0.9036	0.8065	0.9907	0.6329	0.8705	0.9698	0.5749	0.7178	0.6452	0.3094	0.7858	0.9215	1	0.346	0.1547	0.8115	0.354	0.8142	0.9822	0.3986	0.2285	0.8887	0.4719	0.7387	0.7192	0.4811	0.5734	0.2396	0.1572	0.636	0.266	0.7404
	916	1-margaroylglycerophosphocholine (17:0)		LC/MS pos	33957		HMDB12108		1.29	1.32	1.49		0.0157	0.0301	0.3247	0.0525	0.1185	0.6113	0.0487	0.9907	0.3289	0.7732	0.0284	0.0897	0.7123	0.6434	0.0628	0.4267	0.3774	1	0.4316	0.183	0.5078	0.2547	0.3485	0.7263	0.0962	0.0722	0.1234	0.102	0.0698	0.2986	0.9009	0.7934	0.8795	0.419	0.7824	0.3122	0.0391
	917	epiandrosterone sulfate		LC/MS neg	33973	C07635	HMDB00365		1.29	1.2	1.05		0.336	0.2422	0	0	0.9568	0.9115	0.9117	0.9907	0.3341	0.7732	0.7429	0.5281	0.4702	0.5495	0.9796	1	0.6862	1	6.5895e-09	9.8073e-09	3.8894e-05	6.52e-05	0.2897	0.6666	8.0561e-10	1.6614e-09	7.2952e-06	1.5227e-05	0.1443	0.3847	0.0598	0.1372	1.1076e-06	1.9627e-06	0.0018	0.002	0.6511
	918	4-androsten-3beta,17beta-diol disulfate 2*		LC/MS neg	37203		HMDB03818		1.29	1.32	1.01		0.5135	0.3186	0	0	0.6751	0.8953	0.7586	0.9907	0.2985	0.7732	0.8378	0.5415	0.3085	0.4569	0.483	0.8997	0.8527	1	1.5572e-09	2.394e-09	5.175e-11	1.4506e-10	0.817	0.9827	5.8455e-10	1.2195e-09	1.851e-11	6.7279e-11	0.6767	0.7075	0.5266	0.5961	5.1694e-09	1.0654e-08	1.8302e-10	5.0219e-10	0.3584
	919	N-acetyl-beta-alanine		LC/MS pos	37432	C01073			1.28	1	1.1		0.0661	0.0915	0.0023	0.0005	0.1144	0.6113	0.0424	0.9907	0.1209	0.6941	0.2195	0.3439	0.9377	0.7213	0.0935	0.492	0.754	1	0.0067	0.0053	0.5574	0.2731	0.4258	0.7734	0.0026	0.0027	0.7844	0.4343	0.2676	0.506	0.0011	0.005	0.0532	0.0432	0.1675	0.0985	0.4246
	921	cortisone		LC/MS pos	1769	C00762	HMDB02802		1.28	1.06	0.92		0.7712	0.3947	1.0517e-10	4.008e-11	0.3431	0.8793	0.5667	0.9907	0.7966	0.8928	0.2737	0.3721	0.712	0.6434	0.0918	0.492	0.8798	1	7.1156e-06	9.1329e-06	0.367	0.1979	0.0965	0.4023	3.7003e-06	5.8236e-06	0.2925	0.2136	0.1304	0.3754	0.0003	0.0015	2.5222e-09	5.3734e-09	0.0109	0.0092	0.497
	922	bilirubin (Z,Z)		LC/MS neg	27716	C00486	HMDB00054		1.28	1.36	1.15		0.1711	0.1635	0.0009	0.0002	0.7023	0.8953	0.9894	1	0.4356	0.8033	0.6955	0.5116	0.071	0.1913	0.9445	1	0.0765	1	0.5376	0.2167	0.171	0.1103	0.4227	0.7734	0.0175	0.0163	0.0019	0.0026	0.329	0.5218	0.4499	0.5538	0.1571	0.1141	0.0308	0.0227	0.0117
	923	pregnen-diol disulfate*		LC/MS neg	32562				1.27	1.27	1.14		0.6464	0.3552	7e-15	3e-15	0.9026	0.9036	0.751	0.9907	0.6755	0.8724	0.4888	0.4576	0.5487	0.5836	0.7129	0.9695	0.3588	1	1.7934e-05	2.0398e-05	9.0109e-06	1.6567e-05	0.0531	0.3238	3.0822e-07	5.4752e-07	1.4138e-07	3.6795e-07	0.0047	0.0759	0.8695	0.7842	0.0145	0.014	0.0092	0.008	0.0994
	924	5-acetylamino-6-amino-3-methyluracil		LC/MS neg	34424	C16366	HMDB04400		1.27	1.06	0.9		0.5251	0.3222	0.0009	0.0002	0.7241	0.8953	0.1549	0.9907	0.8202	0.8928	0.6856	0.5095	0.8168	0.6897	0.6925	0.9695	0.0432	1	0.7758	0.2819	0.2359	0.1429	0.0336	0.232	0.0214	0.0192	0.3977	0.2661	0.9163	0.7582	0.1422	0.2635	0.0163	0.0154	0.3419	0.1681	0.7039
	929	5alpha-pregnan-3beta,20alpha-diol monsulfate 2*		LC/MS neg	37200				1.26	1.25	1.02		0.0011	0.0035	1.596e-07	4.9643e-08	0.744	0.8953	0.6033	0.9907	0.2383	0.7278	0.0895	0.204	0.0168	0.0802	0.1091	0.5049	0.9744	1	0.0005	0.0004	0.0005	0.0006	0.636	0.9016	0.0005	0.0006	0.0005	0.0008	0.6591	0.6959	0.999	0.8012	0.0023	0.0026	0.0023	0.0024	0.5291
	930	sarcosine (N-Methylglycine)		GC/MS	1516	C00213	HMDB00271		1.25	0.77	1.06		0.3372	0.2422	2.9527e-05	7.7584e-06	0.3038	0.8746	0.3544	0.9907	0.6873	0.8724	0.4847	0.4576	0.0656	0.1882	0.3551	0.816	0.8471	1	0.1155	0.065	0.0089	0.0089	0.6302	0.8991	0.0777	0.0606	0.0152	0.0172	0.5003	0.6548	3.9046e-05	0.0003	0.273	0.175	0.0021	0.0022	0.1292
	931	dimethylglycine		GC/MS	5086	C01026	HMDB00092		1.25	1.12	1.18		0.1316	0.1418	0.0003	6.9097e-05	0.8513	0.9036	0.1374	0.9907	0.3024	0.7732	0.75	0.5281	0.6172	0.6042	0.9669	1	0.8389	1	0.0021	0.0019	0.1256	0.0866	0.0268	0.2168	0.0011	0.0013	0.0831	0.0733	0.0158	0.1779	0.1155	0.2251	0.3762	0.2301	0.4878	0.2199	0.509
	932	pyroglutamine*		LC/MS pos	32672				1.25	1.13	1.05		0.5919	0.3384	9.7e-13	4.07e-13	0.8745	0.9036	0.5697	0.9907	0.9584	0.9173	0.8298	0.5411	0.4253	0.5276	0.4826	0.8997	0.6888	1	1.0579e-05	1.2759e-05	0.0238	0.0215	0.7997	0.9807	1.8567e-06	3.0284e-06	0.008	0.0095	0.5131	0.6548	0.0248	0.071	3.0204e-05	4.6942e-05	0.0442	0.0316	0.8257
	933	creatinine		LC/MS pos	513	C00791	HMDB00562		1.25	1.13	0.95		0.0016	0.0046	0	0	0.2244	0.7584	0.8148	0.9907	0.0292	0.3827	0.0057	0.0279	0.0699	0.1913	0.893	1	0.9949	1	8.8781e-11	1.5147e-10	0.0002	0.0003	0.0856	0.3756	8.5704e-11	1.8526e-10	0.0002	0.0004	0.0868	0.3364	0.0019	0.008	4e-15	1.3e-14	1.3597e-07	2.7264e-07	0.0503
	935	1-oleoylplasmenylethanolamine*		LC/MS neg	44621				1.25	1.17	1.07		0.0606	0.0846	0.1197	0.0212	0.8776	0.9036	0.7378	0.9907	0.083	0.5894	0.5942	0.4923	0.3534	0.4893	0.4973	0.9107	0.3345	1	0.315	0.1433	0.3947	0.207	0.8285	0.9847	0.0499	0.0404	0.0704	0.064	0.4538	0.6217	0.8774	0.7858	0.2224	0.1506	0.286	0.1443	0.6597
	936	3-methylglutarylcarnitine (C6)		LC/MS pos	37060		HMDB00552		1.24	1.13	0.86		0.0356	0.0596	3.1638e-07	9.6838e-08	0.9214	0.9113	0.1191	0.9907	0.4649	0.8033	0.2717	0.3713	0.2906	0.4405	0.7835	1	0.0843	1	0.0012	0.0011	0.005	0.0055	0.934	1	0.1199	0.0871	0.2701	0.1991	0.1	0.3536	0.6485	0.6588	0.0016	0.0018	0.0064	0.0059	0.3679
	937	xylitol		GC/MS	4966	C00379	HMDB02917		1.24	1.49	1.08		0.9542	0.4482	0.0002	5.3747e-05	0.0305	0.2758	0.0669	0.9907	0.2096	0.7278	0.8514	0.542	0.0561	0.1729	0.1365	0.5812	0.4598	1	0.0262	0.0186	0.0001	0.0002	0.5025	0.8425	0.1348	0.0956	0.0015	0.0021	0.9452	0.7627	0.0861	0.1777	0.118	0.0877	0.0012	0.0014	0.8761
	939	stearoyl sphingomyelin		GC/MS	19503	C00550	HMDB01348		1.23	1.14	1.01		0.9723	0.4545	0.0005	0.0001	0.5911	0.8953	0.5089	0.9907	0.3821	0.7732	0.2339	0.3488	0.9997	0.7302	0.6736	0.9642	0.3972	1	0.0235	0.0169	0.2188	0.1356	0.3743	0.7396	0.002	0.0022	0.0388	0.0389	0.9665	0.7666	0.294	0.4362	0.0018	0.0021	0.0351	0.0256	0.5267
	941	N2,N2-dimethylguanosine		LC/MS pos	35137		HMDB04824		1.23	1.16	1.13		0.9288	0.4437	0.0424	0.008	0.7679	0.9018	0.593	0.9907	0.3558	0.7732	0.5983	0.4923	0.8025	0.6833	0.5573	0.9348	0.4176	1	0.0809	0.0474	0.2911	0.1665	0.6697	0.9188	0.0111	0.0107	0.063	0.058	0.2168	0.4594	0.4867	0.5745	0.1858	0.1309	0.5285	0.2341	0.5172
	946	2-myristoylglycerophosphocholine*		LC/MS pos	35626				1.22	0.86	1.11		0.227	0.1966	0.8781	0.122	0.2786	0.834	0.9346	0.9907	0.8293	0.8948	0.0231	0.0778	0.4597	0.5489	0.3908	0.8466	0.8978	1	0.2278	0.1126	0.5012	0.2528	0.3763	0.7396	0.2809	0.1756	0.4233	0.2788	0.4493	0.6217	0.0613	0.1393	0.7467	0.3726	0.1204	0.0753	0.9959
	947	palmitoyl sphingomyelin		GC/MS	37506				1.22	1.08	0.97		0.5626	0.3329	0.0001	3.2144e-05	0.7899	0.9036	0.6113	0.9907	0.2711	0.7621	0.4952	0.4615	0.9443	0.7213	0.7666	0.9978	0.2267	1	0.053	0.0331	0.7252	0.328	0.0654	0.3321	0.0019	0.002	0.1193	0.0994	0.522	0.6586	0.1122	0.2214	0.0002	0.0003	0.0287	0.0215	0.5371
	948	1,3-dimethylurate		LC/MS neg	32391		HMDB01857		1.22	0.66	0.75		0.0032	0.0087	6.7941e-06	1.8887e-06	0.1419	0.6487	0.5842	0.9907	0.0221	0.3416	0.0025	0.015	0.3634	0.4965	0.8748	1	0.4659	1	0.0545	0.0337	0.0057	0.0061	0.1779	0.543	0.2296	0.1504	0.0005	0.0008	0.0387	0.2364	4.7264e-06	4.6889e-05	0.0012	0.0015	0.1501	0.0899	0.3034
	950	3-methyl-2-oxobutyrate		LC/MS neg	21047	C00141	HMDB00019		1.21	1.26	1.08		0.0004	0.0014	4.3e-14	1.9e-14	0.7053	0.8953	0.6931	0.9907	0.0219	0.3416	0.0784	0.1929	0.0448	0.153	0.1069	0.5019	0.7076	1	0.0004	0.0004	1.6921e-05	2.9827e-05	0.2378	0.6293	9.2403e-05	0.0001	3.4156e-06	7.2004e-06	0.1205	0.3721	0.4245	0.5323	0.0154	0.0147	0.0014	0.0016	0.1247
	953	gamma-glutamylphenylalanine		LC/MS pos	33422		HMDB00594		1.21	1.05	1.12		0.0167	0.0318	1.6512e-07	5.1084e-08	0.1653	0.6622	0.5937	0.9907	0.473	0.8033	0.0124	0.0516	0.0263	0.1066	0.6523	0.9642	0.2243	1	0.0406	0.0269	0.7044	0.322	0.3891	0.7466	0.0013	0.0014	0.4022	0.2683	0.0388	0.2364	0.0156	0.0482	0.2317	0.1546	0.2154	0.117	0.973
	955	1-pentadecanoylglycerophosphocholine (15:0)*		LC/MS pos	37418				1.21	1.2	0.91		0.0712	0.0972	0.0031	0.0007	0.9317	0.9115	0.8015	0.9907	0.2422	0.7278	0.4187	0.4297	0.1791	0.3286	0.635	0.9642	0.5883	1	0.0462	0.0299	0.0328	0.0283	0.6837	0.9206	0.1445	0.1001	0.1091	0.0924	0.3432	0.5387	0.8852	0.7878	0.0168	0.0157	0.0113	0.0095	0.7048
	959	2-hydroxyhippurate (salicylurate)		LC/MS neg	18281	C07588	HMDB00840		1.21	0.95	0.86		0.0214	0.0392	0.021	0.0042	0.9658	0.9115	0.3015	0.9907	0.5609	0.8558	0.1343	0.2705	0.1931	0.3444	0.4459	0.8814	0.1761	1	0.0686	0.0412	0.912	0.3863	0.4234	0.7734	0.6356	0.3231	0.1436	0.1151	0.5788	0.6716	0.0536	0.1247	0.3041	0.1909	0.3624	0.1744	0.3668
	962	phenylacetylglutamine		LC/MS neg	35126	C04148	HMDB06344		1.2	0.88	1.13		1.9e-14	5.23e-13	0.0003	7.9818e-05	0.0009	0.023	0.9659	0.9992	6.6031e-05	0.0052	1.5628e-07	2.9575e-06	2.4378e-07	8.7746e-06	0.0002	0.0163	0.5213	1	0.6463	0.2477	0.1343	0.0908	0.8209	0.9846	0.2719	0.1711	0.39	0.2643	0.3858	0.5782	0.0512	0.1207	0.8161	0.3991	0.0853	0.0553	0.0008
	964	androsterone sulfate		LC/MS neg	31591	C00523	HMDB02759		1.2	1.18	1.03		0.854	0.4216	0	0	0.3883	0.8793	0.1326	0.9907	0.5087	0.8245	0.2705	0.3713	0.6563	0.617	0.824	1	0.6529	1	8.4211e-06	1.0519e-05	1.1955e-05	2.1747e-05	0.5821	0.8831	1.1672e-06	1.9757e-06	1.696e-06	3.7244e-06	0.3178	0.521	0.9339	0.8012	7.9195e-05	0.0001	0.0001	0.0002	0.0868
	966	pseudouridine		LC/MS neg	33442	C02067	HMDB00767		1.2	1.18	1.08		0.0106	0.0224	0	0	0.7082	0.8953	0.0659	0.9907	0.1054	0.6859	0.2491	0.3563	0.2363	0.3905	0.964	1	0.4106	1	3e-15	6e-15	1.432e-12	4.535e-12	0.0032	0.1006	0	0	1.2e-14	4.9e-14	0.0002	0.0104	0.284	0.4262	4.1045e-08	8.1066e-08	5.8726e-06	1.0206e-05	0.2963
	980	beta-tocopherol		GC/MS	35702	C14152	HMDB06335		1.2	1.25	1.08		0.0003	0.0012	0.1187	0.0211	0.6991	0.8953	0.724	0.9907	0.0399	0.4105	0.035	0.1056	0.0631	0.183	0.0577	0.4114	0.7007	1	0.0897	0.0516	0.0824	0.06	0.7093	0.9242	0.188	0.1263	0.1749	0.1366	0.9908	0.7724	0.9679	0.8012	0.1841	0.1309	0.1713	0.0993	0.1846
	981	1,7-dimethylurate		LC/MS neg	34400	C16356	HMDB11103		1.2	0.8	0.8		0.0052	0.0127	1.576e-05	4.1986e-06	0.6967	0.8953	0.0553	0.9907	0.2376	0.7278	0.3966	0.4243	0.7696	0.6645	0.04	0.3375	0.3124	1	0.6029	0.235	0.0116	0.0112	0.0228	0.2125	0.1269	0.0903	0.1258	0.1036	0.2004	0.4484	0.0025	0.0101	0.0054	0.0057	0.8005	0.3186	0.7886
	982	succinylcarnitine		LC/MS pos	37058				1.19	0.97	0.77		0.588	0.3384	1.1011e-07	3.4437e-08	0.1293	0.6204	0.6273	0.9907	0.0946	0.6374	0.5058	0.4673	0.0782	0.2004	0.3475	0.8128	0.0398	1	0.0007	0.0006	0.1707	0.1103	0.7846	0.9715	0.1666	0.1137	0.4868	0.3063	0.0201	0.2047	0.0385	0.0955	0.0003	0.0003	0.1009	0.065	0.3812
	983	3-carboxy-4-methyl-5-propyl-2-furanpropanoate (CMPF)		LC/MS neg	31787				1.19	1.19	1.02		0.0746	0.0994	0.0133	0.0027	0.8934	0.9036	0.9226	0.9907	0.2127	0.7278	0.3066	0.3848	0.4092	0.5241	0.316	0.7858	0.4299	1	0.3154	0.1433	0.2588	0.1534	0.5313	0.8662	0.074	0.0582	0.056	0.053	0.87	0.7397	0.8997	0.7934	0.1041	0.0783	0.0802	0.0527	0.5782
	984	alpha-tocopherol		GC/MS	1561	C02477	HMDB01893		1.19	1.07	0.99		0.7455	0.3887	9.1204e-08	2.8996e-08	0.4808	0.8953	0.208	0.9907	0.8824	0.9173	0.3739	0.4126	0.8641	0.7008	0.2834	0.7553	0.2069	1	0.0111	0.0083	0.6826	0.3146	0.1245	0.4559	0.0002	0.0002	0.0955	0.0825	0.7823	0.7262	0.0322	0.0841	6.1578e-05	9.1933e-05	0.0525	0.0365	0.0183
	995	gamma-glutamyltyrosine		LC/MS pos	2734				1.18	0.98	1.05		0.0004	0.0014	1.7648e-09	6.1548e-10	0.0009	0.0228	0.6089	0.9907	0.2873	0.7732	0.0009	0.0062	1.2867e-05	0.0002	0.7953	1	0.1978	1	0.0471	0.0302	0.1144	0.0801	0.6686	0.9188	0.0012	0.0014	0.7691	0.4343	0.3886	0.5797	0.0004	0.0023	0.0162	0.0154	0.2484	0.1308	0.7745
	998	arabitol		GC/MS	15964	C00474	HMDB01851		1.18	1.04	1.01		0.0829	0.1054	0.053	0.0099	0.5444	0.8953	0.1475	0.9907	0.717	0.8748	0.6049	0.4942	0.3388	0.4799	0.1026	0.5019	0.7706	1	0.007	0.0056	0.3596	0.1952	0.6077	0.8853	0.0159	0.0148	0.5318	0.3294	0.8244	0.7314	0.072	0.1546	0.0281	0.0246	0.6865	0.2811	0.4247
	999	1-eicosenoylglycerophosphocholine (20:1n9)*		LC/MS pos	44560				1.17	1.16	1.59		0.0027	0.0074	0.3779	0.0606	0.0495	0.3773	0.2416	0.9907	0.3125	0.7732	0.0563	0.1477	0.151	0.3013	0.0012	0.0596	0.4811	1	0.7917	0.2833	0.8487	0.3665	0.0279	0.2177	0.3331	0.2006	0.3709	0.2539	0.0039	0.0675	0.9415	0.8012	0.0525	0.0429	0.0443	0.0316	0.1402
	1002	tyrosine		LC/MS pos	1299	C00082	HMDB00158		1.16	0.94	1.07		0.0064	0.0147	6.1286e-11	2.4155e-11	0.1246	0.6204	0.4665	0.9907	0.0419	0.4105	0.0375	0.1069	0.0181	0.0843	0.7081	0.9695	0.2084	1	0.011	0.0083	0.0047	0.0052	0.5638	0.8803	0.0002	0.0002	0.1106	0.0933	0.0674	0.2922	1.9344e-07	3.107e-06	0.0478	0.0397	0.0007	0.0009	0.1311
	1003	o-cresol sulfate		LC/MS neg	36845				1.15	0.71	1.16		0.2748	0.2144	0.0089	0.0018	0.3429	0.8793	0.1589	0.9907	0.9056	0.9173	0.2853	0.3734	0.6524	0.617	0.1262	0.5594	0.9371	1	0.2943	0.1374	0.2374	0.1429	0.4214	0.7734	0.2597	0.1652	0.2699	0.1991	0.3775	0.5709	0.0266	0.0743	0.8059	0.3959	0.048	0.0337	0.1709
	1011	urea		GC/MS	1670	C00086	HMDB00294		1.15	1.31	1.23		0.0049	0.0123	1.564e-06	4.5453e-07	0.5045	0.8953	0.8114	0.9907	0.0779	0.5633	0.0588	0.1523	0.0627	0.183	0.291	0.7658	0.5553	1	0.2537	0.1228	0.0131	0.0125	0.0666	0.3321	0.0844	0.0645	0.0023	0.0031	0.0159	0.1779	0.1744	0.3047	0.4842	0.2757	0.5082	0.2271	0.1568
	1012	threitol		GC/MS	35854	C16884	HMDB04136		1.15	0.98	1.08		0.0369	0.0612	0.0535	0.01	0.8813	0.9036	0.0889	0.9907	0.4042	0.7979	0.3904	0.4236	0.2759	0.4327	0.8389	1	0.6448	1	0.202	0.102	0.4463	0.2292	0.5887	0.8831	0.0833	0.0641	0.7634	0.4343	0.3171	0.521	0.0425	0.1047	0.4608	0.2672	0.1937	0.1082	0.1831
	1015	andro steroid monosulfate 2*		LC/MS neg	32792	C04555	HMDB02759		1.15	1.14	1.07		0.9077	0.4391	0.0012	0.0003	0.5612	0.8953	0.1919	0.9907	0.338	0.7732	0.5943	0.4923	0.819	0.6897	0.8781	1	0.3534	1	0.1578	0.0849	0.1625	0.1064	0.7842	0.9715	0.02	0.0181	0.0208	0.0229	0.2299	0.4703	0.9874	0.8012	0.254	0.1638	0.2606	0.1354	0.1818
	1017	phosphate		GC/MS	11438	C00009	HMDB01429		1.14	1.08	0.98		0.6731	0.3647	5.4593e-07	1.6362e-07	0.4507	0.8953	0.1691	0.9907	0.3129	0.7732	0.4216	0.4297	0.9149	0.7175	0.5929	0.9563	0.8003	1	0.0002	0.0002	0.0183	0.0171	0.8036	0.9807	0.0004	0.0005	0.0347	0.0356	0.616	0.6716	0.1461	0.2678	6.7214e-05	9.8792e-05	0.0093	0.0081	0.9082
	1020	deoxycarnitine		LC/MS pos	36747	C01181	HMDB01161		1.14	1.03	1.09		2.0642e-08	2.2247e-07	5e-15	2e-15	0	0	0.983	1	0.0538	0.4472	0	0	2.115e-12	1.6257e-10	0.0669	0.44	0.7449	1	0.0722	0.0427	0.966	0.4028	0.344	0.7263	0.0342	0.0288	0.7128	0.4151	0.2041	0.4484	0.0792	0.1674	0.3909	0.2353	0.3661	0.1756	0.1126
	1025	3-dehydrocarnitine*		LC/MS pos	32654	C02636	HMDB12154		1.14	1.01	1.02		0.658	0.3586	0.0008	0.0002	0.478	0.8953	0.6903	0.9907	0.2291	0.7278	0.7449	0.5281	0.4791	0.5516	0.2247	0.7449	0.4053	1	0.0226	0.0164	0.7075	0.3226	0.6999	0.9206	0.002	0.0022	0.6471	0.3878	0.6545	0.6934	0.0082	0.0287	0.0079	0.0081	0.9918	0.3715	0.4412
	1026	1-arachidonoylglycerophosphoinositol*		LC/MS neg	34214				1.14	0.87	1.09		0.893	0.4342	0.0013	0.0003	0.7634	0.9017	0.9231	0.9907	0.4152	0.8017	0.3136	0.3868	0.8654	0.7008	0.709	0.9695	0.3226	1	0.5329	0.2161	0.0108	0.0106	0.9924	1	0.1078	0.0802	0.1142	0.0959	0.3273	0.5217	0.0016	0.0072	0.5266	0.2903	0.0111	0.0093	0.786
	1029	squalene		GC/MS	1518	C00751	HMDB00256		1.14	0.95	0.72		0.9355	0.4437	0.0003	7.9709e-05	0.951	0.9115	0.6373	0.9907	0.7922	0.8928	0.759	0.5281	0.722	0.6471	0.6614	0.9642	0.557	1	0.4066	0.1745	0.5479	0.2692	0.0315	0.2207	0.1574	0.1078	0.9891	0.5007	0.1157	0.3707	0.1535	0.2783	0.0031	0.0035	0.1188	0.0746	0.1871
	1036	7-alpha-hydroxycholesterol		GC/MS	35692	C03594	HMDB01496		1.14	0.95	1.21		0.3985	0.2722	0.7865	0.1126	0.5408	0.8953	0.6803	0.9907	0.9469	0.9173	0.7854	0.5308	0.9401	0.7213	0.0604	0.4172	0.4804	1	0.3404	0.1526	0.6816	0.3146	0.3347	0.719	0.8038	0.3715	0.7674	0.4343	0.795	0.7262	0.5864	0.62	0.991	0.4504	0.5786	0.2514	0.82
	1037	threonate		GC/MS	27738	C01620	HMDB00943		1.14	1.09	0.88		0.5325	0.3248	3.7153e-08	1.2079e-08	0.4462	0.8953	0.5996	0.9907	0.2532	0.7492	0.7403	0.5281	0.2605	0.417	0.2857	0.7565	0.9854	1	0.0522	0.0327	0.1337	0.0907	0.1024	0.4104	0.05	0.0404	0.1291	0.1055	0.1062	0.3614	0.6541	0.6611	0.0004	0.0006	0.0019	0.0021	0.5478
	1039	3-(cystein-S-yl)acetaminophen*		LC/MS pos	34365				1.14	1.37	1.2		0.185	0.1725	0.4657	0.0717	0.3388	0.8793	0.8787	0.9907	0.156	0.7278	0.0448	0.1238	0.9136	0.7175	0.67	0.9642	0.4243	1	0.7173	0.2655	0.5206	0.2603	0.8962	1	0.6618	0.3307	0.1504	0.1201	0.5036	0.6548	0.3157	0.4511	0.8167	0.3991	0.4398	0.2029	0.4382
	1040	stachydrine		LC/MS pos	34384	C10172	HMDB04827		1.14	1.06	1.62		0.0407	0.0647	0.89	0.1229	0.6386	0.8953	0.8072	0.9907	0.4216	0.8017	0.3134	0.3868	0.2949	0.4444	0.0483	0.3768	0.975	1	0.5827	0.2296	0.8283	0.3594	0.2594	0.6423	0.5614	0.2928	0.8039	0.4413	0.2464	0.4857	0.7393	0.7116	0.5619	0.3061	0.3618	0.1744	0.281
	1041	N-acetylalanine		LC/MS neg	1585	C02847	HMDB00766		1.13	1.08	1.07		0.0013	0.0039	4.7044e-10	1.6814e-10	0.4775	0.8953	0.5517	0.9907	0.2405	0.7278	0.003	0.017	0.1143	0.2527	0.342	0.8088	0.7592	1	0.0014	0.0013	0.0321	0.0279	0.094	0.3957	0.0005	0.0006	0.0146	0.0167	0.0481	0.2563	0.2778	0.4201	0.1192	0.0883	0.6338	0.2659	0.784
	1042	alpha-hydroxyisocaproate		LC/MS neg	22132	C03264	HMDB00746		1.13	1.31	1.11		0.27	0.2144	1.2611e-06	3.6838e-07	0.6022	0.8953	0.6824	0.9907	0.605	0.8658	0.8503	0.542	0.3504	0.4883	0.1073	0.5019	0.1993	1	0.8157	0.2867	0.0186	0.0171	0.9594	1	0.2928	0.1811	0.0003	0.0005	0.2175	0.4594	0.0099	0.0326	0.8555	0.4138	0.0162	0.0129	0.7187
	1043	acetylphosphate		GC/MS	15488	C00227	HMDB01494		1.13	1.04	1.01		0.5989	0.3407	0.0004	0.0001	0.8056	0.9036	0.4061	0.9907	0.7801	0.8928	0.6794	0.5095	0.3769	0.5082	0.6851	0.9695	0.8499	1	0.0046	0.0038	0.3382	0.1854	0.8676	1	0.0026	0.0027	0.2518	0.1903	0.7218	0.7078	0.0574	0.1327	0.0075	0.0077	0.4287	0.1989	0.4586
	1044	3-hydroxypropanoate		GC/MS	42103	C01013	HMDB00700		1.13	1.01	1.16		0.0004	0.0014	0.0791	0.0145	0.3694	0.8793	0.1238	0.9907	0.1295	0.6941	0.0067	0.0308	0.0243	0.1032	0.9943	1	0.61	1	0.1777	0.0919	0.6039	0.2876	0.0593	0.3321	0.4007	0.2289	0.993	0.5007	0.1669	0.4096	0.4056	0.5172	0.586	0.3119	0.1696	0.099	0.6263
	1045	4-androsten-3beta,17beta-diol disulfate 1*		LC/MS neg	37202		HMDB03818		1.13	1.07	1.03		0.4471	0.2981	1.0889e-05	2.998e-06	0.975	0.9115	0.4313	0.9907	0.623	0.8658	0.9185	0.5539	0.6747	0.6286	0.9201	1	0.7663	1	0.0013	0.0012	0.0522	0.0409	0.3757	0.7396	0.0005	0.0006	0.0256	0.0272	0.2373	0.4763	0.1917	0.3186	0.0186	0.0169	0.2873	0.1445	0.5532
	1048	tartarate		GC/MS	15336	C00898	HMDB00956		1.13	0.8	2.33		0.4619	0.3017	0.2597	0.0431	0.7775	0.9021	0.3809	0.9907	0.6009	0.8658	0.8348	0.5415	0.9836	0.7283	0.2701	0.7553	0.7641	1	0.7036	0.2618	0.331	0.1826	0.3047	0.6873	0.4963	0.2658	0.5011	0.3144	0.1853	0.4273	0.1769	0.3061	0.5176	0.2861	0.0467	0.033	0.272
	1058	erythritol		GC/MS	20699	C00503	HMDB02994		1.13	1.02	0.66		0.7825	0.3963	0.1568	0.0267	0.6435	0.8953	0.2084	0.9907	0.6377	0.8724	0.6623	0.5088	0.6982	0.6388	0.5145	0.9217	0.8556	1	0.0839	0.0489	0.1661	0.108	0.9506	1	0.1215	0.0879	0.2284	0.1732	0.8073	0.7293	0.7285	0.7081	0.0736	0.0581	0.1481	0.0894	0.1225
	1066	5-methyluridine (ribothymidine)		LC/MS neg	35136		HMDB00884		1.12	1.17	1.02		0.2156	0.1919	0.0375	0.0072	0.259	0.8238	0.2999	0.9907	0.2232	0.7278	0.1482	0.2805	0.1487	0.2997	0.7592	0.9978	0.5581	1	0.0347	0.0237	0.0056	0.0061	0.4174	0.7734	0.1249	0.0898	0.0279	0.0292	0.8214	0.7314	0.4995	0.5789	0.1899	0.1334	0.0479	0.0337	0.0957
	1068	dimethylarginine (SDMA + ADMA)		LC/MS pos	36808	C03626	HMDB01539		1.11	1.11	1.13		0.2789	0.2144	0.0638	0.0118	0.8209	0.9036	0.7914	0.9907	0.1714	0.7278	0.889	0.5506	0.3949	0.5112	0.9382	1	0.6041	1	0.3093	0.1414	0.2045	0.128	0.1183	0.4487	0.1257	0.0898	0.0747	0.067	0.0382	0.2364	0.7996	0.7492	0.5827	0.3119	0.7674	0.3078	0.5565
	1145	citrulline		LC/MS pos	2132	C00327	HMDB00904		1.11	0.84	1.05		0.2428	0.2033	1e-15	0	0.5989	0.8953	0.7525	0.9907	0.4494	0.8033	0.0851	0.1994	0.7045	0.6427	0.5727	0.9419	0.9708	1	0.0222	0.0162	0.0002	0.0002	0.2678	0.6443	0.0244	0.0213	0.0001	0.0003	0.2839	0.5133	5.1784e-09	1.0917e-07	0.2328	0.1546	1.6474e-06	3.0674e-06	0.6325
	1147	gamma-glutamylleucine		LC/MS pos	18369		HMDB11171		1.11	0.94	1.07		3.4107e-09	4.5626e-08	1.4507e-10	5.4206e-11	0.0005	0.0154	0.6331	0.9907	0.1355	0.7034	7.6267e-08	1.8763e-06	2.5524e-06	6.0354e-05	0.1367	0.5812	0.932	1	0.0198	0.0146	0.197	0.1239	0.1868	0.5539	0.0247	0.0215	0.1692	0.1346	0.2167	0.4594	0.0004	0.0019	0.3058	0.1914	0.0096	0.0082	0.2697
	1148	bradykinin		LC/MS pos	22154	C00306	HMDB04246		1.11	0.87	0.66		0.995	0.4598	0.3983	0.0628	0.976	0.9115	0.7358	0.9907	0.7858	0.8928	0.6948	0.5116	0.7335	0.6498	0.9127	1	0.7154	1	0.1443	0.0792	0.224	0.1378	0.9029	1	0.2722	0.1711	0.3936	0.266	0.8082	0.7293	0.8057	0.7524	0.1806	0.1297	0.2737	0.1403	0.765
	1152	2-palmitoylglycerophosphocholine*		LC/MS pos	35253				1.11	1.03	1.15		0.003	0.0082	0.8548	0.1193	0.4161	0.8953	0.3659	0.9907	0.8701	0.9161	0.0707	0.1774	0.2879	0.4405	0.0061	0.1601	0.7312	1	0.3511	0.1565	0.6358	0.2997	0.106	0.4131	0.5554	0.2914	0.8965	0.4725	0.2019	0.4484	0.6457	0.658	0.4908	0.2764	0.2513	0.1319	0.2786
[truncated: 218 more rows]
[truncated: 45 more columns]

## Sheet: Pistachio
	Appalachian State University APST-0103-13VWBL Impact of pistachio consumption on exercise-induced changes in metabolism
[truncated: 428 more rows]
[truncated: 46 more columns]

[truncated: 1 more sheets: Pathway Heat Map]
